# Supplementary material for: Differential Expression Profiling of Spleen MicroRNAs in Response to Two Distinct Type II Interferons in Tetraodon nigroviridis
Source: PLoS One. 2014 May 6;9(5):e96336. doi: 10.1371/journal.pone.0096336 (PMC4011704; doi:10.1371/journal.pone.0096336)
Supplement: Table S1 — All mature miRNA sequences identified using Solexa high-throughput sequencing. (XLS) [file pone.0096336.s001.xls]

## Sheet: Sp-con
>let-7-5p
TGAGGTAGTAGGTTGTATAGTT
>let-7b-5p
TGAGGTAGTAGGTTGTGTGGTT
>miR-21
TAGCTTATCAGACTGGTGTTGGC
>let-7g
TGAGGTAGTAGTTTGTATAGTT
>miR-21-5p
TAGCTTATCAGACTGGTGTTGG
>miR-451
AAACCGTTACCATTACTGAGTTT
>miR-146a
TGAGAACTGAATTCCATAGATGG
>miR-25-3p
CATTGCACTTGTCTCGGTCTGA
>let-7k
TGAGGTAGTAGATTGAATAGTT
>miR-144-3p
TACAGTATAGATGATGTACTAT
>miR-462
TAACGGAACCCATAATGCAGCTG
>miR-451a
AAACCGTTACCATTACTGAGTT
>miR-2188
AAGGTCCAACCTCACATGTCCT
>miR-146a-3p
TGAGAACTGAATTCCATAGATGGT
>let-7
TGAGGTAGTAGGTTGTATAGTA
>let-7h
TGAGGTAGTAAGTTGTGTTGTT
>miR-140
TACCACAGGGTAGAACCACGGA
>miR-107
AGCAGCATTGTACAGGGCTAT
>miR-140-3p
TACCACAGGGTAGAACCACGGAC
>miR-29c-3p
TAGCACCATTTGAAATCGGTTA
>miR-92a-3p
TATTGCACTTGTCCCGGCCTGT
>miR-22a
AAGCTGCCAGCTGAAGAACTGT
>miR-101
TACAGTACTGTGATAACTGA
>miR-101-3p
TACAGTACTGTGATAACTGAA
>miR-15b
TAGCAGCGCATCATGGTTTGT
>miR-15a
TAGCAGCACGGAATGGTTTGT
>miR-128-3p
TCACAGTGAACCGGTCTCTTT
>miR-26a-5p
TTCAAGTAATCCAGGATAGGCT
>miR-103a-3p
AGCAGCATTGTACAGGGCTATGA
>let-7c
TGAGGTAGTAGGTTGTATGGTT
>miR-152
TCAGTGCATAACAGAACTTTG
>let-7f-5p
TGAGGTAGTAGATTGTATAGTT
>miR-1246
AAATTGATTTTTGGAGCAGGGA
>miR-199-3p
ACAGTAGTCTGCACATTGGTT
>let-7d
TGAGGTAGTTGGTTGTATGGTT
>miR-128
TCACAGTGAACCGGTCTCTTTT
>miR-101a-3p
GTACAGTACTGTGATAACTGA
>miR-103-3p
AGCAGCATTGTACAGGGCTATG
>miR-23a
ATCACATTGCCAGGGATTTCCA
>miR-181a
AACATTCAACGCTGTCGGTGAGTTT
>miR-2188-5p
AAGGTCCAACCTCACATGTCC
>miR-101b
TACAGTACTATGATAACTGA
>miR-144
TACAGTATAGATGATGTACTA
>miR-155-5p
TTAATGCTAATCGTGATAGGGGT
>miR-2188-3p
GCTGTGTGAGGTCGGACCTAT
>miR-1388-3p
ATCTCAGGTTCGTCAGCCCATG
>miR-199a-3p
ACAGTAGTCTGCACATTGGTTA
>miR-101a
TACAGTACTGTGATAACTGAAG
>miR-144-5p
GGATATCATCTTATACTGTAAGT
>let-7i-5p
TGAGGTAGTAGTTTGTGCTGTTT
>miR-16b
TAGCAGCACGTAAATATTGGAG
>miR-142-3p
GTAGTGTTTCCTACTTTATGGA
>miR-731
AATGACACGTTTTCTCCCGGGTTG
>miR-10c
ACCCTGTAGATCCGGATTTGT
>miR-181b
AACATTCATTGCTGTCGGTGGGTT
>miR-26b
TTCAAGTAATCCAGGATAGGTT
>miR-30c
TGTAAACATCCTACACTCTCGGCG
>let-7e-5p
TGAGGTAGGAGGTTGTATAGTT
>miR-142-5p
CATAAAGTAGAAAGCACTACT
>miR-142b
CATAAAGTAGAAAGCACTACTA
>miR-155
TTAATGCTAATCGTGATAGGGG
>miR-223-3p
TGTCAGTTTGTCAAATACCCCA
>miR-23a-3p
ATCACATTGCCAGGGATTTCC
>miR-24
TGGCTCAGTTCAGCAGGAACAGT
>miR-29b
TAGCACCATTTGAAATCGGTGT
>miR-22
AAGCTGCCAGCTGAAGAACTG
>miR-6239
TAGCGGTGGATCACTCGG
>miR-30d-5p
TGTAAACATCCCCGACTGGAAGC
>miR-92b-3p
TATTGCACTTGTCCCGGCCTT
>miR-16-5p
TAGCAGCACGTAAATATTGGCG
>let-7j
TGAGGTAGTTTTTTGTACAGTT
>miR-92a
TATTGCACTTGTCCCGGCCTTT
>miR-26a
TTCAAGTAATCCAGGATAGGC
>miR-181a-5p
AACATTCAACGCTGTCGGTGAGT
>miR-2136
CGGGTGTTGACGCGATGT
>miR-221-3p
AGCTACATTGTCTGCTGGGTTTC
>miR-221
AGCTACATTGTCTGCTGGGTTT
>miR-30d
TGTAAACATCCCCGACTGGAAGCT
>miR-30a-3p
CTTTCAGTCGGATGTTTGCAGC
>let-7i
TGAGGTAGTAGTTTGTGCTGT
>miR-145a-5p
GTCCAGTTTTCCCAGGAATCCCT
>miR-26-5p
TTCAAGTAATCCAGGATAGG
>miR-4651
GGGCTGGGTCGGTCGGGC
>miR-33a-5p
GTGCATTGTAGTTGCATTGCA
>miR-24-3p
TGGCTCAGTTCAGCAGGAACAG
>miR-222a
AGCTACATCTGGCTACTGGGTCT
>miR-15c-5p
TAGCAGCACATCATGTTTTGT
>miR-1
TGGAATGTAAAGAAGTATGTAG
>miR-29a
TAGCACCATTTGAAATCGGTT
>miR-130a
CAGTGCAATATTAAAAGGGCAT
>miR-30b-3p
CTTTCAGTCGGATGTTTGCAG
>miR-30c-5p
TGTAAACATCCTACACTCTCGGC
>miR-145
GTCCAGTTTTCCCAGGAATCCC
>miR-143-3p
TGAGATGAAGCACTGTAGCTC
>miR-1290
TTGATTTTTGGAGCAGGGAGA
>miR-142
TCCATAAAGTAGAAAGCACTA
>miR-130b-3p
CAGTGCAATGATGAAAGGGCAT
>let-7f-1-3p
CTATACAGTCTATTGCCTTCCT
>miR-27c-3p
TTCACAGTGGTTAAGTTCTGC
>miR-3620-5p
TGGGCTGGGCTGGGCTGGG
>miR-181b-5p
AACATTCATTGCTGTCGGTGGGT
>miR-125b-5p
TCCCTGAGACCCTAACTTGTGA
>miR-2779
TCGACTCCGGCTCGAAGGACCA
>miR-22b
AAGCTGCCAGTTGAAGAGCTGT
>miR-25-5p
AGGCGGAGACTTGGGCAATTG
>miR-16
TAGCAGCACGTAAATATTGG
>miR-23b
ATCACATTGCCAGGGATTACCA
>miR-143
TGAGATGAAGCACTGTAGCT
>miR-210-5p
AGCCACTGACTAACGCACATTG
>miR-4507
CTGGGCTGGGCTGGGCTGGG
>miR-122
TGGAGTGTGACAATGGTGTTT
>miR-23b-3p
ATCACATTGCCAGGGATTACC
>miR-16-1-3p
TCCAGTATTGATCGTGCTGCTG
>let-7e
TGAGGTAGTAGGTTGTTTAGTT
>miR-148a
TCAGTGCCTACCAGAACTTTG
>miR-184-3p
TGGACGGAGAACTGATAAGGGC
>miR-33
GTGCATTGTAGTTGCATTGC
>miR-5991
TGAGGTAGTAGGTTGTGA
>miR-93
AAAAGTGCTGTTTGTGCAGGTAG
>miR-181a-3p
ACCATCGACCGTTGATTGTACC
>miR-29d
TAGCACCATATGAAATCAGTGT
>miR-17a-5p
CAAAGTGCTTACAGTGCAGGTA
>let-7f
TGAGGTAGTAGATTGTATAGT
>let-7d-5p
AGAGGTAGTAGGTTGTATAGTT
>miR-1388-5p
AGGACTGTCCAACCTGAGAAT
>miR-122-5p
TGGAGTGTGACAATGGTGTTTG
>miR-148b-5p
AAGTTCTGTGATACACTCTGA
>let-7g-5p
TGAGGTAGTAGTTTGTACAGTT
>miR-210-3p
CTGTGCGTGTGACAGCGGCTAT
>miR-1260
TCGTATCCCACCGCTGCCACCA
>miR-20a
TAAAGTGCTTATAGTGCAGGTA
>miR-30e-5p
TGTAAACATCCTTGACTGGAAGCT
>miR-365-2-5p
AGGGACTTTTAGGGGCAGCTGTG
>miR-17-5p
CAAAGTGCTTACAGTGCAGGTAT
>miR-2184
AACAGTAAGAGTTTATGTGCTG
>miR-5100
TCGTATCCCAGCGGTGCCTCCA
>miR-29b-3p
TAGCACCATTTGAAATCAGTGTT
>miR-5097
TCAGGTCCCTGTTCGGGCGCCA
>miR-19b
TGTGCAAATCCATGCAAAACT
>miR-275-3p
TCAGGTACCTGAAGTAGCGCGCG
>miR-1a-3p
TGGAATGTAAAGAAGTATGTAT
>miR-27b-3p
TTCACAGTGGCTAAGTTCT
>miR-4508
GACGGGGCTGGGGCGCGG
>miR-22-5p
AGTTCTTCACTGGCAAGCTTTA
>miR-142b-5p
ATAAAGTAGACAGCACTACTAA
>miR-100-5p
AACCCGTAGATCCGAACTTGTG
>miR-1579
CGTTCGGAAGGGAGGGGCG
>miR-1957a
CAGTCGGTAGAGCATGAGAC
>miR-27e
TTCACAGTGGCTAAGTTCAGT
>miR-139-5p
TCTACAGTGCATGTGTCTCCAGT
>miR-146b-5p
TGAGACCTGACTTCCATAGCTGG
>miR-762
GGGGCTGGGGCGCGGCCGGA
>miR-124
TAAGGCACGCGGTGAATGCCAA
>miR-20a-3p
ACTGCAATGTGAGCACTTGAAGT
>miR-98-5p
TGAGGTAGTAAGTTGTGTT
>miR-100
AACCCGTAGATCCGAACTTGT
>miR-16-3p
TCCAGTATTGATCGTGCTGCTGT
>miR-107b
AGCAGCATTGTACAGGGCTTT
>miR-20a-5p
TAAAGTGCTTATAGTGCAGGTAT
>miR-2305
CGGGGGTGGGGGCGGGCG
>miR-145-5p
GTCCAGTTTTCCCAGGAAT
>miR-375
TTTGTTCGTTCGGCTCGCGTTA
>miR-716b
TCTTGGTGGTAGTAGCAAATAT
>miR-7132
TGAGGCGTTTAGAACAAGTTCAA
>miR-210
CTGTGCGTGTGACAGCGGCT
>miR-4454
TCGTATCCGGGTCACGGCACCA
>miR-27b
TTCACAGTGGTTAAGTTCTGCA
>miR-365a-3p
TAATGCCCCTAAAAATCCTTAT
>miR-2981
TCGGGCGGGGACTGGGCGGG
>miR-221-5p
ACCTGGCATACAATGTAGATTT
>miR-30c-1-3p
CTGAGAGAAGGTTGTTTACTTG
>miR-124-3p
TAAGGCACGCGGTGAATGCCA
>miR-5115
CGGAAGCGTGCTGGGCCCA
>miR-1814a
GTTTTTTTAGGTTTTGATTTT
>miR-146c-5p
TGAGACCTGAATTCCATCGCTGG
>miR-19d
TGTGCAAACCCATGCAAAGCTG
>miR-148a-3p
TCAGTGCCTACCAGAACTTTGA
>miR-222-3p
AGCTACATCTGGCTACTGGGTCTT
>miR-222b-5p
TGCTCAGTAGGCAGTGTAGATCC
>miR-129-2-3p
AAGCCCTTACCCCAAAAAGCAT
>miR-143-5p
GGTGCAGTGCTGCATCTCTGG
>miR-423-5p
TGAGGGGCAGAGAGCGAGACTTT
>miR-30b-5p
TGTAAACATCCTACACTCAGCT
>miR-193a-3p
AACTGGCCTACAAAGTCCCAGT
>miR-2861
GGGGGTGGGGGCGGGCGGT
>miR-2487
TAAGGGCTGGGTCGGTCGG
>miR-320a
AAAAGCTGGGTTGAGAGGGCGA
>miR-30e
CTTTCAGTCGGATGTTTGC
>miR-2881
GGGGCGGGGGGGCGCGAAGG
>miR-106a
TAAAGTGCTTACAGTGCAGGT
>miR-18a
TAAGGTGCATCTAGTGCAGAT
>miR-125a
TCCCTGAGACCCTTAACCTGT
>miR-1777b
GCGGGGGTGGGGGCGGGC
>miR-1c
TGGAATGTAAAGAAGTATGTAGA
>miR-139
TCTACAGTGCATGTGTCTCCA
>miR-19b-3p
TGTGCAAATCCATGCAAAACTGA
>miR-2989
GCACGTTGATGAGAAGCTTTTT
>miR-2478
TCGTATCCCACTTCTGACACCA
>miR-4175-3p
GGGATGTAGCTCAGTGGTAG
>miR-29c
TAGCACCATTTGAAATCGGT
>let-7b
TGAGGTAGTAGTTTGTGTAGTT
>miR-29a-5p
ACCGTTTTCCTCTGGTGTTTAGA
>miR-365b-5p
AGGGACTTTTAGGGGCAGCTGT
>miR-214-3p
ACAGCAGGCACAGACAGGCAGT
>miR-709
GGAGGAGGAGGAGGAGGA
>miR-126-5p
CATTATTACTTTTGGTACGCG
>miR-1434
GTGCAGTGATGATGAAACTT
>miR-1-3p
TGGAATGTAAAGAAGTATGTA
>miR-92a-1-5p
AGGTTGGGAGCGGTAGCAATGCT
>miR-1417-5p
CTCGATGATGATAATTCTC
>miR-25
CATTGCACTTGTCTCGGTC
>miR-6087
CGCTGAGGCGGGGAGGCGAGC
>miR-23b-5p
AGGGTTCCTGGCGTGCTGATT
>miR-1587
GCGGCTGGGCTGGGCTGGG
>let-7b-3p
CTATACAACCTACTGCCTTCCT
>miR-1777a
CGCGGGGGTGGGGGCGGG
>miR-1915-3p
CGCCCGCGGCGGACGCGGCGGG
>miR-193a-5p
TGGGTCTTTGCGGGCAAGGTGA
>miR-455a
TATGTGCCCTTGGACTACATCG
>miR-499
TTAAGACTTGCAGTGATGTTTA
>miR-3178
GGGGCGCGGCCGGACGATGG
>miR-2288
AGGTAGTAGGTTGTGTGGTTT
>miR-1260b
ATCCCACCGCTGCCACCAT
>miR-92c
ATTGCACTTGTCCCGGCCTGTT
>miR-15a-5p
TAGCAGCACGGAATGGTTTGTGGA
>miR-6215
GTTAGGGTTGCAGAGCCCGGT
>miR-6317
GTGAACCTGCGAATGGCTC
>miR-24b
TGGCTCAGTTCAGCAGGCAC
>miR-276a-3p
TAGGAACTTCATACCGTGCTCT
>miR-6243
ATCCGTGGGATTATGACTGAAC
>miR-1357
GATTATGAGATCTGAGGGTT
>miR-5787
GGGCTGGGGCGCGGCCGGACG
>miR-1421g-5p
GGGTGTCGTACGTAGCAGA
>miR-33a
GTGCATTGTAGTTGCATTG
>miR-27d-3p
TTCACAGTGGCTAAGTTC
>miR-7-5p
TGGAAGACTAGTGATTTTGTTGT
>miR-29d-5p
GCTGGTTTCAGGTGGTGGCTTAGA
>miR-92
ATTGCACTTGTCCCGGCCT
>miR-185-5p
TGGAGAGAAAGGCAGTTCCTGA
>miR-1354
CGTGATGATGATGGCTGAA
>miR-27b-5p
AGAGCTTAGCTGATTGGTGAAC
>miR-4448
GTGGCTCGTTGGTCTAGGGGTAT
>miR-191-5p
CAACGGAATCCCAAAAGCAGCTG
>miR-148
TCAGTGCATTACAGAACTTT
>miR-30c-2-3p
CTGAGAGAAGGTTGTTTACTT
>miR-1306-5p
CCACCTCCCCTGCAAACGTCCA
>miR-4529
TTGATTGCTGATGGCTTG
>miR-1346
GCGGGGGTGGGGGCGGGCGG
>miR-320
AAAAGCTGGGTTGAGAGGGCGAA
>miR-1576
CCCGGGCGGGGGACGGCTC
>miR-138-5p
AGCTGGTGTTGTGAATCAGGCCG
>miR-575
GGGGAGGTGGAGCAGGAGC
>miR-29a-3p
TAGCACCATCTGAAATCGGTTA
>miR-1957b
GGGATGTAGCTCAGTGGTA
>miR-499a-5p
TTAAGACTTGCAGTGATGTTT
>miR-365a-5p
AGGGACTTTTCGGGGCAGCTGTG
>miR-223-5p
AGTGTATTTGACAAGCTGTGTTT
>miR-597
TTGCACTGATGACCACTT
>miR-181c
CACATTCATCGCTGTCGGT
>miR-145-3p
ATTCCTGGAAATACTGTTCTT
>miR-24b-3p
TGGCTCAGTTCAGCAGGA
>miR-3201
GGGAGGTAGTGACGAAAAAT
>miR-147b
GTGTGCGGAAACGCTTCTGCTCT
>miR-3968
TCGAATCCCACTTCTGACACCA
>miR-1231
GTTCTGGGCTGCAGCGGC
>miR-181a-2-3p
ACCATCGCCCGTTGACTGTGCC
>miR-4665-3p
CGCGGCCGGGCCGGCCCCCGCC
>miR-4515
AGGTGGGATCCCGGCGGC
>miR-705
GGTGGGGGCGGGCGGTTC
>miR-204-5p
TTCCCTTTGTCATCCTATGCCT
>miR-677-5p
TTCAGTGATGATAACTTTG
>miR-596
AGCGCCTGCCCGGCGTCGCTCGGG
>miR-21c
TAGCTTATCAGACTGGTGAAA
>miR-1558
CTGCTGTGATGAGACTAT
>miR-724
TTAAAGGGAATTTGCGACTGTT
>miR-5109
AACTGGTGCGGACCGGGGGAATCCGA
>miR-125c
TCCCTGAGACCCTAACTTGTGAA
>miR-7
TGGAAGACTAGTGATTTTGTTGTT
>miR-10-3p
CAAATTCGGTTCTAGAGAGGTTT
>miR-152-5p
TAAGTTCTGTGATACACTCTGA
>miR-993-5p
ACCCTGTCGATCCGGATT
>miR-338-3p
TCCAGCATCAGTGATTTTGT
>miR-206-3p
TGGAATGTAAGGAAGTGTGTGG
>miR-22a-3p
AAGCTGCCAGTTGAAGAGCTA
>miR-1261
TGGATAAGGCACTGGCTTC
>miR-101c
ACAGTACTGTGATAACTGA
>miR-6132
ATAGGGATTGGGGATTGCA
>miR-139-3p
TGGAGACTCAGCTCTGTTGGAAT
>miR-667-5p
CGGGGCGGTGGAGCAGGAGCGCG
>miR-181b-3p
CTCACTGAACGATGAATGCAA
>miR-92b
TATTGCACTTGTCCCGGCCTC
>miR-1306
CCACCTCCCCTGCAAACGTCC
>miR-4634
CGGGCGCGACCCGCTGCGGGG
>miR-18a-3p
ACTGCCCTAAGTGCTCCTTCT
>miR-92a-2-5p
AGGTGGGGATGAGTAGCCATGC
>miR-6125
GCGGAAGGCGGGCCGGCCCGGA
>miR-6240
CAAAGCATCGCGAAGGCCCGC
>miR-3802-5p
TTGCTGTGATGATGACGACATA
>miR-4451
TGGTAGAGCGGAGGACTG
>miR-3195
TCACCGCCGCGGCCCGGGTT
>miR-457b
TAGCAGCACATCATTACTGGA
>miR-199a-5p
CCCAGTGTTCAGACTACCTGT
>miR-125a-5p
TCCCTGAGACCCTTAACCTGTGA
>miR-27c
TTCACAGTGGCTAAGTTCA
>miR-1408
AGGGGAGGGAGGGAGGCTG
>miR-9b-3p
TAAAGCTAGAGAACCGAAAGT
>miR-4488
AGGGTCGGCGGCGCTCCGGCGC
>miR-130b
CAGTGCAATGATGAAAGGGCA
>miR-263a-5p
AATGGCACTGGAAGAATTCACGGG
>miR-194-5p
TGTAACAGCATCTCCATATGGA
>miR-222a-5p
TGCTCAGTAGTCAGTGTAGA
>miR-223
TGTCAGTTTGTCAAATACCC
>miR-199b
CAGTAGTCTGCACATTGGT
>miR-3549
ACCTTGCCCGCAAAGACCCAG
>miR-192
ATGACCTATGAATTGACAGCC
>miR-1584
CGGGGCGGGGCTGGGCTGGG
>miR-34-5p
TGGCAGTGTGGTTAGCTGGTT
>miR-145b
GTCCAGTTTTCCCAGGACT
>miR-3141
GGGGCGGGGCGGAGGAGGG
>miR-184
TGGACGGAGAACTGATAAGGG
>miR-138
AGCTGGTGTTGTGAATCAGGC
>miR-29e
TAGCACCATTTGAAATCAGTGTTT
>miR-1386
TCGGCTCCTGGCTGGCTCGCCA
>miR-722
TTTTGCAGAAACGTTTCAGATT
>miR-6538
CGAAGGGGTCCGGGGCGCG
>miR-4459
GAGGAGGCGGAGGAGGAGGAGG
>miR-126-3p
CGTACCGTGAGTAATAATGCA
>miR-6056
GAGGGAGGGAGGGAGGCT
>miR-152a
TCAGTGCATAACAGAACTTA
>miR-146b
TGAGAACTGAATTCCATAG
>miR-235a
TATTGCACTTGTCCCGGCCAGA
>miR-733
TGCGCCGGTTTAGCTCAGTGGTT
>miR-21-3p
CGACAACAGTCTGTAGGCTGTCT
>miR-4332
CGCGGCCGCCGGCGGAGCGCCG
>miR-2885
GCGGCGGCCGCGGCGGGGC
>miR-22-3p
AAGCTGCCTGAAGAACTGT
>miR-995-3p
TAGCACCACATGATTCGGCTT
>miR-22b-3p
AAGCTGCCAGTTGAAGAGCTGA
>miR-193
AACTGGCCTACAAAGTCCCAG
>miR-128-5p
GGGGGCCGTTACACTGTCAGAGA
>miR-193a
TGGGACTTTGTAGGCCAGTTGA
>miR-4466
CGGGTGCGGGCGGAGCGGG
>miR-222
AGCTACATCTGGCTACTGGG
>miR-365-5p
GAGGGACTTTTAGGGGCAGCTGTG
>miR-212-5p
ACCTTGGCTCTAGACTGCTTACTGT
>miR-5126
TCGGGCGGGGCCTGGGCGGG
>miR-3607-3p
AAGTAAACGCTTTCTGATT
>miR-20b-3p
ACTGCAGTGTGAGCACTTCTTT
>miR-4581
GCCGCGAACGGCTCCGGGTCGGCT
>miR-19a-3p
TTGTGCAAATCTATGCAAAACT
>miR-140-5p
CAGTGGTTTTACCCTATGGTAG
>miR-187
TCGTGTCTTGTGTTGCAGCCAGT
>miR-4763-5p
CGCCTGCCGCCCTCCCCCT
>miR-33-5p
GTGCATTGTAGTCGCATTGTC
>miR-101a-5p
TCAGTTATCACAGTGCTGATGC
>miR-4492
GGGGCTGGGCTCGCGCCGCG
>miR-16b-3p
TCCAGTATTGATCGTGCTGCTT
>miR-275
TCAGGTACCTGAAGTAGCGCG
>miR-423
TGAGGGGCAGAGAGCGAGACTT
>miR-13-3p
TATCACAGCCATTTTGACGAGTT
>miR-4443
CTTGGAGGCGTGGGTTCG
>miR-101b-3p
TACAGTACTGTGATAGCTGAA
>miR-20a-1-3p
ACTGCAGTATGAGCACTTCTAGT
>miR-2359
GCAATGGTGTTTTCTTTTT
>miR-100-3p
CAAGCTCGTATCTATAGGTAT
>miR-6131
TGGCTGGTCAGACGGGTG
>miR-124a-3p
TAAGGCACGCGGTGAATGT
>miR-24-1-5p
TGCCTGCTGTGCTGATAATCAGT
>miR-3473b
GGGACTGGAGGGATGGCTTG
>miR-10-5p
ACCCTGTAGATCCGGATTTGTT
>miR-301b-5p
GCTCTGACGATGTTGCACTACT
>miR-132
TAACAGTCTACAGCCATGGTCGT
>miR-696
GCGTGTGCTTGGCTGAGGA
>miR-1607
CGGGGCGGGGGGGCGCGC
>miR-3885-5p
CACGGCGGCCGGCGGCGGCG
>miR-129b-3p
AAGCCCTTACCCCAAAAAGCA
>miR-996-3p
TGACTAGATTTCATGCTCGTCT
>let-7a-5p
TGAGGTAGTAGGTTGTGCAA
>miR-6412
CGAAACCATCCTCTGCTACCA
>miR-993-3p
GAAGCTCGTCTCTACAGGTATCT
>miR-30c-3p
TTTCAGTCGGATGTTTGCAGTTT
>miR-6134
GTGAGGTAGTAGGTTGTGA
>miR-18-3p
TACTGCCCTAAGTGCTCCTTCT
>miR-212-3p
TAACAGTCTACAGTCATGGCTAC
>miR-30b
TGTAAACATCCTACACTC
>miR-15b-5p
TAGCAGCGCATCATGGTAA
>miR-7133
TAGTTTGATACACAGCACATGA
>miR-101-2-5p
TCGGTTATCATGGTACCGCTG
>miR-215
ATGACCTATGAATTGACAGCCA
>miR-1331
TGGGGTGGAGGTGGAGGTG
>miR-425-3p
ACCGGGAATTTCGTGTCCGCCA
>miR-106
TAAAGTGCTTATAGTGCAGGTAGA
>miR-101b-5p
TCGGTTATCATGGTACCGCT
>miR-4791
CGTGATGATGATGGCTGAAA
>miR-145a-3p
ATTCCTGGAAATACTGTTCTTT
>miR-194a
TGTAACAGCATCTCCATATGG
>miR-17-3p
ACTGCAGTGAAGGCACTTT
>miR-199b-3p
ACAGTATTCTGCACATTGGTT
>miR-132-5p
ACCGTGGCATTAGATTGTTACT
>miR-126a-3p
TCGTACCGTGAGTAATAATGC
>let-7a-3p
CTATACAACTTACTGTCTTTCC
>miR-365a
TAATGCCCCTAAAAATCCTTA
>miR-191
CAACGGAATCCCAAAAGCAGCT
>miR-279-3p
TGACTAGATCCACACTCATTA
>miR-148b
GTCAGTGCATCACAGAACTTTG
>miR-2440
TGCCTGTGATGAGACCCTCGA
>miR-5112
TAGCTCAGTCGGTAGAGCATG
>miR-92d
TATTGCGCTTGTCCCGGCCTGT
>miR-190-5p
AGATATGTTTGATATTCTTGGTTG
>miR-2b
TATCACAGCCAGCTTTGATGAGCT
>let-7a-1-3p
CTATACAATCTACTGTCTTTCT
>miR-9a-5p
TCTTTGGTTATCTAGCTGTATGA
>miR-24-5p
TGCCTGCTGTGCTGATAATCA
>miR-3960
GCGGCGGCCGCGGCGGGG
>miR-1000-5p
ATATTGTCCTGTCACAGCAGTA
>miR-4767
GGCGGCGACTCTGGCCGCGCGCC
>miR-1480
GGTGGCTCACTCGGCTCGTGC
>miR-222-5p
TGCTCCGTAGGCAGTGTAGATCCT
>miR-181a-1-3p
ACCATCGACCGTTGACTGTGCA
>miR-4286
ACCCCACTCCTGGTACCA
>miR-285-3p
TAGCACCATTTGAAATCAGTGC
>miR-10a
ACCCTGTAGATCCGGATAA
>miR-130b-5p
ACTCTTTCCCTGTTGCACTACT
>miR-305-3p
CGGCACATGTTGAAGTACACTCA
>miR-3538
TTCGGTGATGATACGATGA
>miR-2976
GCCGAAGCGGAGCGGCGGGG
>miR-3096b-5p
GGCCAATGATGAGAAATCA
>miR-33-1-3p
CAATGTGTCTGCAGTGCAT
>miR-574-5p
TTGTGTGTGTGTGTGTGTGTGT
>miR-998-5p
ACTGAATTCTCGTGGGTCTGCA
>miR-129-5p
CTTTTTGCGGTCTGGGCTTGT
>miR-193-3p
AACTGGCCTACAAAGTCCCA
>miR-203
TGAAATGTTTAGGACCACTTGA
>miR-4497
CGGCTCCGGGACGGCTGGGA
>miR-124a
TTAAGGCACGCGGTGAATGC
>miR-153b
TTGCATAGTCACAAAAATGAGC
>miR-2187-3p
TTACAGGCTATGCTAATCTGT
>miR-3096a-5p
TGGCCAACGATGAGAAAT
>miR-3964
ATAAAGTAGAAAGCACTAAA
>miR-29d-3p
TAGCACCATTTGAAATCGGTGC
>miR-133a-3p
TTTGGTCCCCTTCAACCAGTTG
>miR-4510
TGAGGGAGTAGGATGTATAGTT
>miR-6577-3p
AGGGACGGGAAGGAGGGT
>miR-27a-3p
TTCACAGTGGCTAAGTTCCG
>miR-10b
TACCCTGTAGAACCGAATTTGT
>miR-340-5p
TTATAAAGCAATGAGACTGATT
>miR-5703
AGGAGAAACGTAGGGAAGTT
>miR-79-3p
TAAAGCTAGATTACCAAAGCAT
>miR-98-3p
TATACAACTTACTGTCTTTCCT
>miR-749
CCGGATGATCCTCGGTGGT
>miR-970-3p
TCATAAGACACACGCGGCTAT
>miR-744-5p
TGCGGGGCTAGGGCTAACAGCA
>miR-4206-3p
ATTGGATGGTTTAGTGAGGT
>miR-30a
TGTAAACATTCCCGACTGGA
>miR-190a-5p
TGATATGTTTGATATATTAGGT
>miR-6528
CGAGCGAAGAGGGAGGAG
>miR-574
TGTGTGTGTGTGTGTGTGTGTG
>miR-8-3p
TAATACTGTCAGGTAAAGATGTC
>miR-252-5p
CTAAGTACTAGTGCCGCAGGAG
>miR-3676-5p
AGGAGATCCTGGGTTCGT
>miR-5606-5p
GCACTGTGAAGAGACATGAGAG
>miR-455-3p
TGCAGTCCATGGGCATATACA
>miR-1306-3p
ACGTTAGCTCTGGTGGTGATGT
>miR-6606-5p
GAGGACGGGAGGGAGGGA
>miR-730
TCCTCATTGTGCATGCTGTGTG
>miR-27c-5p
AGGACTTAACCCACATGTGAACA
>miR-347
TGTCCCTTCGTGGTCGCCA
>miR-380-3p
TATGTAATGTGGTCCACGTCT
>miR-352
ATCTCCGGTTCGTCAGCCCAAT
>miR-1782
AATTTTTGGAGCAGGGAGA
>miR-727-3p
TTGAGGCGAGTTGAAGACTAA
>miR-30a-5p
TGTAAACATCCTCGACTGGA
>miR-4281
CGGAGCCCGGGGAGGGAGGG
>miR-29b-2-5p
GCTGGTTTCAGGTGGTGGCTTAGATT
>miR-153-3p
TTGCATAGTCACAAAAATGAGCAT
>miR-3168
AGAGTTCTACAGTCGACATC
>miR-276-5p
AGCGAGGTATAGAGTTCCTACG
>miR-138b
AGCTGGTGTTGTGAATCAGGA
>miR-4028-3p
TGATGATGTGTTGCTGCA
>miR-26a-2-3p
CCTATTCTTGATTACTTGTGTC
>miR-9-3-3p
TAAAGCTAGAGAACCGAATGTAA
>miR-449a-5p
AGGCAGTGTAGTGTTAGCTGAT
>miR-125b-1-3p
ACGGGTTGGGTTCTTGGGAGCT
>miR-129b-5p
CTTTTTGCGGTCTGGGCTTT
>miR-455-5p
TATGTGCCCTTGGACTACAT
>miR-4020b-5p
TTGGTTGGTTGGTTGGTTT
>miR-106-3p
ACTGCAATGTGAGCACTTG
>miR-1935
AGGCTGAGGCTGGCGGACCG
>miR-6332
GCTGGAACTGCAGGAGCCGCA
>miR-3120-3p
CACAGCAAGTGTAGACAGGCAG
>miR-4444
GCTCGGTGGAAGAGGACG
>miR-4032-5p
GACAGTGATGAGAGTAAC
>miR-192-5p
CTGACCTATGAATTGACAGCC
>miR-1307-3p
ACTCGGCGTGGCGTCGGTCGTGG
>miR-34
TGGCAGTGTGGTTAGCTGGTTG
>miR-7-1-3p
CAACAAATCACAGTCTGCCAA
>miR-1839
AAGGTAGATAGAACAGGTCTTG
>miR-106-5p
AAAGTGCTTACAGTGCAGGT
>miR-1224-5p
GTGAGCTGGGAGGTGGACG
>miR-130c-5p
GCCCTTTTTTTGTTGTACTAT
>miR-196a-5p
TAGGTAGTTTCATGTTGTTGGG
>miR-466i-5p
GTGTGTGTGTGTGTGTGTGT
>miR-1961
TGAGGTAGTAGGTTAAGAAA
>miR-151b
CGAGGCGAGCTCACCGTCT
>miR-196b
TAGGTAGTTTCAAGTTGTTGGG
>miR-342
TCTCACACAGAAATCGCACCCG
>miR-9a-3p
TAAAGCTAGATAACCGAAAGTA
>miR-26b-5p
TTCAAGTAATTCAGGATAGGT
>miR-4417
GGCGGGCGGTTCCCGGCGGG
>miR-181c-3p
AACCATCGAGCGTTGAGTGT
>miR-103-5p
AGCCTCTTTACAGTGCTGCCTTT
>miR-200a-3p
TAACACTGTCTGGTAACGATGT
>miR-1658-3p
GATTCTGTGGGTGGTGGTGCATGG
>miR-18a-5p
TAAGGTGCATCTAGTGCAGATTT
>miR-149-3p
GAGGGAGGGAGGGAGGCTGCGTGC
>miR-10
ACCCTGTAGATCCGAATTTGT
>miR-954-5p
TCTGGGGCTGCGTTGGTGTGA
>miR-4776-5p
GGGACCAGGATTGGCTCTAAGGGCT
>miR-153-5p
TCATTCTTGTGGTTTGCAGCT
>miR-4455
GCGGGTGTGTGTTTTTTT
>miR-14-5p
GGGAGCGAGACGGGGACTCACT
>miR-125a-3p
ACAGGTGAGGTCCTCGGGAATT
>miR-19a-5p
TAGTTTTGCATAGTTGCACTAC
>miR-147
GTGTGCGGAAACGCTTCTGCAA
>miR-2383
GCTGAGGATGACTGCTGTC
>miR-19b-5p
AGTTTTGCTGGTTTGCATTCAG
>miR-135-1-3p
ATATAGGGATGGAAGCCATGT
>miR-181d-5p
AACATTCATTGTTGTCGGTGGGTT
>miR-1402
TCGGAGAAGGTGAAGAACGG
>miR-4142-5p
TAGCAGCGCATCATGGAAA
>miR-147-3p
GTGTGCGGAAACGCTTCTGCGA
>miR-5-5p
AAAGGAACGATCGTTGTGATAT
>miR-4738
TGAAACTGGATGGCGCTGGA
>miR-1767
AGGAGAAGGAGAACCAGCAGC
>miR-457-5p
CAGCAGCACGTAAATATTGGCA
>miR-124b-3p
TAAGGCACGCGGTGAATGG
>miR-2966
ACGGGACGGGACGGGACGTGGA
>miR-1812
ATATATCACTGGATCTGTGTCA
>miR-995-5p
CCCGAAGCAGTGGGAGCTGCG
>miR-4499
AGGACGTGGGAGAGGAGGGA
>miR-301a-3p
CAGTGCAATAGTATTGTCATAGC
>miR-10a-5p
TACCCTGTAGATCCGCATTTGT
>miR-678
GTCTCGGTGCTGGAGGGAGG
>miR-489
GTGACATCATATGTACGGCTGT
>miR-323a-5p
AGGTGGCTCCGTGGCGCAATG
>miR-6042
AGGAACGCGCAGAAGTGGAGA
>miR-2354
GTAGTAGGTTGTGTGGTTTT
>miR-33b-5p
GTGCATTGTGTTTGCATTGC
>miR-6491
GCGGAATCCGCGGGGAAAGA
>miR-27a
TTCACAGTGGCTAAGTTCTGTT
>miR-204
TTCCCTTTGTCATCCTATGC
>miR-150
ACTCCCAATCCTTGTATCAGT
>miR-1369
TGGGATGTGGAGGGAGGTGG
>miR-4171-5p
TGACTCTCTTAAGGTAGCC
>miR-1273e
GAGGAGGAGAAGCAGCTG
>miR-125-3p
CACGGGTTGGGTTCTTGGGAGA
>miR-31a-5p
TGGCAAGATGTCGGCATAGCTG
>miR-4430
AGGACTGTGGGAGAGCGGAG
>miR-2284x
TGAAAAGTTCGTTCGGGTTTTT
>miR-412-5p
TGGTCTGAACCAGCTGTAAGAAT
>miR-3604
TAACCAATGTGCAGACTACTGT
>miR-1599
GGGGGACCAAAAAAAAAA
>miR-998-3p
TAGCACCATGAGATTCAGCTC
>miR-17a-3p
ACTGCAATGGAGGCACTTA
>miR-6628-3p
CCGAAGTCGTGGCTGGCGA
>miR-760
CGGCTCTGGGTCTGTGGGGAGT
>miR-6641-3p
CTGGGGAGACAGAAAGCTAT
>miR-135b
TATGGCTTTTTATTCCTACGTG
>miR-27d
TTCACAGTGGCTAAGTTCTTT
>miR-1458
TTCCTGTGATGATCAGATA
>miR-1287
GTGGATCAGTGGTATCAG
>miR-1903
GCTGGAAGATGGAACAACGG
>miR-4436a
CAGGACAGGAGAACTGGT
>miR-455b
GTATGTGCCCTTGGACTGCATC
>miR-2481
TACATTGTCTGCTGGGTTTTAA
>miR-4707-5p
GCCCCGGGCGGGGGGTGCTCGGC
>miR-3843-5p
GTTGATTGATGATGGCTTTAGTG
>miR-1777
GCGGGCGGTTGGCGGGGCGGC
>miR-3177-3p
TGCAGCACTGTGGACACGG
>miR-305-5p
ATTGTACTTCATCAGGTGCTCTGG
>miR-9-5p
TCTTTGGTTATCTAGCTGTA
>miR-133
TTTGGTCCCCTTCAACCAGTTGT
>miR-502-3p
AAGCACGTGGGCAAAGATTTCA
>miR-2371
TGTAGTAGGTTGTGTGGTTTTT
>miR-18-5p
TAAGGTGCATCTAGTGCAGT
>miR-466h-3p
TGACGACACGCACGCACACAT
>miR-6583-5p
ACGAGGAGCTGGGAGCGGT
>miR-152-3p
TCAGTGCATGACAGAACTTGG
>miR-4271
GGGGACAGAGAAAAGGTGCGGG
>miR-6165
CCGAGGAGGTGAACGGGGAG
>miR-460-5p
CCTGCATTGTACACACTGTG
>miR-6121-5p
CTCGGCGCGCCGCCCGCCAGAC
>miR-206
TGGAATGTAAGGAAGTGTGTG
>miR-284-5p
CCTGGAATTAAGTTGACTGTGTA
>miR-10d-5p
TACCCTGTAGAACCGAATGTGTG
>miR-5737-3p
CGGTTCTCTTTTGTGGGTTTT
>miR-190a-3p
ACTATATATCAAACATATTCCT
>miR-214
TACAGCAGGCACAGACAG
>miR-5940
GGGGGAGTGTGGGGGGGC
>miR-181b-2-3p
TCACTGAACGATGAATGCAATA
>miR-2127
CGGGAGGAGGAGGAGGAGGG
>miR-2342
GTCTGTGGAAGTTGGCGCCTTTG
>miR-276b-3p
TAGGAACTTAATACCGTGCTCT
>miR-4784
GTGAGGAGAGCGAGACTGA
>miR-103a-2-5p
AGCCTCTTTACGGTGCTGCCTTG
>miR-217
TACTGCATCAGGAACTGATTGGT
>miR-6530
CGGGGAGGAAGGAGAGGG
>miR-1692
GGATAGCTCAGTCGGTAGAG
>let-7i-3p
CTGCGCAAGCTACTGCCTTGCTT
>miR-1894-5p
CTGTCCCCGCCCCTGCCTCT
>miR-195b
TAGCAGCACGGAATGGTAAA
>miR-466
TATATATACACACACACATATG
>miR-152b
TCAGTGCACAACAGAACTTTG
>miR-725
TCAGTCATTGTTTCTGGTCGT
>miR-301c
CAGTGCAATAGTATTGTCATA
>miR-1790
AGTGGAGGGCGGTGGGGA
>miR-765
TGGAGGAGGGAGAAGTGTGCT
>miR-488-3p
TTCAAGGCTGTTCTTGGTG
>miR-1247-3p
AGGGAACGTGAGCTGGGC
>miR-984-5p
TGAGGTAGTAGGTTGGAATTT
>miR-2424
TCTTTGGTAATCTGAGGGCT
>miR-432
TCTTGGAGTAGGTCATTGGGTGT
>miR-1842
TGGCTCTGGAGCGTCGGGCCCA
>miR-1694
GGTGGACGAGATCATGCGAGCTGGA
>miR-2974
CGGGAGGGGCGGGGCCGGG
>miR-96
TTTGGCACTAGCACATTTTTGC
>miR-449b-5p
AGGCAGTGTAGTGTTAGCTGA
>miR-745a
GCTGCCGTGATGAAGCTGT
>miR-3905-5p
TGGAAGGGGGAGACGCTGG
>miR-6529
GAAGATCAAGCGCAGAGTA
>miR-2284l
AAAAGTTGGTGAGGTTTT
>miR-4442
GCGGCGAGCGAAGAGGGAGG
>miR-2426
AGAAGTGGCTGGGGAGAG
>miR-252
AAGCACAAGCCGCAGGAG
>miR-1796
AGCTGCTGAAGGATGTGCTGA
>miR-2137
AGCTGGCGGGAGCCCCGGGGA
>miR-1227
GGGGGCCAGGCGGTGAACGG
>miR-4611
GGGAGGGAGAGAAGGTGGA
>miR-992-5p
TGTGTTCAGATCAAAGGTTATTT
>miR-6561-3p
GGGAGGAGAACTGGAAGCAG
>miR-1345
GAGGAGGAGCAGGACGTG
>miR-3183
GCCTCTCTTCGGGGGCTCGGTCGGA
>miR-3529
AGGCAGACGGACTGTTGG
>miR-4470
TGGAAGAGTGGAAGCCGAGAC
>miR-489-5p
GGTCGTATGCATGACGTCATTT
>miR-1629
GGCGTCGGAGGGTTTGTTT
>miR-1738
AGGAATGCTCAGAGGGATTCGG
>miR-369-3p
AATAATACATGGTTGATCTTT
>miR-1749-5p
AAAAGGAACTGAAGCTGGC
>miR-3060-5p
GGGACGGCTTTGCTTCTG
>miR-1968-5p
GCAGCTGTGAAGATGGTGGTCCT
>miR-1946a
AGCCGGGCGTGGTGGCAAACACTTT
>miR-460-3p
ACAGCGCATACAATGTGGATGT
>miR-4128-3p
TTCTGAGGAAGAACTGCAGGA
>miR-18b
TAAGGTGCATCTAGTGCAGTT
>miR-1609
AGGCTGAGGCTGTTGGTTGTTT
>miR-4690-3p
GAGCAGCTGATGGCCTCTG
>miR-2a
TATCACAGCCAGCTTTGAGGAGCG
>miR-3860-5p
AGCAGCTGGACGACCTGAA
>miR-1407
ACGGGAGCTGCAGGGAAAA
>miR-3613
TGGTGTACTTTTTTTTTTA
>miR-877
TAGAGGAGATGGCGCAGGGGACTT
>miR-432-5p
CTTGGAGAGGTCAGTAGGT
>miR-1912-3p
CAAAGAACATGACATGTTAGA
>miR-3087-5p
CGGGCAGGGAAGTGTTGTG
>miR-2962-5p
AGGAGGAGGAAGAGGAGGA
>miR-342-3p
TCTCACACAGAAATCGCACCCGT
>miR-4293
CAGCCTGGACAGGAAGCGG
>miR-3570
TACAATCAACGGTCGATGGTTT
>miR-2379
AGGCTGACCTGGAGAAGAAGTTT
>miR-1968-3p
CCACCTGCAGCTGTTCAG
>miR-3653
CAAGAAGTTGGCTGAGAG
>miR-5699
CATGTCTTTCATTGTTGGAC
>miR-1419d-5p
CCAGTGCTCTGAATGTCATA
>miR-4632-5p
GAGGTGGAGGTGGAGTTGGCGGA
>miR-1907
GCAGCAGCAGGATCTGGACGGT
>miR-278-5p
CCGGATGATGGTTCACAACGACC
>miR-4001d-5p
TGAATTGTTTTGAAGCTGG
>miR-6090
CGGGGAACGGGGGCGGGC
>miR-1556
TGCAGGCTGGAGTGGATGTGG
>miR-10c-3p
ACAAATTCGCTTCTAGGGGAGT
>miR-1755
TGGGGGAATGGCTTGCTG
>miR-4099-3p
CGGATGGACATGGTGTCAGTA
>miR-877-5p
CAGAGGAGATGGAGCAGG
>miR-738
CGCGACGGCCCGCGGCGGG
>miR-2285s
CAGCCAAGTGGACTCTTTGG
>miR-1019-3p
CTGACTCCATATCTGCTTTCCAG
>miR-4048-3p
CCAGGACTGAGACAGGTG
>miR-4698
TCAAAAAGAGGAAGGACCGCCA
>miR-1611
GGAGGTCTTCAGGCGGTTTG
>miR-3506
ACTGAGGTCAGGACGAGTG
>miR-4519
CAGCAGGGCAGAAAGGGCTG
>miR-4428
CAAGAGACGGGAGAATGGAG
>miR-3135b
GGCTGGTCCGAGTGCAGTGGTGTT
>miR-3529-5p
AGGTAGCGGGATTTGATTT
>miR-3208
CGTGAGGAAAGAGTAGAAGAA
>miR-78
TGGAGGCGTGGGTTTTTTG
>miR-3957
CCGGGAGAGTGAGCGTGG
>miR-484
CCCAGGGCGGCGACGCAAGC
>miR-885-3p
AGGCACGGCGGAGTGGAT
>miR-135c
TATGGCTTTCTATTCCTATGTG
>miR-96-5p
TTTGGCACTACACATTTTTGCT
>miR-4148-5p
GGATGGTAGTTGGACAGC
>miR-4212-3p
AGCTGAATGAATTTTTCAG
>miR-4746-3p
AGCGGTGCTTGCGGGGACGA
>miR-3125
TGAGGAAGCTGCGAGAAGAGA
>miR-1546
AAAGGGATTCTGTGAGTGGA
>miR-3154
CAGCAAGGGGAAGTCGGAGGAGG
>miR-999-3p
TGTTAACTGTAAGACTGTGTCT
>miR-92e-5p
GGTGTGGGTGGAGCAGGA
>miR-15c
TAGCAGCGCAGCCTGGTTTGTT
>miR-296
AGGGTGGAGGTGGAGGCTAT
>miR-3660
CTGAGAGGACAGCGTTTTGA
>miR-4185-5p
CAGTGGTGATGATGAAGACA
>miR-92c-5p
AAGGACCTGGCGAAGTGGCATT
>miR-6527
ACCTGGAGGAAGAGAGGGA
>miR-3918
GACAGGGCCGTGATGGAGGCT
>miR-1268a
CGGGCGAGGTGGTGTCGGG
>miR-270
GGCTGATGGACCAGTGGAGG
>miR-1553-3p
TGTGGTGGAGGACAGGAGA
>miR-1943-5p
AAGGAGGATATGAGGCAAGCTGGA
>miR-23-5p
TGAATTCCTGGCAGAGTGATT
>miR-4120-5p
CATGATGGAGTACTTTGT
>miR-2959
ACTTCCTGGAGAGAAGCTGAAGGT
>miR-3859-5p
ACCGCCACCCATTTAATCCA
>miR-2777-5p
AGGGACCTGCACTGGCGTTT
>miR-3870-5p
TGGGCTACAAGAGGAAAC
>miR-200b
TAATACTGCCTGGTAATGATGAT
>miR-6076
CGCTGCAGAGGGAGGTGG
>miR-2723
CTCACAGAGGACGTCGTG
>miR-2428
TGGCTGGAGTGGCGGCAGAT
>miR-15a-3p
CAAGCCATGCTGTGCTGCCT
>miR-1763
GACGGCGCGAGGGAGCGCGGCCGA
>miR-29
TAGCACCATTTGAAATCCA
>miR-92b-5p
AGGGACGGGACGCGGTGCAGTGT
>miR-6627-3p
GGCAGAAGGTGTGCTGTGGAA
>miR-6626-5p
AGGAGAGGGAGAAGGCTCTGCT
>miR-1362-3p
AGTGGAGCTGGACGGGGACG
>miR-375b-3p
TTTGTTCGTTCGGCTCGCGTTG
>miR-2459
GCCGGAGATGGAGCTGCTT
>miR-3149
TTCTGTATTGATTGTCGTGTGTAA
>miR-494
TGAAACATACACGGGAAC
>miR-2284y
AAAAGTTCGTTCGGGTTTTT
>miR-6368
CTGGAGGCGGTGGAGGAGGAG
>miR-150-5p
TCTCCCAACCCTTGTACCAGTG
>miR-3934
TCTGGTGGAACTGAGGCA
>miR-664a-5p
ACTGGCTCGGGAAAATGATTGG
>miR-4321
TTAGCGGTGGATCACCCGG
>miR-34a
TGGCAGTGTCTTAGCTGGTTGTTG
>miR-1841
GAGGAAGCTGGAGGAAGC
>miR-138-2-3p
GCTATTTCCCAACACCAGGGTA
>miR-2436-3p
CACGTCCGCCGCCTCGCGCCAA
>miR-1638
GAGATTTGTGTGTTTTTT
>miR-4472
GGAGGCGTGGGTATTGTTTT
>miR-346
TGTTGCCCGCATCCTCCAC
>miR-3794
TGGAGGTGGAAGAGGACGATCC
>miR-315
TTTTGATTGTTGCTCAGA
>miR-6092
TGGACAAGGTGGCGCTGGG
>miR-219-2-3p
AGAATTGTGCCTGGACATCTGT
>miR-1421b-5p
CGAGGTGGACAGTGTGGTGGCAGC
>miR-1188-5p
TGGTGTGGAGGTCGGTCAGGA
>miR-1829c
AAGGAAAGTGAAGATGGTTGTCA
>miR-378
ACTGGACTTGGAGTCAGAAGGA
>miR-4468
AGAGGAGGAGGATGAGGATT
>miR-1814
AGGATGTGGTTTTTTTTT
>miR-3886-5p
TCAAACGCGAGCTTTGAA
>miR-604
TGGCTGCGGATCAGGACC
>miR-1187
TGTGTGTGTGTGTGTGTGTGTGAGGA
>miR-932-3p
TCAGCACTGTGGAAGTGGA
>miR-4787-3p
GATGGCCGCCCCTCTCCCACCGCGC
>miR-309a-5p
AAATGGACTCGACTGGCAT
>miR-103-1-5p
AGGCTCTTTACAGTGCTGCCTTT
>miR-4074-5p
TGTGACGGCTGAGGATGTTG
>miR-3584-5p
GGGAGGAGCTGAAGGACGGC
>miR-663a
AGGCGGCGGCGGCGGCGGGACCGA
>miR-2451
CTGATGGTGCTCTGGTTGTAGTGGA
>miR-4806-3p
ATAGCTCAGTCGGTAGAGCCT
>miR-202-3p.1
AGAGGCACGGCCTGGCAA
>miR-155-3p
CACCTCGCCTGTTAGCATTAGC
>miR-4300
TGCGGAGCTGGGACTCTTCC
>miR-6-3p
TTCACAGTGGCTAAGTTTTTTT
>miR-29c-5p
ACCGTTTTCCTGGTGTTTAGT
>miR-4311
GAAAGAGGAGCAAGAGTTG
>miR-101-5p
CAGTTATCACAGTGCTGATGCTA
>miR-1237-5p
CGGTCGGGCTGGGGCGCGAAGCGG
>miR-6564-3p
CTGGAGGGGAAGCGCGGGCA
>miR-4419b
GAGGCTGAGGAAGAGGAG
>miR-3642-5p
GATGGAGCTGGGTCGCACCGAGCGGT
>miR-4334-5p
CGATGGACGTGCGGGGGTG
>miR-6496-3p
AAACGGGGATGTGGTGTCGGA
>miR-1757
TCAGAGGCGGACCAGACGT
>miR-3530
AAATGGTGGAGGGGATGG
>miR-124-5p
CGTGTTCCCAGCGGACCTTGA
>miR-4447
CCGTGGGGGCTGGTTTGTTT
>miR-1821
TGAGGTTTGTAGTTAGGGA
>miR-4481
GGAGTCGGGAGCTGGTGGCT
>miR-181c-5p
AACATTCAACCTGTCGGTGAG
>miR-1893
GGGCGGACGACTGGCGCCTCG
>miR-3325
TGCTGTGATGACTACAAATACACCA
>miR-2374
TGGGCTGGGAGCGGCGGG
>miR-4514
ACTGGCACGGACTTGGGGA
>miR-423-3p
AGCTCGGTCTGAGGCCCCTCAGT
>miR-940
AAGGCAGGGCCCCCGCTCCCCTAT
>miR-1278
ATACTGTGGATATCATCTT
>miR-3095-3p
TGGACCGACATGGGAGAGAGCCTTTT
>miR-4446
AGGGCTGGCGGGTGAGTGGG
>miR-4098-5p
ATGGGCTCTGTCAGCTTCGG
>miR-276-3p
TAGGAACTTCATACCGTGCTC
>miR-1788-3p
CAGGCAGGCTGAACAAGTGTG
>miR-2406
AAGAGGAAGAAGGTCAAGCTGGCT
>miR-1384
AACAATTTTTGGAACCTTAA
>miR-126b-3p
TCGTACCGTGAGTAATACTGCA
>miR-701-5p
TTGCAGCCTGAAATGATGGA
>miR-4535
GTGGACCTGGCTGCAGACG
>miR-279a-5p
GTGGGTCATGGCTGCTACTGTCTG
>miR-1412
TGAGGAGGAGGAGGGCGAG
>miR-1400-5p
GACGACAGGGTAGTGGGA
>miR-650d
ACGGAGGACAGTGCTGACGGGGC
>miR-3741
GAAGGGGGAGAGAGAAGGA
>miR-1260a
ATCCCACTTCTGCCACCA
>miR-2298
GACTGATTGTTGTTGGATGA
>miR-1307-5p
TCGACCGGACCTCGACCGGCTC
>miR-378d
TCCTGGTCTCTGGAGTCAGAAA
>miR-987-5p
AAAGTAAATAGTCTGGATTGATG
>miR-5408c-3p
TTGCGGAATTGGAGATGT
>miR-1197-5p
CTCTTCCTGGATTTGAAGACGTC
>miR-3739
TGGAGGGAGAGAGCAGCT
>miR-6515-5p
TGGTGAGTGTGGAGACATC
>miR-1574-3p
GACAGAGGATGACAGGAGCTT
>miR-378b
AGCTGGACTTGGACGCAGA
>miR-4486
GACTGGGACGAGGCTGTGC
>miR-664-5p
CTGCTGGGGAAAACGACATGG
>miR-1198-5p
TATGTGTTCCTGGCTGGCTTA
>miR-1234-5p
GGGGCGGGGGGGCGCGAAGGGGGCCG
>miR-183-3p
TGAATTACCATAGGGCCCT
>miR-669k-5p
TATACTGTGTGTATAGTTGTTGTGAC
>miR-4085-3p
TCTGTTGTTGTCTGATTGTG
>miR-211-3p
GGAAGGACAGCCAAGGGA
>miR-317
TGAACACCGCTGGTGGTATCCA
>miR-4259
CAGTGTGGGACGTAGGCGGTCAGG
>miR-4667
ACTGGAGGATCTGAAGGAGCAAC
>miR-2986
TGGACACCAAGGAGCTTCA
>miR-6661-5p
TGGGTGACATGCAGAAGCT
>miR-204-3p
CAGGGACAGCAAAGGGATGCTTT
>miR-1343-5p
GGGGAGCGGCCCCCGACCAGGG
>miR-301b-3p
CAGTGCAATAGTATTGTCAAAGCACT
>miR-4667-5p
ATGGGAGCAGGAAGGAGAACA
>miR-1452
TTGGATAGAGAAACAGAGGGTATT
>miR-6308-3p
CGAGGGGACTGTGTGTGCGGCA
>miR-196
TAGGTAGTTTCATGTTGTTG
>miR-133-3p
TTGGTCCCCTTCAACCAGTTGT
>miR-922
GCAGCAGGAGGAAGAGGACGA
>miR-103b
ATTGCCCTGTACAATGCTGC
>miR-344g
AGTGCAGGCATCTGAGCAGGAGATC
>miR-726
TTCACTACTAGCAGAACTCAG
>miR-6127
AGGGAGGAGTGGGTGGAGG
>miR-183
TATGGCACTGGTAGAATTCACTGA
>miR-1250
ACGGTTTTGGATGGGCCTTT
>miR-980-3p
AGCTGCCTGGTGAAGGGAGC
>miR-135a-3p
ATATAGGGATGGAAGCCATGC
>miR-6683-3p
TCTGGCCTGGGAGTGACGT
>miR-34b-5p
TGGCAGTGTCTTAGCTGGT
>miR-872-5p
AAGGTTACTTGTTAGTTCAG
>miR-4183-5p
GCGGGCGGGAGTGGCGGT
>miR-505-5p
GGGAGCCAGGAAGTATTGATGC
>miR-2417
AGAGGAGGGCTGAAAATTT
>miR-6643-5p
CTGGGCTGCAGGGGAGGAT
>miR-1375-3p
AGGGGAGCGCGGAGGAAGAGA
>miR-669c-3p
ACACACACACACACACTGTACA
>miR-1709
TGAAATGATGATGACTGACG
>miR-281-5p
TGAAGAGCGAGTTCAAGAGG
>miR-197-5p
CAGGGTAGACGGGCAGGTGGGGG
>miR-198
CGGACCAGAAGAGAGCAGG
>miR-3122
GTGGGGACGGAGAACGGTC
>miR-320c
AAAACCGGGGGAGAGGGT
>miR-16-2-3p
CCCAATATTAGCAGTGCTGCTTCAA
>miR-4732-5p
TGGAGTTGCGGGAGCAGGAATA
>miR-985-3p
CAAATTTGCAATGGTCGGAC
>miR-146a-5p
TGAGAACTGAATTCCATCGATTTT
>miR-3422
TGGCACTGTGAAGAGACATGAG
>miR-218-5p
TTGTGCTTGATCTAACCATGT
>miR-748-3p
TGGACAGGAAGTGGATCAG
>miR-1270
CTGGAGAGCTGGAAGAGGACTGGG
>miR-363
TGACTGGTTTGACTGGTGT
>miR-4101-3p
TGAGGTAGTTGTATAGTTG
>miR-3961
TGCCCTCGGCTGTAGTTGGCA
>miR-3473e
GGGGCTGGAGAGATGGCTCAGTG
>miR-539-3p
ATCAGAAGCAAGGACAATTTATTTT
>miR-3687
CCAGGGACGGCGTTCAGTGCGCGT
>miR-2313-5p
AGATTCTGCTGAGGACCAGGCA
>miR-3662
GACAATGATGAGAGTGACTTG
>miR-32
TATTGCACATTACTACGTTGCAA
>miR-2373-5p
CCTCCCCGGTCGGACGTCGGC
>miR-7-3p
CAACAAATCACAGTCTGCCA
>miR-99a-5p
AACCCGTCGATCCGAGCTTGTG
>miR-2751
GTTTGGGTGCGTCGGAGCGTTT
>miR-4024-5p
ATTTGTAGGAGAAAAGTA
>miR-3792
GGCGGAGGAGAAGGAGAAGGA
>miR-6609-3p
CAGCCCCTCTGCTGTGACCCCGCA
>miR-937-5p
GTGAGGTCAGCGGGCGGGCTGG
>miR-2965
CAGGACTGCCTGCAGGGACATG
>miR-337-5p
GCACGGAGCATGCAGGAGTTA
>miR-4289
AGCATTATACAGGGCTATA
>miR-4450
GGGGCTTTGGAGACGTGGGTGA
>miR-4094-5p
GTGTCTGCAGCCGTCGTTGG
>miR-6581-5p
AGAGAAGCTGCAGAGGAGGCTGAG
>miR-2299-3p
TCCGGGGAATGGATCCAGCGT
>miR-4429
ACAAGCTGGGCGAGATCG
>miR-4646-5p
ACTGGGTGAGAGCTGAGGA
>miR-1321
CAAGGGAGGATAAATGTGA
>miR-4938
ATCATCATCATCATCATCATCTCG
>miR-2997-3p
CAGGAGCTCAGGAGACTGTT
>miR-4502
GTGATGATGATGGCTGAA
>miR-2401
AGCTTGTGTCGATGGCTG
>miR-6568-3p
CAACAAAGATGGCGGCCCGGGT
>miR-3473
TCTGGGCTGGACAGATGGT
>miR-1713
CTCCGGAGAGGAGAAGAACGGCGACG
>miR-6596-3p
CGGAGCTGGACGCGTCCTCG
>miR-4716-3p
AGGAGGAAGGAAAGAGGAGA
>miR-2785
GCAGTGCGGAACTAGCCTA
>miR-4068-5p
AAGTAGCATTTGCTCAACAGCAA
>miR-6510-5p
CTGCATGGGGAGAGAGAGGGT
>miR-1839-5p
AAGGTAGCTAGAACAGGTCTTGA
>miR-3188
AGGGCTTTGTGACGGATCTG
>miR-514
ATTGACGCGCTCTGTGTGTAGAA
>miR-96-3p
AGAGTCTGGACAGTGGCTAC
>miR-311a
TATTGCACTTGTACCGGCCTGA
>miR-35-3p
AACCGGGTGGAAACACCAGT
>miR-3493
TGGATTCACGTAGCATACCCATCT
>miR-1584-5p
GTTTGCGGGCTGGGTGGGGGCA
>miR-769a-5p
GGAGATCCTGGGTTCGGCT
>miR-5412-5p
GAGGGTCGGTTTTTTTTT
>miR-6381
AGGAGGCTGGTGTCATGAG
>miR-2389
GGGGGACTGGAGTCAGGAG
>miR-4505
AGGACTGGGAAGGGACGGGA
>miR-106b-5p
TAAAGTGCTTACAGTGCCAA
>miR-3782
TCCTGGAGGACATCTGGCGGGAC
>miR-1543
TGTAGTCCTAGTCCAGGTCGTCGCA
>miR-4160-3p
AGAAGCATCTGAAGACAAACATGG
>miR-3609
CATCACTGATGATAATCTGGCTG
>miR-4530
CCCGAGACAGGACGGAACCG
>miR-9-3p
ATAAAGCTAGAGAACCGAAAGT
>miR-449c
AGGAGCGCATCTCTGTGG
>miR-30e-3p
CTTTCAGTCGGATGTTTAA
>miR-4037-3p
GGGACAACGATGGCGAACGACT
>miR-4713-3p
TGGGACCAGTAGTGGGACAA
>miR-4949-5p
ACGGACACACACACACACACACA
>miR-3488
GCTTCGTGTAGATTAGTTGG
>miR-4303
GACTGAGCTGCAGGACAG
>miR-4669
TGCTGATCGGGGCAGTGAGAGGAGG
>miR-6570-3p
AGAGGAGACCGTTGGACAGA
>miR-2796
GCCGGTCGGAAACACTTGC
>miR-8-5p
CATCTTACCGGGCAGCATTCGA
>miR-252a-5p
CTAAGTACTAGTGCCGCAGG
>miR-1255a
AAGGATGTGCACAGAAAGTAGA
>miR-148b-3p
AGTGCATCACAGAACTTTGA
>miR-986-5p
TCTCGAATAGCGTTGTGACTGA
>miR-2475
TGAACTGTGGAAACTGCGCGGC
>miR-339-3p
TGAGCGCCTCGACGACAGAGCCTTT
>miR-1414-5p
CGGGGTCACAGGGTTCGTTGC
>miR-3917
ACTCGGACTGAGCAGATG
>miR-202-5p.2
AAAGAGGCATAGGGCATGGGA
>miR-4000b-1-3p
GTGCTTGTCCAACAGGTTTGG
>miR-4446-3p
AGGGCTGGCAGTGACATGGGTAT
>miR-106b-3p
CCGCACTGTGGGTACTTGCTGA
>miR-219-3p
GCGATCTGGCTGCGACATCT
>miR-980-5p
AGTTTTTCATTTGGCCTGGCTAGC
>miR-1668-5p
GTGGAGCTGGGACGACAGGCCT
>miR-1940
TGGAGGACAAGAAGCTGGTC
>miR-1421v-3p
TGCTGCTCACGTTTGGTCTCAGC
>miR-3652
GGGCTGGAGGAAGTGATGGA
>miR-6049
AAACGGGGAATAGATGGT
>miR-122b
AGTGGCCGCGGTGTTTTT
>miR-2412
TTGGCGGGCTGGGCTGGGGAGACGG
>miR-665-3p
ACCAGGAGAGCTGAGCCCA
>miR-1178-5p
AGGGCAGCTTGAGCATGG
>miR-650
AGGCAGGCAGCTTCTCGGCACT
>miR-30f
TGTAACCATCCTCCACTCTCGGCT
>miR-107-5p
AGCTTCTTTACAGTGTTGCC
>miR-263a
TGAAGCAACTGGAAGACATTCAC
>miR-6418-5p
CAGAGGAAGTGGAAGAGAGTGC
>miR-341
CGGTCAGTCGGTCGGTCGGT
>miR-5941
ATACGATGGTGACCTCTGC
>miR-6712-5p
AGTGGTAGGCTGAGAGGAGGAC
>miR-3962
GTAGTAGGTTGTATATTT
>miR-130a-3p
AGTGCAATCTTAAAAGGGCA
>miR-503-5p
AGCAGCGGGGACATCTGCAG
>miR-2293
TGTATCTTGTTTTTTTGTTT
>miR-135a-5p
TATGGCTTTTTATTCCTATCTGA
>miR-4950-3p
TTTCAGTCATGGTAAGGGT
>miR-194-2-3p
CAGGAGCGGCTGATATAG
>miR-4494
TCCAGGACTTGGCTACCAGAGTG
>miR-1960
CCAGGTGCTGCTAGAAGAGGC
>miR-631
GACCTGGCCCTGGACCTGCAGA
>miR-3074-5p
TTCCTGCTGAACTGAGCCAGG
>miR-6547-5p
GTGGGCATCGTGGGGAGCGGGTTGA
>miR-3665
AGGAGGTGCGGGAGCTGGTG
>miR-885
AGGCAGCGGGGGAGAGCGA
>miR-4800-5p
GTGGACGAGGAGGAAGGA
>miR-3124-5p
TGCGGGCGAAGGCAATATC
[truncated: 790 more rows]

## Sheet: Sp-r1
>let-7-5p
TGAGGTAGTAGGTTGTATAGTT
>let-7b-5p
TGAGGTAGTAGGTTGTGTGGTT
>miR-21
TAGCTTATCAGACTGGTGTTGGC
>let-7g
TGAGGTAGTAGTTTGTATAGTT
>miR-21-5p
TAGCTTATCAGACTGGTGTTGG
>miR-146a
TGAGAACTGAATTCCATAGATGG
>miR-451
AAACCGTTACCATTACTGAGTTT
>miR-25-3p
CATTGCACTTGTCTCGGTCTGA
>let-7k
TGAGGTAGTAGATTGAATAGTT
>miR-462
TAACGGAACCCATAATGCAGCTG
>miR-144-3p
TACAGTATAGATGATGTACTAT
>miR-451a
AAACCGTTACCATTACTGAGTT
>miR-2188
AAGGTCCAACCTCACATGTCCT
>miR-146a-3p
TGAGAACTGAATTCCATAGATGGT
>let-7
TGAGGTAGTAGGTTGTATAGTA
>let-7h
TGAGGTAGTAAGTTGTGTTGTT
>miR-107
AGCAGCATTGTACAGGGCTAT
>miR-140
TACCACAGGGTAGAACCACGGA
>miR-140-3p
TACCACAGGGTAGAACCACGGAC
>miR-22a
AAGCTGCCAGCTGAAGAACTGT
>miR-29c-3p
TAGCACCATTTGAAATCGGTTA
>let-7c
TGAGGTAGTAGGTTGTATGGTT
>miR-92a-3p
TATTGCACTTGTCCCGGCCTGT
>miR-26a-5p
TTCAAGTAATCCAGGATAGGCT
>miR-128-3p
TCACAGTGAACCGGTCTCTTT
>let-7f-5p
TGAGGTAGTAGATTGTATAGTT
>miR-101
TACAGTACTGTGATAACTGA
>miR-15a
TAGCAGCACGGAATGGTTTGT
>miR-101-3p
TACAGTACTGTGATAACTGAA
>miR-103a-3p
AGCAGCATTGTACAGGGCTATGA
>miR-152
TCAGTGCATAACAGAACTTTG
>miR-1246
AAATTGATTTTTGGAGCAGGGA
>let-7d
TGAGGTAGTTGGTTGTATGGTT
>miR-128
TCACAGTGAACCGGTCTCTTTT
>miR-199-3p
ACAGTAGTCTGCACATTGGTT
>miR-15b
TAGCAGCGCATCATGGTTTGT
>miR-101a-3p
GTACAGTACTGTGATAACTGA
>miR-103-3p
AGCAGCATTGTACAGGGCTATG
>miR-181a
AACATTCAACGCTGTCGGTGAGTTT
>miR-2188-5p
AAGGTCCAACCTCACATGTCC
>miR-1388-3p
ATCTCAGGTTCGTCAGCCCATG
>miR-23a
ATCACATTGCCAGGGATTTCCA
>miR-155-5p
TTAATGCTAATCGTGATAGGGGT
>miR-144
TACAGTATAGATGATGTACTA
>miR-144-5p
GGATATCATCTTATACTGTAAGT
>miR-101b
TACAGTACTATGATAACTGA
>miR-199a-3p
ACAGTAGTCTGCACATTGGTTA
>miR-101a
TACAGTACTGTGATAACTGAAG
>miR-16b
TAGCAGCACGTAAATATTGGAG
>let-7i-5p
TGAGGTAGTAGTTTGTGCTGTTT
>miR-181b
AACATTCATTGCTGTCGGTGGGTT
>miR-142b
CATAAAGTAGAAAGCACTACTA
>miR-30c
TGTAAACATCCTACACTCTCGGCG
>let-7e-5p
TGAGGTAGGAGGTTGTATAGTT
>miR-142-5p
CATAAAGTAGAAAGCACTACT
>miR-2188-3p
GCTGTGTGAGGTCGGACCTAT
>miR-731
AATGACACGTTTTCTCCCGGGTTG
>miR-10c
TACCCTGTAGATCCGGATTTGT
>miR-26b
TTCAAGTAATCCAGGATAGGTT
>miR-155
TTAATGCTAATCGTGATAGGGG
>miR-30d-5p
TGTAAACATCCCCGACTGGAAGC
>miR-223-3p
TGTCAGTTTGTCAAATACCCCA
>miR-29b
TAGCACCATTTGAAATCGGTGT
>miR-22
AAGCTGCCAGCTGAAGAACTG
>miR-181a-5p
AACATTCAACGCTGTCGGTGAGT
>miR-142-3p
GTAGTGTTTCCTACTTTATGGA
>miR-30d
TGTAAACATCCCCGACTGGAAGCT
>miR-24
TGGCTCAGTTCAGCAGGAACAGT
>miR-6239
TAGCGGTGGATCACTCGG
>miR-23a-3p
ATCACATTGCCAGGGATTTCC
>miR-221
AGCTACATTGTCTGCTGGGTTT
>miR-16-5p
TAGCAGCACGTAAATATTGGCG
>miR-221-3p
AGCTACATTGTCTGCTGGGTTTC
>miR-26a
TTCAAGTAATCCAGGATAGGC
>miR-142
TCCATAAAGTAGAAAGCACTA
>let-7j
TGAGGTAGTTTTTTGTACAGTT
>miR-92b-3p
TATTGCACTTGTCCCGGCCTT
>miR-222a
AGCTACATCTGGCTACTGGGTCT
>let-7i
TGAGGTAGTAGTTTGTGCTGT
>miR-1
TGGAATGTAAAGAAGTATGTAG
>miR-26-5p
TTCAAGTAATCCAGGATAGG
>miR-92a
TATTGCACTTGTCCCGGCCTTT
>miR-2136
CGGGTGTTGACGCGATGT
>miR-30a-3p
CTTTCAGTCGGATGTTTGCAGC
>miR-33a-5p
GTGCATTGTAGTTGCATTGCA
>miR-24-3p
TGGCTCAGTTCAGCAGGAACAG
>miR-145a-5p
GTCCAGTTTTCCCAGGAATCCCT
>miR-130a
CAGTGCAATATTAAAAGGGCAT
>miR-30c-5p
TGTAAACATCCTACACTCTCGGC
>miR-4651
GGGCTGGGTCGGTCGGGC
>miR-143-3p
TGAGATGAAGCACTGTAGCTC
>miR-29a
TAGCACCATTTGAAATCGGTT
>miR-30b-3p
CTTTCAGTCGGATGTTTGCAG
>miR-130b-3p
CAGTGCAATGATGAAAGGGCAT
>miR-27c-3p
TTCACAGTGGTTAAGTTCTGC
>miR-145
GTCCAGTTTTCCCAGGAATCCC
>miR-1290
TTGATTTTTGGAGCAGGGAGA
>miR-15c-5p
TAGCAGCACATCATGTTTTGT
>miR-181b-5p
AACATTCATTGCTGTCGGTGGGT
>miR-125b-5p
TCCCTGAGACCCTAACTTGTGA
>miR-5097
TCAGGTCCCTGTTCGGGCGCCA
>miR-25-5p
AGGCGGAGACTTGGGCAATTG
>let-7f-1-3p
CTATACAGTCTATTGCCTTCCT
>miR-143
TGAGATGAAGCACTGTAGCT
>miR-2779
TCGACTCCGGCTCGAAGGACCA
>let-7e
TGAGGTAGTAGGTTGTTTAGTT
>miR-3620-5p
TGGGCTGGGCTGGGCTGGG
>miR-22b
AAGCTGCCAGTTGAAGAGCTGT
>miR-4507
CTGGGCTGGGCTGGGCTGGG
>miR-122
TGGAGTGTGACAATGGTGTTT
>let-7g-5p
TGAGGTAGTAGTTTGTACAGTT
>let-7f
TGAGGTAGTAGATTGTATAGT
>miR-16-1-3p
TCCAGTATTGATCGTGCTGCTG
>miR-210-5p
AGCCACTGACTAACGCACATTG
>miR-181a-3p
ACCATCGACCGTTGATTGTACC
>miR-5991
TGAGGTAGTAGGTTGTGA
>miR-1260
ATCCCACCGCTGCCACCA
>miR-93
AAAAGTGCTGTTTGTGCAGGTAG
>let-7d-5p
AGAGGTAGTAGGTTGTATAGTT
>miR-29d
TAGCACCATATGAAATCAGTGT
>miR-33
GTGCATTGTAGTTGCATTGC
>miR-30e-5p
TGTAAACATCCTTGACTGGAAGCT
>miR-148b-5p
AAGTTCTGTGATACACTCTGA
>miR-122-5p
TGGAGTGTGACAATGGTGTTTG
>miR-148a
TCAGTGCCTACCAGAACTTTG
>miR-365-2-5p
AGGGACTTTTAGGGGCAGCTGTG
>miR-23b
ATCACATTGCCAGGGATTACCA
>miR-1388-5p
AGGACTGTCCAACCTGAGAAT
>miR-16
TAGCAGCACGTAAATATTGG
>miR-27b-3p
TTCACAGTGGCTAAGTTCT
>miR-2184
AACAGTAAGAGTTTATGTGCTG
>miR-17a-5p
CAAAGTGCTTACAGTGCAGGTA
>miR-1a-3p
TGGAATGTAAAGAAGTATGTAT
>miR-27e
TTCACAGTGGCTAAGTTCAGT
>miR-23b-3p
ATCACATTGCCAGGGATTACC
>miR-210-3p
CTGTGCGTGTGACAGCGGCTAT
>miR-5100
TCGTATCCCAGCGGTGCCTCCA
>miR-17-5p
CAAAGTGCTTACAGTGCAGGTAT
>miR-29b-3p
TAGCACCATTTGAAATCAGTGTT
>miR-100-5p
AACCCGTAGATCCGAACTTGTG
>miR-762
GGGGCTGGGGCGCGGCCGGA
>miR-22-5p
AGTTCTTCACTGGCAAGCTTTA
>miR-20a
TAAAGTGCTTATAGTGCAGGTA
>miR-716b
TCTTGGTGGTAGTAGCAAATAT
>miR-1957a
CAGTCGGTAGAGCATGAGAC
>miR-4508
GACGGGGCTGGGGCGCGG
>miR-100
AACCCGTAGATCCGAACTTGT
>miR-19b
TGTGCAAATCCATGCAAAACTG
>miR-98-5p
TGAGGTAGTAAGTTGTGTT
>miR-375
TTTGTTCGTTCGGCTCGCGTTA
>miR-146b-5p
TGAGACCTGACTTCCATAGCTGG
>miR-107b
AGCAGCATTGTACAGGGCTCTT
>miR-1579
CGTTCGGAAGGGAGGGGCG
>miR-222b-5p
TGCTCAGTAGGCAGTGTAGATCC
>miR-4454
TCGTATCCGGGTCACGGCACCA
>miR-145-5p
GTCCAGTTTTCCCAGGAAT
>miR-1814a
GTTTTTTTAGGTTTTGATTTT
>miR-20a-5p
TAAAGTGCTTATAGTGCAGGTAG
>miR-124
TAAGGCACGCGGTGAATGCCAA
>miR-139-5p
TCTACAGTGCATGTGTCTCCAGT
>miR-30c-1-3p
CTGAGAGAAGGTTGTTTACTTG
>miR-2487
GGCTCTAAGGGCTGGGTCGGTCGG
>miR-20a-3p
ACTGCAATGTGAGCACTTGAAGT
>miR-2305
CGGGGGTGGGGGCGGGCG
>miR-222-3p
AGCTACATCTGGCTACTGGGTCTT
>miR-16-3p
TCCAGTATTGATCGTGCTGCTGT
>miR-7132
TGAGGCGTTTAGAACAAGTTCAA
>miR-27b
TTCACAGTGGTTAAGTTCTGCA
>miR-210
CTGTGCGTGTGACAGCGGCT
>miR-125a
TCCCTGAGACCCTTAACCTGT
>miR-19d
TGTGCAAACCCATGCAAAGCTG
>miR-221-5p
ACCTGGCATACAATGTAGATTT
>miR-6087
CGCTGAGGCGGGGAGGCGAGC
>miR-1c
TGGAATGTAAAGAAGTATGTAGA
>miR-124-3p
TAAGGCACGCGGTGAATGCCA
>miR-5115
CGGAAGCGTGCTGGGCCC
>miR-142b-5p
ATAAAGTAGACAGCACTACTAA
>miR-30e
CTTTCAGTCGGATGTTTGC
>miR-29a-5p
ACCGTTTTCCTCTGGTGTTTAGA
>miR-2989
GCACGTTGATGAGAAGCTTTTT
>miR-1-3p
TGGAATGTAAAGAAGTATGTA
>miR-365a-3p
TAATGCCCCTAAAAATCCTTAT
>miR-214-3p
ACAGCAGGCACAGACAGGCAGT
>miR-129-2-3p
AAGCCCTTACCCCAAAAAGCAT
>miR-193a-3p
AACTGGCCTACAAAGTCCCAGT
>miR-30b-5p
TGTAAACATCCTACACTCAGCT
>miR-365b-5p
AGGGACTTTTAGGGGCAGCTGT
>miR-2478
TCGTATCCCACTTCTGACACCA
>miR-143-5p
GGTGCAGTGCTGCATCTCTGG
>miR-29c
TAGCACCATTTGAAATCGG
>miR-126-5p
CATTATTACTTTTGGTACGCG
>miR-1915-3p
CGCCCGCGGCGGACGCGGCGGG
>miR-18a
TAAGGTGCATCTAGTGCAGAT
>miR-146c-5p
TGAGAACTGACTTCCATCGCTGG
>miR-2288
AGGTAGTAGGTTGTGTGGTTT
>miR-4175-3p
GGGATGTAGCTCAGTGGTAG
>miR-1434
GTGCAGTGATGATGAAACTT
>miR-423-5p
TGAGGGGCAGAGAGCGAGACTTT
>miR-145-3p
ATTCCTGGAAATACTGTTCTT
>let-7b
TGAGGTAGTAGTTTGTGTAGTT
>miR-139
TCTACAGTGCATGTGTCTCCA
>miR-106a
TAAAGTGCTTACAGTGCAGGT
>miR-3178
GGGGCGCGGCCGGACGATGG
>miR-2881
GGGGCGGGGGGGCGCGAAG
>miR-25
CATTGCACTTGTCTCGGTC
>miR-1417-5p
CTCGATGATGATAATTCTC
>miR-148a-3p
TCAGTGCCTACCAGAACTTTGA
>miR-19b-3p
TGTGCAAATCCATGCAAAACTGA
>miR-23b-5p
AGGGTTCCTGGCGTGCTGATTT
>miR-1260b
ATCCCACCGCTGCCACCAT
>miR-2861
GGGGGTGGGGGCGGGCGGT
>miR-499
TTAAGACTTGCAGTGATGTTTA
>miR-15a-5p
TAGCAGCACGGAATGGTTTGTGGA
>miR-27b-5p
AGAGCTTAGCTGATTGGTGAAC
>miR-320a
AAAAGCTGGGTTGAGAGGGCGA
>miR-92a-1-5p
AGGTTGGGAGCGGTAGCAATGCT
>miR-1777a
CGCGGGGGTGGGGGCGGG
>miR-709
GGAGGAGGAGGAGGAGGA
>miR-2981
TCGGGCGGGGACTGGGCGGG
>miR-7-5p
TGGAAGACTAGTGATTTTGTTGT
>miR-30c-2-3p
CTGAGAGAAGGTTGTTTACTT
>miR-6243
CCATCCGTGGGATTATGACTGA
>miR-1587
GCGGCTGGGCTGGGCTGGG
>miR-92c
ATTGCACTTGTCCCGGCCTGTT
>miR-455a
TATGTGCCCTTGGACTACATCG
>miR-4665-3p
CGCGGCCGGGCCGGCCCCCGCC
>miR-29d-5p
GCTGGTTTCAGGTGGTGGCTTAGA
>miR-184-3p
TGGACGGAGAACTGATAAGGGC
>miR-597
TTGCACTGATGACCACTT
>miR-193a-5p
TGGGTCTTTGCGGGCAAGGTGA
>miR-1357
GATTATGAGATCTGAGGGTT
>miR-1306-5p
CCACCTCCCCTGCAAACGTCCA
>miR-1306
CCACCTCCCCTGCAAACGTCC
>miR-1576
CCCGGGCGGGGGACGGCTC
>miR-1957b
GGGATGTAGCTCAGTGGTA
>miR-596
AGCGCCTGCCCGGCGTCGCTCGGG
>miR-575
GGGGAGGTGGAGCAGGAGC
>miR-1777b
GCGGGGGTGGGGGCGGGCG
>miR-1354
CGTGATGATGATGGCTGAA
>miR-5109
TGGTGCGGACCGGGGGAATCCGACTG
>miR-6215
GTTAGGGTTGCAGAGCCCGGT
>miR-5787
GGGCTGGGGCGCGGCCGGACG
>miR-1558
CTGCTGTGATGAGACTATG
>miR-4448
GTGGCTCGTTGGTCTAGGGGTAT
>miR-181c
CACATTCATCGCTGTCGGT
>miR-365a-5p
AGGGACTTTTCGGGGCAGCTGTG
>miR-6317
GTGAACCTGCGAATGGCTC
>miR-148
TCAGTGCATTACAGAACTTTG
>miR-1421g-5p
GGGTGTCGTACGTAGCAGA
>miR-21c
TAGCTTATCAGACTGGTGAAA
>miR-29a-3p
TAGCACCATCTGAAATCGGTTA
>miR-667-5p
CGGGGCGGTGGAGCAGGAGCGCGC
>miR-147b
GTGTGCGGAAACGCTTCTGCTC
>miR-101c
ACAGTACTGTGATAACTGA
>miR-6132
ATAGGGATTGGGGATTGCA
>miR-139-3p
TGGAGACTCAGCTCTGTTGGAAT
>miR-705
GGTGGGGGCGGGCGGTTC
>miR-125c
TCCCTGAGACCCTAACTTGTGAA
>miR-138-5p
AGCTGGTGTTGTGAATCAGGCCG
>let-7b-3p
CTATACAACTTACTGCCTTCCT
>miR-677-5p
TTCAGTGATGATAACTTTGT
>miR-92a-2-5p
AGGTGGGGATGAGTAGCCATGC
>miR-1231
GTTCTGGGCTGCAGCGGC
>miR-4529
TTGATTGCTGATGGCTTG
>miR-499a-5p
TTAAGACTTGCAGTGATGTTT
>miR-6240
AAGCATCGCGAAGGCCCGCGGCGG
>miR-27d-3p
TTCACAGTGGCTAAGTTC
>miR-3968
TCGAATCCCACTTCTGACACCA
>miR-22a-3p
AAGCTGCCAGTTGAAGAGCTA
>miR-152-5p
TAAGTTCTGTGATACACTCTGA
>miR-192
ATGACCTATGAATTGACAGCC
>miR-722
TTTTGCAGAAACGTTTCAGATT
>miR-724
TTAAAGGGAATTTGCGACTGTT
>miR-6125
GCGGAAGGCGGGCCGGCCCGGA
>miR-3201
GGGAGGTAGTGACGAAAAAT
>miR-4451
GTTGGTAGAGCGGAGGACTG
>miR-7
TGGAAGACTAGTGATTTTGTTGTT
>miR-92
ATTGCACTTGTCCCGGCCT
>miR-223-5p
TGTATTTGACAAGCTGTGTTTGA
>miR-275-3p
TCAGGTACCTGAAGTAGCGCGCG
>miR-128-5p
GGGGGCCGTTACACTGTCAGAGA
>miR-199a-5p
CCCAGTGTTCAGACTACCTGTT
>miR-181a-2-3p
ACCATCGCCCGTTGACTGTGCC
>miR-18a-3p
ACTGCCCTAAGTGCTCCTTCT
>miR-22-3p
AAGCTGCCTGAAGAACTGT
>miR-6056
GAGGGACGGGAAGGAGGGTA
>miR-22b-3p
AAGCTGCCAGTTGAAGAGCTGA
>miR-33a
GTGCATTGTAGTTGCATTG
>miR-6538
CGAAGGGGTCCGGGGCGCG
>miR-27c
TTCACAGTGGCTAAGTTCA
>miR-185-5p
TGGAGAGAAAGGCAGTTCCTGA
>miR-181b-3p
GCTCACTGAACGATGAATGCAT
>miR-126-3p
CGTACCGTGAGTAATAATGCA
>miR-222
AGCTACATCTGGCTACTGGG
>miR-132
TAACAGTCTACAGCCATGGTCGT
>miR-4515
AGGTGGGATCCCGGCGGC
>miR-223
TGTCAGTTTGTCAAATACCC
>miR-199b
CAGTAGTCTGCACATTGGT
>miR-3607-3p
AAGTAAACGCTTTCTGATT
>miR-3141
CGAGCGCTGGGTGGAGGACG
>miR-222a-5p
TGCTCAGTAGTCAGTGTAGA
>miR-4443
CTTGGAGGCGTGGGTTCG
>miR-993-5p
ACCCTGTCGATCCGGATT
>miR-206-3p
TGGAATGTAAGGAAGTGTGTGG
>miR-193a
TGGGACTTTGTAGGCCAGTTGA
>miR-1261
TGGATAAGGCACTGGCTTC
>miR-3195
TCACCGCCGCGGCCCGGGTT
>miR-457b
TAGCAGCACATCATTACTGGA
>miR-204-5p
TTCCCTTTGTCATCCTATGCCT
>miR-21-3p
CGACAACAGTCTGTAGGCTGTCT
>miR-1346
GCGGGGGTGGGGGCGGGCGG
>miR-92d
TATTGCGCTTGTCCCGGCCTGT
>miR-4488
AGGGTCGGCGGCGCTCCGGCGC
>miR-100-3p
CAAGCTCGTATCTATAGGTAT
>miR-92b
TATTGCACTTGTCCCGGCCTC
>miR-30c-3p
TTTCAGTCGGATGTTTGCAGTTT
>miR-125a-5p
TCCCTGAGACCCTTAACCTGTGA
>miR-30b
TGTAAACATCCTACACTC
>miR-24-1-5p
TGCCTGCTGTGCTGATAATCAGT
>miR-320
AAAAGCTGGGTTGAGAGGGCGAA
>miR-9b-3p
TAAAGCTAGAGAACCGAAAGT
>miR-152a
TCAGTGCATAACAGAACTTA
>miR-130b
CAGTGCAATGATGAAAGGGCA
>miR-3885-5p
CACGGCGGCCGGCGGCGGCG
>miR-4332
CGCGGCCGCCGGCGGAGCGCCG
>miR-4634
CGGGCGCGACCCGCTGCGGGG
>miR-6412
TCGAAACCATCCTCTGCTACCA
>miR-29e
TAGCACCATTTGAAATCAGTGTTT
>miR-455-3p
TGCAGTCCATGGGCATATACA
>miR-191-5p
CAACGGAATCCCAAAAGCAGCTG
>miR-20b-3p
ACTGCAGTATGAGCACTTCT
>miR-3549
ACCTTGCCCGCAAAGACCCAGC
>miR-4581
GCCGCGAACGGCTCCGGGTCGGCT
>miR-338-3p
TCCAGCATCAGTGATTTTGT
>miR-24b-3p
TGGCTCAGTTCAGCAGGA
>miR-20a-1-3p
ACTGCAGTATGAGCACTTCTAGT
>miR-140-5p
CAGTGGTTTTACCCTATGGTAA
>miR-106
TAAAGTGCTTATAGTGCAGGTAGA
>miR-3802-5p
TTGCTGTGATGATGACGACATA
>miR-18-3p
TACTGCCCTAAGTGCTCCTTCT
>miR-194-5p
TGTAACAGCATCTCCATATGGA
>miR-4763-5p
CGCCTGCCGCCCTCCCCCT
>miR-5112
TAGCTCAGTCGGTAGAGCATG
>miR-365-5p
GAGGGACTTTTAGGGGCAGCTGTG
>miR-193
AACTGGCCTACAAAGTCCCAG
>miR-138
AGCTGGTGTTGTGAATCAGGC
>miR-103-5p
AGCCTCTTTACGGTGCTGCCTTGT
>miR-27c-5p
AGGACTTAACCCACATGTGAACA
>miR-1408
AGGGGAGGGAGGGAGGCTG
>miR-6577-3p
AGGGACGGGAAGGAGGGT
>miR-1584
CGGGGCGGGGCTGGGCTGGG
>miR-1480
GGTGGCTCACTCGGCTCGTGC
>miR-1386
TCGGCTCCTGGCTGGCTCGCCA
>miR-24b
TGGCTCAGTTCAGCAGGCAC
>miR-146b
TGAGAACTGAATTCCATAG
>miR-2976
GCCGAAGCGGAGCGGCGGGG
>miR-235a
TATTGCACTTGTCCCGGCCAGA
>miR-129b-3p
AAGCCCTTACCCCAAAAAGCA
>miR-148b
GTCAGTGCATCACAGAACTTTG
>miR-3473b
GGGACTGGAGGGATGGCTTG
>miR-4466
CGGGTGCGGGCGGAGCGGG
>miR-19a-3p
TGTGCAAATCTATGCAAAACT
>miR-98-3p
ATACAACTTACTGTCTTTCCT
>miR-4286
ACCCCACTCCTGGTACCA
>miR-145b
GTCCAGTTTTCCCAGGACT
>miR-423
TGAGGGGCAGAGAGCGAGACTT
>miR-733
TGCGCCGGTTTAGCTCAGTGGTT
>miR-124a-3p
TAAGGCACGCGGTGAATGT
>miR-153b
TTGCATAGTCACAAAAATGAGCA
>miR-149-3p
GAGGGAGGGAGGGAGGCTGCGTGC
>miR-2440
TGCCTGTGATGAGACCCTCGAC
>miR-2885
GCGGCGGCCGCGGCGGGGC
>miR-101b-3p
TACAGTACTGTGATAGCTGAA
>miR-222-5p
TGCTCAGTAGGCAGTGTAGAT
>miR-749
CCGGATGATCCTCGGTGGT
>miR-145a-3p
ATTCCTGGAAATACTGTTCTTT
>miR-194a
TGTAACAGCATCTCCATATGG
>miR-16b-3p
TCCAGTATTGCTCGTGCTGCT
>miR-4206-3p
ATTGGATGGTTTAGTGAGGT
>let-7a-3p
CTATACAACTTACTGTCTTTCC
>miR-696
GCGTGTGCTTGGCTGAGGAGC
>miR-15b-5p
TAGCAGCGCATCATGGTTTAA
>miR-129-5p
CTTTTTGCGGTCTGGGCTTG
>miR-193-3p
AACTGGCCTACAAAGTCCCA
>miR-4787-5p
GCGGGGGTGGGGGCGGGCGGTTCCC
>miR-101-2-5p
TCGGTTATCATGGTACCGCTG
>miR-4459
AGGAGGAGGAGGAGGAGGAG
>miR-33-5p
GTGCATTGTAGTTGCATTGCG
>let-7a-1-3p
TATACAATCTACTGTCTTTCTT
>miR-29d-3p
TAGCACCATTTGAAATCGGTGTC
>miR-301b-5p
GCTCTGACAATGTTGCACTAC
>miR-1331
TGGGGTGGAGGTGGAGGTG
>miR-425-3p
ACCGGGAATTTCGTGTCCGCCA
>miR-3168
AGAGTTCTACAGTCGACGTC
>miR-71a
TGAAAGACGATGGTAGTGAGA
>miR-212-5p
ACCTTGGCTCTAGACTGCTTACTG
>miR-4791
CGTGATGATGATGGCTGAAA
>miR-744-5p
TGCGGGGCTAGGGCTAACAGCA
>miR-135b
TATGGCTTTTTATTCCTATCT
>miR-4492
GGGGCTGGGCTCGCGCCGCG
>miR-365a
TAATGCCCCTAAAAATCCTT
>miR-727-3p
GTTGAGGCGAGTTGAAGACTTA
>let-7a-5p
TGAGGTAGTAGGTTGTGCAA
>miR-10-5p
ACCCTGTAGATCCGGATTTGTT
>miR-30a-5p
TGTAAACATCCTCGACTGGAAGCT
>miR-125a-3p
ACAGGTGAGGTCCTCGGGAAC
>miR-3964
ATAAAGTAGAAAGCACTAAA
>miR-19b-5p
AGTTTTGCTGGTTTGCATTCA
>miR-24-5p
TGCCTACTGAACTGGTATCA
>miR-26a-2-3p
CCTATTCTTGATTACTTGTGTC
>miR-133-3p
TTGGTCCCCTTCAACCAGTTGT
>miR-455-5p
TATGTGCCCTTGGACTACATC
>miR-3422
TGGCACTGTGAAGAGACATGAG
>miR-10a
ACCCTGTAGATCCGGATAA
>miR-6332
GCTGGAACTGCAGGAGCCGCA
>miR-4444
GCTCGGTGGAAGAGGACG
>miR-199b-3p
ACAGTATTCTGCACATTGGTT
>miR-132-5p
ACCGTGGCATTAGATTGTTACT
>miR-3538
TTCGGTGATGATACGATGA
>miR-5126
GGGGCGGGGCTGGGCGCGGG
>miR-5606-5p
GCACTGTGAAGAGACATGAGAG
>miR-7133
TAGTTTGATACACAGCACATGA
>miR-1658-3p
GATTCTGTGGGTGGTGGTGCATGG
>miR-133a-3p
TTTGGTCCCCTTCAACCAGTTG
>miR-29b-2-5p
GCTGGTTTCAGGTGGTGGCTTAGATT
>miR-2354
TAGTAGGTTGTGTGGTTTT
>miR-138b
AGCTGGTGTTGTGAATCAGGA
>miR-5703
AGGAGAAACGTAGGGAAGTT
>miR-129b-5p
CTTTTTGCGGTCTGGGCTT
>miR-101b-5p
TCGGTTATCATGGTACCGCT
>miR-181a-1-3p
ACCATCGACCGTTGACTGTGCAT
>miR-3120-3p
CACAGCAAGTGTAGACAGGCAG
>miR-130b-5p
GCCCTTTTTTTGTTGTACTAC
>miR-4707-5p
GCCCCGGGCGGGGGGTGCTCGGC
>miR-106-5p
AAAGTGCTTACAGTGCAGGT
>miR-130c-5p
GCCCTTTTTTTGTTGTACTACT
>miR-187
TCGTGTCTTGTGTTGCAGCCAGT
>miR-10-3p
CAAATTCGGTTCTAGAGAGGTTT
>miR-4763-3p
GGGCTGGGCTGGGCTGGGCTGGG
>miR-1607
CGGGGCGGGGGGGCGCGC
>miR-191
CAACGGAATCCCAAAAGCAGCT
>let-7i-3p
CTGCGCAAGCTACTGCCTTGCTT
>miR-152b
TCAGTGCACAACAGAACTTTG
>miR-347
TGTCCCTTCGTGGTCGCCA
>miR-215
ATGACCTATGAATTGACAGCCA
>miR-16c
TAGCAGCATGTAAATATTGGAG
>miR-3096a-5p
TGGCCAATGATGAGAAAT
>miR-1407
AGGAGCTGACAGAGAAGAA
>miR-3960
GCGGCGGCCGCGGCGGGG
>miR-71
TGAAAGACGATGGTAGTGAGATT
>miR-4499
AGGACGTGGGAGAGGAGGGA
>miR-2415-5p
GGGCGCGGTCCCGCCGGCC
>miR-3325
TGCTGTGATGACTACAAATACACCA
>miR-150
ACTCCCAATCCTTGTATCAGT
>miR-125b-1-3p
ACGGGTTGGGTTCTTGGGAGCT
>miR-311a
TATTGCACTTGTACCGGCCTGA
>miR-101a-5p
TCAGTTATCACAGTGCTGATGC
>miR-17-3p
TACTGCAATGGAGGCACTTT
>miR-130a-3p
CAGTGCAATGTTAAAAGGGCAT
>miR-135a-5p
TATGGCTTTTTATTCCTATCTGA
>miR-126a-3p
CGTACCGTGAGTAATAATGC
>miR-718
CTTACCGTCCCCCGGGCGCCC
>miR-7-1-3p
CAACAAATCACAGTCTGCCAAA
>miR-24-2-5p
TGCCTGCTGTGCTGATAATCAG
>miR-196a-5p
TAGGTAGTTTCATGTTGTTGGGT
>miR-574
TGTGTGTGTGTGTGTGTGTGTG
>miR-9-5p
TCTTTGGTTATCTAGCTGTA
>miR-1961
TGAGGTAGTAAGTTGTGAA
>miR-3676-5p
AGGAGATCCTGGGTTCGT
>miR-196b
TAGGTAGTTTCAAGTTGTTGGG
>miR-33-1-3p
CAATGTGTCTGCAGTGCAT
>miR-6606-5p
GAGGAGCAGAGAGAGCTGGA
>miR-181c-3p
AACCATCGAGCGTTGAGTGTAC
>miR-1692
GGCTAGCTCAGTCGGTAGAG
>miR-195b
TAGCAGCACGGAATGGTAGAA
>miR-4497
CGGCTCCGGGACGGCTGGGA
>miR-124a
TTAAGGCACGCGGTGAATG
>miR-18a-5p
TAAGGTGCATCTAGTGCAGATAT
>miR-1782
AAATTGATTGGAGCAGGGA
>miR-954-5p
TCTGGGGCTGCGTTGGTGTGA
>miR-4442
GCGGCGAGCGAAGAGGGAGG
>miR-4128-3p
TTTGGAGGTAGAAGAGAGGA
>miR-6090
GGGGAAAGGGGGCGGGCGC
>miR-4281
CGGAGCCCGGGGAGGGAGGG
>miR-3014
GCCAACAGAACAAAAGACG
>miR-4510
TGAGGGAGTAGGGTGTATAGTTT
>miR-4738
TGAAACTGGATGGCGCTGGAGC
>miR-1763
GAGGGCGGGAGGGAGGCTGCGTGC
>miR-1362-3p
CAGGCAGCTGGACAGGACG
>miR-124b-3p
TAAGGCACGCGGTGAATTG
>miR-2966
ACGGGACGGGACGGGACGTGGA
>miR-312
TTGGCATTGAGACGGCCGGA
>miR-4787-3p
GATGGCCGCCCCTCTCCCACCGCGC
>miR-10a-5p
TACCCTGTAGATCCGAATTTGT
>miR-489
GTGACATCATATGTACGGCTGC
>miR-1237-5p
CGCGGGGCGGGGCTGGGCGCG
>miR-995-3p
TAGCACCACATGATTCGGCTT
>miR-10b
TACCCTGTCGCACCGAATTTGT
>miR-2515
AGTGAGGTTTCCCAATTT
>miR-1412
TCGGGCGAGGAGGGGCGGG
>miR-4767
CCCGGGCGCCCTCGGCGCGCCGCC
>miR-449c-3p
ATGCATAGTTGCACTTCCTCGTCGGT
>miR-378b
CGCTGGACTCGGAGCAGAA
>miR-19c
GTGCAAACCCCTGCAAAGCTGA
>miR-449a-5p
AGGCAGTGTAGTGTTAGCTGAT
>miR-31b
GGCAAGATGTGGAGGCTC
>miR-317
TGGAACAGCTGGTGGATTT
>miR-125-3p
ACGGGTTGGGTTCTTGGGAGC
>miR-6643-5p
CCGGGCTGGAGCGGACGGT
>miR-328-5p
GGGGCGGAGGAGGGCCAGGG
>miR-320c
AAAAGCTGGGTTGAGAGGG
>miR-146a-5p
TGAGAACTGAATTCCATCGCTGGTT
>miR-4020b-5p
TTGGTTGGTTGGTTGGTTT
>miR-7-3p
CAACAAATCACAGTCTGCCA
>miR-3604
TAACCAATGTGCAGACTACTGT
>miR-17a-3p
ACTGCAATGGAGGCACTTA
>miR-459-3p
CAGAGAATACTTGTTACTCGGG
>miR-4505
AGGACTGGGAAGGGACGGGA
>miR-1935
AGGCTGAGGCTGGCGGACCG
>miR-106b-5p
TAAAGTGCTGACAGTGCAGAT
>miR-148b-3p
GTCAGTGCCTCACAGAACTTTGA
>miR-3652
CGTGGACGGTGTGAGGCA
>miR-2284k
GAAAAGTTCGTTCGGGTTTTT
>miR-3962
AGGTAGTCGTTTGTATAGTTTT
>miR-1565
CAGGGTCGGGCCTGGTTTTTT
>miR-4830c
TCCTGAAGCCAGTGGAAGG
>miR-989b
TGGATGTGATGTAACAAG
>miR-6134
GTGAGGTAGTAGGTTGTGA
>miR-5130
CGGAGCTCCGTCGGGCGGGCAGGC
>miR-1839
AAGGTAGATAGAACAGGTCTTG
>miR-30a
TGTAAACATTCCCGACTGGAA
>miR-2733g
TCACTGGGCAGAAGTATTG
>miR-6528
AGGGGCTGAGGGAAGGGG
>miR-1777
GCGGGCGGTTGGCGGGGCGGC
>miR-264
GGCTGTGGTTGTTGTGACTG
>miR-466i-5p
TGTGTGTGTGTGTGTGTGTGCT
>miR-3897-3p
GGTGGTGGTGGCGGTGGTGG
>miR-133
TTTGGTCCCCTTCAACCAGCT
>miR-4006f-5p
TGGAAGAATGTAGGTAAGGG
>miR-3317
GACAGGAATGTTGTGAGTCTG
>miR-93-5p
CAAAGTGCTGTTCGTGCAGGTAG
>miR-151b
GCGAGGCGAGCTCACCGTCT
>miR-6165
AGGAGGAGGTGGAGGAGGAG
>miR-460-5p
CCTGCATTGTACACACTGTGA
>miR-2449
TGGCAGGACGACGAGGGC
>miR-212-3p
TAACAGTCTACAGTCATGGCTAC
>miR-206
TGGAATGTAAGGAAGTGTGTGA
>miR-1349
GCGGGCTGAAGATGGCGGA
>miR-4835-5p
CAGGCTGGCTGGAGCAGCGTTGGCGT
>miR-184
TGGACGGAGAACTGATAAGGG
>miR-202-5p
TTCCTATGCATATACCTTTTT
>miR-4419a
CTGAGGAGGAGGAGACTGA
>miR-9a-3p
TAAAGCTAGATAACCGAAAGTA
>miR-574-5p
TTGTGTGTGTGTGTGTGTGTGT
>miR-26b-5p
TTCAAGTAATTCAGGATAGGT
>miR-357
AAACTGCCAGAACATGACGGA
>miR-1306-3p
ACGTTAGCTCTGGTGGTGATGT
>miR-31-5p
AGGCAAGATGTGGAGGCT
>miR-4784
AGAGGAGATGCTGAGACG
>miR-320b
GTGGGTGGAGAGGGTGGTC
>miR-217
TACTGCATCAGGAACTGATTGG
>miR-203
GTGAACTGTTTAGGACCACTTG
>miR-100a-5p
AACCCGTAGATCCGAACTTGTGTTG
>miR-3890-3p
ACCAGTGGATGTACGGCTG
>miR-49
AAGCCATCGAGAAGCTGAG
>miR-730
TCCTCATTGTGCATGCTGTGTG
>miR-425-5p
AATGACACGATTTCTCCCGGGTTG
>miR-200a-3p
TAACACTGTCTGGTAACGATGT
>miR-214-5p
TGCCTGTCTACACTTGCTGTGC
>miR-6724-5p
CAGGGGCCCGCGGCTGGGCTGGG
>miR-4758-5p
GCGGAGTGGGAGCGGTGTGGGGCTGT
>miR-984-5p
TGAGGTAGTAGGTTGGAATTT
>miR-920
GGGAGCTGTGGAAGAAGA
>miR-378a-3p
ACTGGACTTGGAGTCAGAAGG
>miR-449b-5p
AGGCAGTGTAGTGTTAGCTGA
>miR-380-3p
TATGTAATGTGGTCCACGTCT
>miR-2187-3p
TTACAGGCTATGCTAATCTGT
>miR-1493
AGAACTGGTGAGATTGTTGGC
>miR-352
ATCTCAGGTTTGTCAGCCCAT
>miR-1322
ACGTGCTGCTGATGGCTG
>miR-2324
TGGGGTTGGGAGTGGGCTGT
>miR-3654
GCTGGACAAGTGAGGACAG
>miR-6370
AAGGAACAGAAAGGGGAGAG
>miR-6529
GAAGATCAAGCGCAGAGTA
>miR-2441
CAGGACAGGACCAGAGGGTG
>miR-338-5p
AAATGTCCTGATCTGTCA
>miR-182-5p
TTTGGCAATGGTAGAACTCACTCCGG
>miR-6698-3p
TTGGAGAGAGTGAGAAGAACCGTT
>miR-6085
AGGAGCTGAGGAGAGCACA
>miR-3155a
CTGGATCTGCAGGGGAACGG
>miR-5113
CAGCGGAGGAGCAGAGAGTCCTGG
>miR-1796
GAGCTGCTGAAGGATGTGCTGA
>miR-1227
CGTTGCCCGCCTTTTCCACCA
>miR-4611
TGGGAGGGAGAGAAGGTGGAG
>miR-181d
AACATTCATTGTTGTCGGT
>miR-714
CGACGAGGGCAGCGACGGCGC
>miR-4080-3p
CCAAGCCAAGTAGATGAGCA
>miR-1345
GACGGGAGCAGCGACGTG
>miR-153-5p
TCATTCTTGTGGTTTGCAGCT
>miR-3183
GCCTGCTCGGCGTCGCTCGG
>miR-3529
AGGCAGACTGGGACTTGTTGT
>miR-100a-3p
CAAGCTCGGATCTACGGGTCT
>miR-5187-5p
TGAGATGTAGTGAGATTGAAGTGGA
>miR-1629
TTGCTGTCGGTGGGTTTTTTTT
>miR-369-3p
AATAATACATGGTTGATCTTT
>miR-4455
GGGGCTGTCGTGTGTTTTT
>miR-1946a
ACCGGGCAGTGGTGGCGCACGCTTTT
>miR-2464-3p
TCCAAGCTAGCAGAACTA
>miR-6607-5p
GTTGGTTGGCGAGGATGAGGATGG
>miR-460-3p
ACAGCGCATACAATGTGGATGA
>miR-1609
CAGGCTGAGGCTGTTGGTTGG
>miR-670
GTCCCTGGGCTGTATGTGGTT
>miR-3860-5p
AAGCAGCTGGACGACCTGAA
>miR-1765
CGGAGCGCCCGCTGCTGCTG
>miR-877
TTAGAGGAGATGGCGCAGGGGACT
>miR-6567-3p
GTCAACCGGAGCGGACTTT
>miR-1912-3p
CAAGAACATGACAGAGGA
>miR-6667-5p
TAGGGAAGGTGGCAAGTTGTG
>miR-3620-3p
TCCCCGGCATCTCCACCCAG
>miR-14-5p
AGGCAGAGAAGATCGACGAGGCTT
>miR-2962-5p
TGGAGGAGGAAGAGGATGGG
>miR-1541
TGGTGGTCGTTTGGGTGTGA
>miR-5914
GGACTAGCTAGGCAGAGG
>miR-2b
TATCACAGCCAGCTTTGATGAGCT
>miR-342-3p
TCTCACACAGAAATCGCACCCGTC
>miR-4293
ACCAGCCTGGACAGGAAGAG
>miR-2379
AGGGCTGCTGGAGAGATGTTTT
>miR-2197
AAGGAATGACTCATATGGTG
>miR-1967
TGAGGACATCCTGGGAAAGATCGC
>miR-2388-3p
CTGAAGAGGCTGGAGATGA
>miR-19a-5p
AGTTTTGCATAGTTGCACTA
>miR-147
GTGTGCGGCAACGCTTCTGCAT
>miR-2410
CTGAAGCTGAGGAGGAACGTGGTGAG
>miR-1907
AGAGCAGAAGGCAGGATCGTGGAGGT
>miR-3544
AACTCCTGCTCGTCGTTCCC
>miR-492
AGGACCTGCTGGAGGAGAAGATCT
>miR-1556
GCAGGCTGGACAGAGGAGAGT
>miR-10c-3p
ACAAATTCGCTTCTAGGGA
>miR-650b
AGGAGGCAGCGCTGTGGGA
>miR-1594
TGGGGGTTGGAGTTGGGGTT
>miR-877-5p
GAGATGGAGATGGAGCAGG
>miR-449d
GAAGGCGGTGTGCTGGAGT
>miR-4123-3p
AGATACTCTGGAAGGCGCG
>miR-738
GCTACGGGCGCGTCGGGG
>miR-2387
GGAAGGCCTGGCTTTGTAG
>miR-1958
AGGAAAGTGGAGCAGAAGAT
>miR-4048-3p
GCGAACTGGAGACGGTGGA
>miR-584-5p
TTATGGTTTGCCTGGGACTGAT
>miR-1816
GATCAGGTTTGTGGTTTTGT
>miR-1611
GGAGGAGCTGAGGGGTGTGC
>miR-135-1-3p
ATATAGGGATGGAAGCCATT
>miR-4519
CGCAGGTGAGACAGGGCTG
>miR-3529-5p
AGGTAGCGGGATTTGTTGG
>miR-191-3p
GCTCGTAGTTGGATCTCGGTT
>miR-664
CAGGCTGGGGCGTGGTGGG
>miR-3208
CGGAGGAAAGAGAGAAGAA
>miR-3957
TCGGAGAGATGCAGCTGG
>miR-181d-5p
AACATTCATTGTTGTCGGTGGGTTA
>miR-1973
TGGACCGTGCAAGAGCTGC
>miR-151-5p
TCGAGGAGCTCACAGTCTAGT
>miR-96-5p
TTTGGCACTAGCCCATTTTTGCT
>miR-1402
GCGGGAGAAGGTGGACAAGG
>miR-1834-5p
GTCCGGTGTGTGATCGTCTA
>miR-4483
GGTGGTGGGTCTGGTTGTTGG
>miR-3125
GAGGGAAGCCTGTCGGAGAGA
>miR-4018b-5p
AGAACATCGTCTGTGGAAGCGG
>miR-3154
CAGAGGAGGTGGAGCAGA
>miR-999-3p
TGTTAACTGTAAGACTGTGTC
>miR-2014-5p
AGGTGGGCCTGGGGGGCAGGT
>miR-9a-5p
TCTTTGGTTATCTAGCTGTATGA
>miR-92e-5p
CTGTGTGTGGTGGTGCATGG
>miR-4268
GGCTCTTCCTCTCATTGTG
>miR-15c
TTAGCAGCACGGCATGGTTTGTA
>miR-1680-3p
CAGGCGGATCAGGACCAGA
>miR-4142-5p
TAGCAGCGCATCATGGAAA
>miR-296
GAGGGTGGGCGGAGGCTG
>miR-3660
CTGCAGGAGAGCGTATAGA
>miR-133b-3p
TTGTCCTTCCATCACCAGCA
>miR-92c-5p
AGGCCGGGGGGAAGTGCATT
>miR-196c-5p
TGAGGTAGTTTGTGTTGTTGT
>miR-3918
ACGGGAGCCGCAGATGTAGAT
>miR-1268a
AGGAGGGTGGTGGTGTGGGG
>miR-270
GAGGATGTAGCAGTGGTG
>miR-1943-5p
AGGGAGGATCTGGGGATGGA
>miR-4120-5p
GATGATGATGGCTGAATTTGT
>miR-410-3p
AATATAACACGATGGCCTGT
>miR-767-5p
TCACCATGGTTGTGTGGCCTG
>miR-410-5p
AAGGTTTTCTGTGAGAGGTTCG
>miR-147-3p
AGTGTGCGGAAACGCTTCTGATATA
>miR-3526
TGAAGACTGGAGTTGGTG
>miR-5192
TGGAGGACGTGGACTATCCAGGTGGT
>miR-1254
ACCAGGAGTGGAGCCTGCAGCT
>miR-182-3p
TGGTTCTAGACTTGCCAACT
>miR-200b
TAATACTGCCTGGTAATGATGT
>miR-278-3p
CTCGGTGGGACCTCGTCCTTT
>miR-6076
AGGATGAAGAGGAGGATGG
>miR-4521
TCTAAGGAAGTCATGTGCTCAGTTT
>miR-345
CCTGAACTAGGGGTCTGGAGT
>miR-2428
TGGCTGGAGGCGGGGAAGG
>miR-263a-3p
TGGTTTCTGTCTGCTGTG
>miR-2723
CGAGCAGGTGGACGCTGG
>miR-15a-3p
CAAGCCATGCTGTGCTGCCT
>miR-1421b-3p
CTGCGCCAGTCATGTGACCTTCAT
>miR-1767
GGGAGGAGAACGAGCAGGT
>miR-4741
CGGGCGGTTCCCGGAGGGGCGGC
>miR-23a-5p
GGAATTCCTGGCTGAGTGATTT
>miR-6627-3p
AGAAGAAGGAGATGGCTGTGGA
>miR-6626-5p
AGGAGAGTGAAGGGTTGATT
>miR-153-3p
TTGCATAGTCACAAAAATGAGCAT
>miR-1228-5p
GTGGGCGTGGCGGTGTGG
>miR-3149
TTTTATGGATTGGCGTGTAT
>miR-1175-5p
AAGTGGAGAGTGGTCTGGATG
>miR-216-3p
CAGGTGCAGGACTGGGATCGGT
>miR-6238
TTAGTCAGTCAGGATGGAGGAGATG
>miR-4211-5p
AAGAAAAGATTCTCTTCGT
>miR-4935
GCCGGAGGAGGTGGAGCAGCAG
>miR-2284y
AAAAGTTCGTTCGGGTTTTT
>miR-6368
AAGGGAAGAGTGGAGGGAG
>miR-150-5p
TCTCCCAACCCTTGTACCAGTG
>miR-3180
TGGGGCGGTAGCGATCCGGCG
>miR-3934
TCAGTGTGGATCTGAGGG
>miR-881-3p
TAACTGTGGCAATTCTAGAG
>miR-138-2-3p
GCTATTTCACAACACCAGGGT
>miR-183-5p
TATGGCACTGGTAGAATTCA
>miR-1638
GATGTTTGTGTTGTTGTTGTTT
>miR-4472
GGGTGGGGGTGTTGTTTTTT
>miR-3821-3p
ATTTCAGTGAGGAGGATGTAC
>miR-3072-5p
AGGGACCCCGAGGGAGCGG
>miR-315
TTTTGATTGTTGCTCAGAAAGCC
>miR-6000a-3p
AGTACGAGAGGACCCGCA
>miR-219-2-3p
AGAGATGGTCTGGAAACA
>miR-995-5p
CCCGAAGAAGTGGGAGCTGCGC
>miR-231-5p
TGTCTGATTCAAAAGCTGTA
>miR-1829c
AAGGAAAGTGAAGATGGTTGT
>miR-1735
AGTGGGGCTTTGTGGCAGGATACTG
>miR-378
CTGGACTTGGAGTCAGAAGGC
>miR-4468
AGAGGAGAAGGATGCAGAGC
>miR-424-3p
CAAAACGTGAGGCGCTGTTATA
>miR-639
GCGAAGCGGTCGTCGACGCGCTGT
>miR-1814
AGTGGATTGGTTTTGTTTT
>miR-205
TCCTTCATTCCACCGGAGTCTGT
>miR-3886-5p
TCAAACGAGAGCTTTGAAG
>miR-5105
GAGGACGAGCCCATCGACG
>miR-3911
TGGTGGTGGACCTGGGAGGAGGGA
>miR-604
CGGCTGAGGACATTCAGGC
>miR-1187
TTGTGTGTGTGTGTGTGTGTGA
>miR-3504
TTTGTGGCTGTAGAAGGGGC
>miR-743a-3p
AAAGACAACCAAGGCTGCAGAGA
>miR-83-3p
TAGCACCATTTAAAATCAGTGAA
>miR-2021-3p
TGGAGTCGTTGTTTCGGGA
>miR-4656
TGGGGCTGAGCGGCACGGGCCTG
>miR-932-3p
CGAAGAATGTGGCAGTGA
>miR-1554
GAGGTGATGAGGCTGGCG
>miR-279d-5p
CTGAGGCCGTTTAGTTCAA
>miR-3584-5p
GAGGAGGAGCAGGAGCGC
>miR-4255
ACAGTCGCTGTCAGAGATGGA
>miR-2321
TGTGGTTGGTTTTAGTTTGGA
>miR-323a-5p
AGGGGTCCGGGGCGCGTTC
>miR-155-3p
CACCTAGCCTGTTAGCATTAGCT
>miR-3150b-3p
GAGGAGATCGAGAGGATGG
>miR-6042
TAAGAAACGGTAGTGTGGGA
>miR-101-5p
CAGTTATCACAGTGCTGATGCTT
>miR-1236-5p
TGGAGTGCAGGGGAAAGGGGGTA
>miR-6704-5p
AACACATGAGCGGAGACAGAGTACT
>miR-3119
TGGCTGTTCAGACTTTGATGG
>miR-6564-3p
TGGACGGAGGAGTGCGGCGG
>miR-4419b
GAGGCTGAAGCAGATCCGG
>miR-1231-5p
TTCATGGGCGAGCTGCAGAAGA
>miR-3530
CAAGGCTGAGCTGGGTGG
>miR-4004-5p
GGGAGGTGTTGTATTTGGT
>miR-124-5p
CGTGTTCACAGCGGACCTTGA
>miR-4447
GGTGGAGGGCTGTTTTTT
>miR-1202
GTGGTGCTGCAGTGGGGAG
>miR-181c-5p
AACATTCATTACTGTCGGT
>miR-1893
GCCGCGGGCGCTGGAGGCCATC
>miR-4514
ACTGGACAGGTTTGGGGAA
>miR-6491
GCTGGAGCCCGGAGGAAGA
>miR-27a-3p
TTCACAGTGGCTAAGTTCCG
>miR-423-3p
AGCTCGGTCTGAGGCCCCTCAGT
>miR-4273
GTGGTCCTGATGGTAGCAG
>miR-2526-3p
GCCTCGGACGGTTGCGGTGA
>miR-4000c-5p
TGGAACTTGCGCTGGAACGGTG
>miR-4446
CAGGAGTGCAGGAGATGGG
>miR-3067-5p
GTTCTCCAGGCTCCAGCTGTGGTTT
>miR-4098-5p
ATGGGCTCTGTCAGCTTCGG
>miR-3967
TAGCTTGTCTGTCTGGTGTTG
>miR-2406
GAGGAGAAGAAGGAAGCTGCTT
>miR-5440
TCAGGAGGAGGAAGGACA
>miR-1384
CGCAATTTTTGGAACCTTAG
>miR-126b-3p
TCGTACCGTGCGTAATACTGCAA
>miR-5310
TGGAGTCTGCAGAAAAGTG
>miR-4796
AAGGGCAGAGGGAGACAGAA
>miR-3940-5p
CTGGGTCGGGCGGGCTCG
>miR-650d
AGGAGGACACAGTGTCGGGAC
>miR-3741
AGAGAGCGGGAGAGAGAGAGA
>miR-1260a
AATCCCACTCTTGTCACCA
>miR-378d
ACTGGACTGGAGTCAGGAGA
>miR-340-5p
TTATAAAGCAATGAGACTGATT
>miR-3600
CGTTCTTCACTGGCTAGCTT
>miR-34-5p
TGGCAGTGTGGTTAGCTGGTT
>miR-27a
TTCACAGTGGCTAAGTTCCGTA
>miR-378a
ACTGGTCTTGGAGTCAGAAGGCT
>miR-6088
AGAGGATGAAGACGTGGGTGCG
>miR-4257
CCAGTCGGTGGGGATGATG
>miR-2958
TCTGTTGAGATGTGTCACGT
>miR-137
TTATTGCTTGAGAATACGCG
>miR-361-5p
TTATCAGAATCTCCAGGGGTAC
>miR-3049
TGGGAGGCAGTCTGGGCGGACTG
>miR-4486
GGCAGGGCGAGGGCTGGCA
>miR-6504-5p
TCTGGCTGTGCAGTATGA
>miR-664-5p
CTGGCTGGGGAAAATGACTGGA
>miR-1342
CACTGGGATTGTCTGGGCC
>miR-1234-5p
CGGGGGGGGGGGGGGGCG
>miR-4926
GAGGAGTGATTATTGTTTT
>miR-5890c
GAAACCTGAACTGTGGGAG
>miR-10d
TACCCTGTCGAACCGAATGTGT
>miR-3475
TCTGGAGGACATGTTGACA
>miR-3746
CGCGGAAGGAGAGGAGCGT
>miR-2295
TGGGTGTGAGGAAGGTCT
>miR-2584-3p
AAAGAAGCTCTATTTTCACATAG
>miR-211-3p
GAAGGACAGCAGAGAGTGGGC
>miR-1369
TGGAGGAGGAGGGAGATGGT
>miR-2359
GCAATGGTGTTTTCTTTTT
>miR-4667
TGAGGGAGCAGAAGGACA
>miR-1678
TTTGACAAAACAAAGGGCG
>miR-2986
TGGACACAGGGACTTCAT
>miR-204-3p
GCTGGGACGGCAAAGGGACGT
>miR-135a-2-3p
TATAGGGCTGGAAGCCATGCAA
>miR-737
AAATCAAAACCTAAAGAAACT
>miR-301b-3p
AGTGCAATAGTATTGTCATAGCATT
>miR-4667-5p
ATGGGAGCAGGAAGGAGAACA
>bantam
TGAGATCATTGTAAAAAGCTGT
>miR-6677-3p
GCTCAGACCGGCAGGAGGA
>miR-196
TAGGTAGTTTCATGTTGTTGG
>miR-2348
TTGGTGTGTGGAGCGGCA
>miR-922
GAAGCAGCAGAAGAACTACGTC
>miR-5122
CCGCGGACCCGGAGGAGGTG
>miR-6127
TGGGAGGAGGGGTGGAAGG
>miR-135a-3p
TATAGGGATGGAAGCCATGCAGA
>miR-3132
TGGGTGGAAAGGAGCAGA
>miR-4183-5p
GCGGGGACAGTGGCCGGT
>miR-2417
AGTGGAGGCCGAGACTGAAAATTT
>miR-661
TCCTGGGATTCGGCCTGCGGCGT
>miR-2162-3p
GTAGTAGCAAATATTCAAAC
>miR-330-3p
GCAAAGCACACGGCCTGCAGAGT
>miR-4430
AAGGCTGGAGTAGAGTGGA
>miR-967-5p
AAGTACCTGCTGGAGAAGGG
>miR-1375-3p
CGGGCGCAGCAAGAAGAGC
>miR-6573-3p
GGAGGGATCTGCTTCTCGG
>miR-4562
CGGGCTCGCGTTCGTTCGGTCGGCA
>miR-25b-5p
GGGCGGAGAGTGGAGCAGAGGCT
>miR-4087-3p
ACGTGGAAGTGGCTTGTG
>miR-4675
GGGGTGGATTGACGAGCGGG
>miR-4732-5p
TGAAGGAGGGAGTGGAATA
>miR-4058-5p
AAGGATGTGGTTTGCAGCT
>miR-218-5p
TTGTGCTTGATCTAACCCTGT
>miR-1270
TGGAGATGAGTGGAAGGGCTATGT
>miR-4101-3p
AGGTTGTTGATAGGCTGG
>miR-1291
GTGGCCCCTGAATGAAGTACCAG
>miR-1894-3p
CAGGGAGAGGAGTGGAGGGAG
>miR-754c-5p
GTTGTTGGGGTATTATTTTT
>miR-2742
CTTTATGGATGTAGTGTT
>miR-2808c
TGATGGTAGACAGCAAACA
>miR-99a-5p
AACCCGTCGATCCGATCTTGT
>miR-2751
GACGTGCGTGGAGCGTTT
>miR-3792
GCTGAGGACAGAAGAGATGGA
>miR-2187-5p
TTAATTAGTATAGCCTGTTTT
>miR-219-5p
TGATTGTCCAAACGCAATTCTTG
>miR-1421ai-5p
AGAGGTCAGGTGTGGTCGG
>miR-4815
TGTTGACAAAATGCGGACGA
>miR-4289
CATTGTACAGGGCTATGA
>miR-4094-5p
GTGAGTCTGGGCCACGTGG
>miR-6581-5p
AGCGGAGCTCCAGAGGAGGCTGAG
>miR-3835-5p
TGCCATGATGAATTTGTAGAA
>miR-4429
AACGCTGGGCTGAAGGGGA
>miR-4646-5p
ACTTTGTGGAAGAGGAGCTGAAGGC
>miR-1321
CAGGAGGTGAATGGAGTA
>miR-4076-3p
GGTGTTCAGGGCATGTTC
>miR-4502
GTTGATTGATGATGGCTTGCGAAG
>miR-1599
GGAGCTGGGGGAAAAAAAAAAAA
>miR-2401
AAGCTGTGTCTGAGGGTG
>miR-285-3p
TAGCACCATTTGAAATCAGTGC
>miR-3473
GAGGGCTGGAGAGATGGCT
>miR-4014-3p
AACGAAAGTGTGTGTGTG
>miR-81c-5p
GCTGGACTGTGCGGTGAAGATCATG
>miR-34c
AGGCAGTGTAGTGTTAGCTGATT
>miR-6647-5p
GCTCTGGCCTGGACGCAGC
>miR-33a-3p
CAATGTCTCTGCAGTGCAGTAT
>miR-6510-5p
AGCATGGGGAGAGAGAGGGT
>miR-3188
AGTAGCTTTGTCGGACCGG
>miR-514
ATTGACGCGCTCTGTGTGTAGAA
>miR-1672
GTCAGTCGGGAACCGGGATGTGAGG
>miR-6579-5p
CAACCCGTACAAGCACCTG
>miR-4771
AGCAACTGAACTACAATAA
>miR-35-3p
ACCGGGTGGAAACAGCAAT
>miR-1584-5p
TCCTGGAGCTGGGCTGGAGGCA
>miR-106-3p
ACTGCAATGTGAGCACTTG
>miR-5412-5p
ACGGTCCATTTTTTTTCTT
>miR-1752
TCTGTTTGGAGATGAGACA
>miR-2389
GCGGGGACTCGGGAGGGAA
>miR-6497-5p
GCTCTGATGATCGGGGGGTC
>miR-6619-5p
GGAGAAGGACGGAGAGGC
>miR-4121-3p
ATGTGGAGTTGGGGTTGT
>miR-764-5p
GGTGCTCGCATCCTCCACCA
>miR-4160-3p
GAAGCATCTGAAGACAAACATGGAG
>miR-5908-5p
GATGATTGTGCAGGTGTGA
>miR-3609
CATCACTGATGATAATCTGGCTG
>miR-4530
GCCATGCAGGACAAGGAGCG
>miR-33-2-3p
CAATGCCTCCAGCGCCGCC
>miR-9-3p
TAAAGCTAGATAACCGAAAGT
>miR-30e-3p
CTTTCAGTCGGATGTTTAA
>miR-4037-3p
GGGACAACGATGGCGAACGACT
>miR-4949-5p
CGCGCACACACACACACACACA
>miR-3488
GCGCCGTGGCTTAGTTGGTT
>miR-595
GTAGTGTGTGTGTGTGTGTGCT
>miR-299b-3p
TTGACTGGGGCGGTAAACC
>miR-3524b-3p
ACAGACTGTGTGTGATGGCTG
>miR-6131
TGGCTGGTCAGACGGGTG
>miR-4012-3p
AGATGTATGATATGTGGCT
>miR-8-5p
CATCTTACCGGGCAGCATTAG
>miR-1255a
AGGAAGAGAAGAAAGAAGAT
>miR-1795
GCAAGATGAAGAAGCAGCCTGCCG
>miR-986-5p
TCTCGCATAGCGTTGTGACTGA
>miR-2475
ATGAACTGTGGAAACTGCGCGGC
>miR-1417-3p
ATATTCACCGTTCTGAGGCT
>miR-1249-3p
CCGCCCTTCCCCCCCTTTTCG
>miR-3917
GCTGGGACTGAGCGTGTG
>miR-106b-3p
CCGCACTGTGGGTACTTGCTGC
>miR-1910
CCAAACCTTGCCTGCCGCCCT
>miR-219-3p
GCGATCTGGCTGCGACATCT
>miR-297b-3p
TGATACACACACACATACCCAACTC
>miR-27d
TTCACAGTGGCTAAGTTCTTA
>miR-4792
CGGTGATGCGTCGCTGGCTG
>miR-1940
AGGAGGACTGGAAGCTGGAGATT
>miR-6049
AGGAGGGAGGAAAGACTGT
>miR-192-5p
ATGACCTATGAATTGACAGCCG
>miR-2412
TCTGGGGCTGGGGAGGAGAGGA
>miR-122b
AGGGACGATGGTGTTTTT
>miR-1307-3p
ACTCGGCGTGGCGTCGGTCGTGG
>miR-665-3p
ACCAGGAGCGCGCGGTCCC
>miR-650
AGAGGCTGCTCTGGTCGGGAC
>miR-30f
TGTAAACATCCTCCCCTCTCGGCG
>miR-1b-3p
GGAGGAAGTAAGGAGAGCAGGACA
>miR-107-5p
AGCTTCTTTACAGTGTTGCCTTT
>miR-1381-3p
GACGGGAGCTGCGGGTTC
>miR-6418-5p
TCAGAGGAAGGAAGAGGATG
>miR-3128
TCTGGCAAGTAAAAAACTCTCA
>miR-297
ATGTAGTCTGTGATGTGCA
>miR-2110
TTGGGGAAACGGCCGCTGAGTG
>miR-503-5p
TAGCAGCGGGAACAGTTCTGCAA
>miR-4673
GCCAGCAGGAGCACGGACTGG
>miR-4786-3p
TGAGAGCGCGGCTCTGGTCGGCGGC
>miR-6008-5p
CACTGCTGGTGTATGAATTT
>miR-631
AGACCTGGCTGAAGACGCAGC
>miR-3074-5p
TTCCTGCTGAACTGAGCCAGT
>miR-754a
GCTGTTGGGGTATTATTA
>miR-2999
CGGACGGAGAGACGCGCA
>miR-6547-5p
GTGGGCATCGTGGGGAGCGGGTTGA
>miR-1468
CTCGTTTGCCTTATTGTTG
>miR-276a-3p
TAGGAACTTCATACCGTGCTCT
>miR-4800-5p
GGTGGACGAGGAGGAAGA
>miR-3124-5p
TGTCGCGGGCGAAGGCAGTA
>miR-4484
AAAAGGGGGAGAAGAACA
>miR-1458
TTCCTGTGATGATCAGAGA
>miR-1603
CCGTGGTTTGTTTGTGTTTTTA
>miR-151-3p
TTAGACTGAGGCTCCTTGAGGTT
>miR-2856-5p
TTCGTCTGTGGATTCAGGCTG
>miR-499a
TTAAGACTTGCAGTGATGT
>miR-3718b
CGGGACAGAGACAGAGGACAGC
>miR-1947-3p
CACTGAGCTGCCTCACCTCC
>miR-3776
GAAGGAGGGAGGGAGAGAGAGAGAG
>miR-1774
TCTCCTCTGACGTTCTGCTTC
>miR-4418
CAACTGCAGGACGTCATCA
>miR-4728-5p
GGAGGAGGCGCAGAGGCAGAAGCA
>miR-3956
ACGTGGATCGACGGGCAGAGG
>miR-4149-5p
AATCTGTTGATGGAATAA
>miR-2892
GGCGGGGAGGCGAGCCCCCC
>miR-6658-3p
CAGGGACGGAGGGAGGGAGATAC
>miR-263a-5p
TATGGCACTGGCAGAATTCACGGG
>miR-626
AGCTGCTGAAAACGACTCT
>miR-307-5p
ACTCACTCAACCTGGGTGTGATG
>miR-1903
CTGGAAGAGGAACACGAG
>miR-4436a
GCGGACTGGCAGAAGGTGGA
>miR-305-3p
CGGCACATGTTGAAGTACACTCA
>miR-1718
ACAAAGGACGGAGAACGGA
>miR-648
AAGTTCTGTAGGGCACATGGT
>miR-2226-5p
AATGACAAGAAGAACGCAGTG
>miR-218b
TTGTGCTTGATCTAACCATG
>miR-5595-3p
AGAGGTTGGAGAAAGAGAGAG
>miR-455b
TATGTGCCCTTGGACTACATT
>miR-5006-5p
TAGCCAGGGCAGGAGCTGGA
>miR-504
GCCCCTGCGTCTGCACCTT
>miR-6559-5p
TGGAGAAAGAGCATTTCTGA
>let-7f-2-3p
CTATACAGTCTATTGTTTTCCTT
>miR-4513
ACTGACGAGGCTGGAGGCCACAT
>miR-3842-5p
AGGAGGAGAAGACGAGCG
>miR-766-5p
AGGAGGACTTGGTGCTGGTCTT
>miR-2481
TACATTGTCTGCTGGGTTTTT
>miR-2888
GTGGGGTGCGGGGAGGTCGG
>miR-4478
GAGGAGGAGACTGAGGAG
[truncated: 770 more rows]

## Sheet: Sp-r2
>let-7-5p
TGAGGTAGTAGGTTGTATAGTT
>let-7b-5p
TGAGGTAGTAGGTTGTGTGGTT
>let-7g
TGAGGTAGTAGTTTGTATAGTT
>miR-21
TAGCTTATCAGACTGGTGTTGGC
>miR-21-5p
TAGCTTATCAGACTGGTGTTGG
>miR-146a
TGAGAACTGAATTCCATAGATGG
>miR-451
AAACCGTTACCATTACTGAGTTT
>miR-25-3p
CATTGCACTTGTCTCGGTCTGA
>let-7k
TGAGGTAGTAGATTGAATAGTT
>miR-462
TAACGGAACCCATAATGCAGCTG
>miR-144-3p
TACAGTATAGATGATGTACTAT
>miR-451a
AAACCGTTACCATTACTGAGTT
>miR-2188
AAGGTCCAACCTCACATGTCCT
>miR-146a-3p
TGAGAACTGAATTCCATAGATGGT
>let-7
TGAGGTAGTAGGTTGTATAGTA
>let-7h
TGAGGTAGTAAGTTGTGTTGTT
>miR-92a-3p
TATTGCACTTGTCCCGGCCTGT
>miR-107
AGCAGCATTGTACAGGGCTAT
>miR-140
TACCACAGGGTAGAACCACGGA
>miR-140-3p
TACCACAGGGTAGAACCACGGAC
>miR-29c-3p
TAGCACCATTTGAAATCGGTTA
>miR-22a
AAGCTGCCAGCTGAAGAACTGT
>let-7c
TGAGGTAGTAGGTTGTATGGTT
>miR-26a-5p
TTCAAGTAATCCAGGATAGGCT
>miR-101
TACAGTACTGTGATAACTGA
>miR-15a
TAGCAGCACGGAATGGTTTGT
>miR-101-3p
TACAGTACTGTGATAACTGAA
>miR-152
TCAGTGCATAACAGAACTTTG
>miR-103a-3p
AGCAGCATTGTACAGGGCTATGA
>miR-128-3p
TCACAGTGAACCGGTCTCTTT
>let-7f-5p
TGAGGTAGTAGATTGTATAGTT
>miR-15b
TAGCAGCGCATCATGGTTTGT
>miR-1246
AAATTGATTTTTGGAGCAGGG
>let-7d
TGAGGTAGTTGGTTGTATGGTT
>miR-199-3p
ACAGTAGTCTGCACATTGGTT
>miR-128
TCACAGTGAACCGGTCTCTTTT
>miR-101a-3p
GTACAGTACTGTGATAACTGA
>miR-2188-5p
AAGGTCCAACCTCACATGTCC
>miR-103-3p
AGCAGCATTGTACAGGGCTATG
>miR-23a
ATCACATTGCCAGGGATTTCCA
>miR-101b
TACAGTACTATGATAACTGA
>miR-181a
AACATTCAACGCTGTCGGTGAGTTT
>miR-1388-3p
ATCTCAGGTTCGTCAGCCCATG
>miR-155-5p
TTAATGCTAATCGTGATAGGGGT
>miR-144
TACAGTATAGATGATGTACTA
>miR-199a-3p
ACAGTAGTCTGCACATTGGTTA
>miR-101a
TACAGTACTGTGATAACTGAAG
>miR-181b
AACATTCATTGCTGTCGGTGGGTT
>let-7e-5p
TGAGGTAGGAGGTTGTATAGTT
>miR-16b
TAGCAGCACGTAAATATTGGAG
>let-7i-5p
TGAGGTAGTAGTTTGTGCTGTTT
>miR-2188-3p
GCTGTGTGAGGTCGGACCTAT
>miR-142-5p
CATAAAGTAGAAAGCACTACT
>miR-24
TGGCTCAGTTCAGCAGGAACAGT
>miR-731
AATGACACGTTTTCTCCCGGGTTG
>miR-10c
TACCCTGTAGATCCGGATTTGT
>miR-26b
TTCAAGTAATCCAGGATAGGTT
>miR-142b
CATAAAGTAGAAAGCACTACTA
>miR-144-5p
GGATATCATCTTATACTGTAAGT
>miR-30c
TGTAAACATCCTACACTCTCGGCG
>miR-155
TTAATGCTAATCGTGATAGGGG
>miR-223-3p
TGTCAGTTTGTCAAATACCCCA
>miR-142-3p
GTAGTGTTTCCTACTTTATGGA
>miR-30d-5p
TGTAAACATCCCCGACTGGAAGC
>miR-181a-5p
AACATTCAACGCTGTCGGTGAGT
>miR-29b
TAGCACCATTTGAAATCGGTGT
>miR-22
AAGCTGCCAGCTGAAGAACTG
>miR-16-5p
TAGCAGCACGTAAATATTGGCG
>miR-6239
TAGCGGTGGATCACTCGG
>miR-23a-3p
ATCACATTGCCAGGGATTTCC
>miR-92a
TATTGCACTTGTCCCGGCCTTT
>miR-92b-3p
TATTGCACTTGTCCCGGCCTT
>miR-24-3p
TGGCTCAGTTCAGCAGGAACAG
>miR-26a
TTCAAGTAATCCAGGATAGGC
>miR-30d
TGTAAACATCCCCGACTGGAAGCT
>miR-221-3p
AGCTACATTGTCTGCTGGGTTTC
>miR-221
AGCTACATTGTCTGCTGGGTTT
>let-7j
TGAGGTAGTTTTTTGTACAGTT
>miR-2136
CGGGTGTTGACGCGATGTG
>let-7i
TGAGGTAGTAGTTTGTGCTGT
>miR-30a-3p
CTTTCAGTCGGATGTTTGCAGC
>miR-1
TGGAATGTAAAGAAGTATGTAG
>miR-26-5p
TTCAAGTAATCCAGGATAGG
>miR-15c-5p
TAGCAGCACATCATGTTTTGT
>miR-33a-5p
GTGCATTGTAGTTGCATTGCA
>miR-4651
GGGCTGGGTCGGTCGGGC
>miR-145a-5p
GTCCAGTTTTCCCAGGAATCCCT
>miR-222a
AGCTACATCTGGCTACTGGGTCT
>miR-29a
TAGCACCATTTGAAATCGGTT
>miR-130a
CAGTGCAATATTAAAAGGGCAT
>miR-143-3p
TGAGATGAAGCACTGTAGCTC
>miR-1290
TTGATTTTTGGAGCAGGGAGA
>miR-30b-3p
CTTTCAGTCGGATGTTTGCAG
>miR-30c-5p
TGTAAACATCCTACACTCTCGGC
>miR-145
GTCCAGTTTTCCCAGGAATCCC
>miR-130b-3p
CAGTGCAATGATGAAAGGGCAT
>miR-1260
ATCCCACCGCTGCCACCA
>miR-181b-5p
AACATTCATTGCTGTCGGTGGGT
>miR-27c-3p
TTCACAGTGGTTAAGTTCTGC
>miR-3620-5p
TGGGCTGGGCTGGGCTGGG
>miR-16
TAGCAGCACGTAAATATTGG
>let-7f-1-3p
CTATACAGTCTATTGCCTTCCT
>miR-125b-5p
TCCCTGAGACCCTAACTTGTGA
>miR-143
TGAGATGAAGCACTGTAGCT
>miR-5097
TCAGGTCCCTGTTCGGGCGCCA
>miR-2779
TCGACTCCGGCTCGAAGGACCA
>miR-122
TGGAGTGTGACAATGGTGTTT
>let-7e
TGAGGTAGTAGGTTGTTTAGTT
>miR-25-5p
AGGCGGAGACTTGGGCAATTG
>miR-4507
CTGGGCTGGGCTGGGCTGGG
>miR-210-5p
AGCCACTGACTAACGCACATTG
>miR-16-1-3p
TCCAGTATTGATCGTGCTGCTG
>miR-23b-3p
ATCACATTGCCAGGGATTACC
>miR-181a-3p
ACCATCGACCGTTGATTGTACC
>miR-22b
AAGCTGCCAGTTGAAGAGCTGT
>miR-210-3p
CTGTGCGTGTGACAGCGGCTAA
>miR-33
GTGCATTGTAGTTGCATTGC
>miR-17a-5p
CAAAGTGCTTACAGTGCAGGT
>miR-23b
ATCACATTGCCAGGGATTACCA
>let-7g-5p
TGAGGTAGTAGTTTGTACAGTT
>miR-5991
TGAGGTAGTAGGTTGTGA
>miR-142
CCCATAAAGTAGAAAGCACTA
>miR-29d
TAGCACCATATGAAATCAGTGT
>miR-1388-5p
AGGACTGTCCAACCTGAGAAT
>miR-122-5p
TGGAGTGTGACAATGGTGTTTG
>let-7d-5p
AGAGGTAGTAGGTTGTATAGTT
>miR-17-5p
CAAAGTGCTTACAGTGCAGGTAT
>miR-93
AAAAGTGCTGTTTGTGCAGGTAG
>let-7f
TGAGGTAGTAGATTGTATAGT
>miR-148a
TCAGTGCCTACCAGAACTTTG
>miR-762
GGGGCTGGGGCGCGGCCGGA
>miR-2184
AACAGTAAGAGTTTATGTGCTG
>miR-148b-5p
AAGTTCTGTGATACACTCTGA
>miR-1a-3p
TGGAATGTAAAGAAGTATGTAT
>miR-30e-5p
TGTAAACATCCTTGACTGGAAGCT
>miR-24b-3p
TGGCTCAGTTCAGCAGGA
>miR-27b-3p
TTCACAGTGGCTAAGTTCT
>miR-29b-3p
TAGCACCATTTGAAATCAGTGTT
>miR-20a
TAAAGTGCTTATAGTGCAGGTA
>miR-100-5p
AACCCGTAGATCCGAACTTGTGA
>miR-4508
GACGGGGCTGGGGCGCGG
>miR-27e
TTCACAGTGGCTAAGTTCAGT
>miR-19b
TGTGCAAATCCATGCAAAACTG
>miR-100
AACCCGTAGATCCGAACTTGT
>miR-1777b
GCGGGGGTGGGGGCGGGC
>miR-1579
CGTTCGGAAGGGAGGGGCG
>miR-5100
TCGTATCCCAGCGGTGCCTCCA
>miR-1957a
CAGTCGGTAGAGCATGAGAC
>miR-20a-5p
TAAAGTGCTTATAGTGCAGGTAG
>miR-716b
TCTTGGTGGTAGTAGCAAATAT
>miR-365-2-5p
AGGGACTTTTAGGGGCAGCTGTG
>miR-22-5p
AGTTCTTCACTGGCAAGCTTTA
>miR-2478
ATCCCACTTCTGACACCA
>miR-146b-5p
TGAGACCTGACTTCCATAGCTGG
>miR-98-5p
TGAGGTAGTAAGTTGTGTT
>miR-139-5p
TCTACAGTGCATGTGTCTCCAGT
>miR-16-3p
TCCAGTATTGATCGTGCTGCTGT
>miR-27b
TTCACAGTGGTTAAGTTCTGCA
>miR-107b
AGCAGCATTGTACAGGGCTTT
>miR-210
CTGTGCGTGTGACAGCGGCT
>miR-375
TTTGTTCGTTCGGCTCGCGTTA
>miR-320a
AAAAGCTGGGTTGAGAGGGCGA
>miR-2305
CGGGGGTGGGGGCGGGCG
>miR-222b-5p
TGCTCAGTAGGCAGTGTAGATCC
>miR-7132
TGAGGCGTTTAGAACAAGTTCAA
>miR-124
TAAGGCACGCGGTGAATGCCAA
>miR-4454
TCGTATCCGGGTCACGGCACCA
>miR-24b
TGGCTCAGTTCAGCAGGCAC
>miR-106a
TAAAGTGCTTACAGTGCAGGT
>miR-19d
TGTGCAAACCCATGCAAAGCTG
>miR-5115
CGGAAGCGTGCTGGGCCC
>miR-142b-5p
ATAAAGTAGACAGCACTACTAA
>miR-145-5p
GTCCAGTTTTCCCAGGAAT
>miR-20a-3p
ACTGCAATGTGAGCACTTGAAGT
>miR-1814a
GTTTTTTTAGGTTTTGATTTT
>miR-30b-5p
TGTAAACATCCTACACTCAGCT
>miR-1915-3p
CGCCCGCGGCGGACGCGGCGGG
>miR-597
TTGCACTGATGACCACTT
>miR-124-3p
TAAGGCACGCGGTGAATGCCA
>miR-2981
CGGGCGGGGACTGGGCGGG
>miR-221-5p
ACCTGGCATACAATGTAGATTT
>miR-143-5p
GGTGCAGTGCTGCATCTCTGG
>miR-2487
GGCTCTAAGGGCTGGGTCGGTCGG
>miR-30e
CTTTCAGTCGGATGTTTGC
>miR-129-2-3p
AAGCCCTTACCCCAAAAAGCAT
>miR-1777a
CGCGGGGGTGGGGGCGGG
>miR-222-3p
AGCTACATCTGGCTACTGGGTC
>miR-1576
CCCGGGCGGGGGACGGCTC
>miR-214-3p
ACAGCAGGCACAGACAGGCAGT
>miR-423-5p
TGAGGGGCAGAGAGCGAGACTTT
>miR-2881
GGGGCGGGGGGGCGCGAAGG
>miR-365a-3p
TAATGCCCCTAAAAATCCTTAT
>miR-30c-1-3p
CTGAGAGAAGGTTGTTTACTTG
>miR-6087
CGCTGAGGCGGGGAGGCGAGC
>miR-193a-5p
TGGGTCTTTGCGGGCAAGGTGA
>miR-1-3p
TGGAATGTAAAGAAGTATGT
>miR-29a-5p
ACCGTTTTCCTCTGGTGTTTAGA
>miR-1c
TGGAATGTAAAGAAGTATGTAGA
>miR-148a-3p
TCAGTGCCTACCAGAACTTTGA
>miR-29c
TAGCACCATTTGAAATCGGT
>let-7b
TGAGGTAGTAGTTTGTGTAGTT
>miR-4175-3p
GGGATGTAGCTCAGTGGTAG
>miR-18a
TAAGGTGCATCTAGTGCAGAT
>miR-1434
GTGCAGTGATGATGAAACTT
>miR-2989
GCACGTTGATGAGAAGCTTTTT
>miR-2861
GGGGGTGGGGGCGGGCGGT
>miR-25
CATTGCACTTGTCTCGGTC
>miR-709
GGAGGAGGAGGAGGAGGA
>miR-6215
GTTAGGGTTGCAGAGCCCGGT
>miR-125a
TCCCTGAGACCCTTAACCTGT
>miR-3178
GGGGCGCGGCCGGACGATGG
>miR-146c-5p
TGAGAACTGACTTCCATCGCTGG
>miR-19b-3p
TGTGCAAATCCATGCAAAACTGA
>miR-193a-3p
AACTGGCCTACAAAGTCCCAGT
>miR-92a-1-5p
AGGTTGGGAGCGGTAGCAATGCT
>miR-1417-5p
CTCGATGATGATAATTCTC
>miR-139
TCTACAGTGCATGTGTCTCCA
>miR-92c
ATTGCACTTGTCCCGGCCTGTT
>miR-2288
AGGTAGTAGGTTGTGTGGTTT
>miR-3195
TCACCGCCGCGGCCCGGGTT
>miR-126-5p
CATTATTACTTTTGGTACGCG
>miR-6243
CCATCCGTGGGATTATGACTGA
>miR-1260b
ATCCCACCGCTGCCACCAT
>miR-29a-3p
TAGCACCATCTGAAATCGGTTA
>miR-499
TTAAGACTTGCAGTGATGTTTA
>miR-1587
GCGGCTGGGCTGGGCTGGG
>miR-1357
GATTATGAGATCTGAGGGTT
>miR-455a
TATGTGCCCTTGGACTACATCG
>miR-27d-3p
TTCACAGTGGCTAAGTTC
>miR-1558
CTGCTGTGATGAGACTATG
>miR-365b-5p
AGGGACTTTTAGGGGCAGCTGT
>miR-130b
CAGTGCAATGATGAAAGGGCA
>miR-1354
CGTGATGATGATGGCTGAA
>miR-145-3p
ATTCCTGGAAATACTGTTCTT
>miR-15a-5p
TAGCAGCACGGAATGGTTTGTGGA
>miR-677-5p
TTCAGTGATGATAACTTTG
>miR-1306-5p
CCACCTCCCCTGCAAACGTCCA
>miR-596
AGCGCCTGCCCGGCGTCGCTCGGG
>miR-206-3p
TGGAATGTAAGGAAGTGTGTGG
>miR-3201
GGGAGGTAGTGACGAAAAAT
>miR-92b
TATTGCACTTGTCCCGGCCC
>miR-1421g-5p
GGGTGTCGTACGTAGCAGA
>miR-125c
TCCCTGAGACCCTAACTTGTGAA
>miR-4448
GTGGCTCGTTGGTCTAGGGGTAT
>miR-23b-5p
AGGGTTCCTGGCGTGCTGATTT
>miR-5787
GGGCTGGGGCGCGGCCGGACG
>miR-27b-5p
AGAGCTTAGCTGATTGGTGAAC
>miR-5109
TGGTGCGGACCGGGGGAATCCGACTG
>miR-7-5p
TGGAAGACTAGTGATTTTGTTGT
>miR-30c-2-3p
CTGAGAGAAGGTTGTTTACTT
>miR-6240
CAAAGCATCGCGAAGGCCCGC
>miR-320
AAAAGCTGGGTTGAGAGGGCGAA
>miR-4529
TTGATTGCTGATGGCTTG
>miR-575
GGGGAGGTGGAGCAGGAGC
>miR-138-5p
AGCTGGTGTTGTGAATCAGGCCG
>miR-6132
ATAGGGATTGGGGATTGCA
>miR-92
ATTGCACTTGTCCCGGCCT
>miR-181b-3p
CTCACTGAACGATGAATGCAA
>miR-4665-3p
CGCGGCCGGGCCGGCCCCCGCC
>miR-192
ATGACCTATGAATTGACAGCC
>miR-1957b
GGGATGTAGCTCAGTGGTA
>miR-457b
TAGCAGCACATCATTACTGGA
>miR-6317
GTGAACCTGCGAATGGCTC
>miR-21c
TAGCTTATCAGACTGGTGAAA
>miR-7
TGGAAGACTAGTGATTTTGTTG
>miR-222a-5p
TGCTCAGTAGTCAGTGTAGA
>miR-993-5p
ACCCTGTCGATCCGGATT
>miR-6125
GCGGAAGGCGGGCCGGCCCGGA
>miR-705
GGTGGGGGCGGGCGGTTC
>miR-147b
GTGTGCGGAAACGCTTCTGCTCA
>miR-4763-5p
CGCCTGCCGCCCTCCCCCT
>miR-365a-5p
AGGGACTTTTCGGGGCAGCTGTG
>miR-181a-2-3p
ACCATCGCCCGTTGACTGTGCC
>miR-4634
CGGCGCGCGCCGGCCGAGG
>miR-148
TCAGTGCATTACAGAACTTTG
>miR-5112
TAGCTCAGTCGGTAGAGCATG
>miR-92a-2-5p
AGGTGGGGATGAGTAGCCATGC
>miR-2415-5p
GGGCGCGGTCCCGCCGGCC
>miR-1231
GTTCTGGGCTGCAGCGGC
>miR-4515
AGGTGGGATCCCGGCGGC
>miR-499a-5p
TTAAGACTTGCAGTGATGTTT
>miR-33a
GTGCATTGTAGTTGCATTG
>miR-181c
CACATTCATCGCTGTCGGT
>miR-3968
TCGAATCCCACTTCTGACACCA
>miR-101c
ACAGTACTGTGATAACTGA
>miR-139-3p
TGGAGACTCAGCTCTGTTGGAAT
>miR-4286
ACCCCACTCCTGGTACCA
>miR-128-5p
GGGGGCCGTTACACTGTCAGAGA
>miR-22a-3p
AAGCTGCCAGTTGAAGAGCTA
>miR-1306
CCACCTCCCCTGCAAACGTCC
>miR-1346
GCGGGGGTGGGGGCGGGCGG
>miR-223-5p
AGTGTATTTGACAAGCTGTGTTT
>miR-18a-3p
ACTGCCCTAAGTGCTCCTTCT
>let-7b-3p
CTATACAACCTACTGCCTTCCT
>miR-199a-5p
CCCAGTGTTCAGACTACCTGTT
>miR-184-3p
TGGACGGAGAACTGATAAGGGC
>miR-722
TTTTGCAGAAACGTTTCAGATT
>miR-724
TTAAAGGGAATTTGCGACTGTT
>miR-1261
TGGATAAGGCACTGGCTTC
>miR-152-5p
AAGTTCTGTGATACACTCTGAC
>miR-1408
AGGGGAGGGAGGGAGGCTG
>miR-126-3p
CGTACCGTGAGTAATAATGCAA
>miR-29d-5p
GCTGGTTTCAGGTGGTGGCTTAGA
>miR-4492
ACGGGGCTGGGGCGCGGCC
>miR-347
TGTCCCTTCGTGGTCGCCA
>miR-22-3p
AAGCTGCCTGAAGAACTGT
>miR-6056
GAGGGACGGGAAGGAGGGTA
>miR-204-5p
TTCCCTTTGTCATCCTATGCCT
>miR-4451
TGGTAGAGCGGAGGACTG
>miR-4497
CGGCTCCGGGACGGCTGGGA
>miR-22b-3p
AAGCTGCCAGTTGAAGAGCTGA
>miR-223
TGTCAGTTTGTCAAATACCC
>miR-194-5p
TGTAACAGCATCTCCATATGGA
>miR-138
AGCTGGTGTTGTGAATCAGGC
>miR-3885-5p
CACGGCGGCCGGCGGCGGCG
>miR-24-1-5p
TGCCTGCTGTGCTGATAATCAGT
>miR-185-5p
TGGAGAGAAAGGCAGTTCCTGA
>miR-92d
TATTGCGCTTGTCCCGGCCTGT
>miR-29e
TAGCACCATTTGAAATCAGTGTTT
>miR-3607-3p
AAGTAAACGCTTTCTGATT
>miR-455-3p
GCAGTCCATGGGCATATACACT
>miR-4443
CTTGGAGGCGTGGGTTCG
>miR-3549
ACCTTGCCCGCAAAGACCCAG
>miR-29d-3p
TAGCACCATTTGAAATCGGTGC
>miR-4581
GCCGCGAACGGCTCCGGGTCGGCT
>miR-667-5p
CGGGGCGGTGGAGCAGGAGCGCG
>miR-146b
TGAGAACTGAATTCCATAG
>miR-235a
TATTGCACTTGTCCCGGCCAGA
>miR-3141
CGAGCGCTGGGTGGAGGACG
>miR-1607
CGGGGCGGGGGGGCGCGC
>miR-2885
GCGGCGGCCGCGGCGGGGC
>miR-1584
CGGGGCGGGGCTGGGCTGGG
>miR-338-3p
TCCAGCATCAGTGATTTTGT
>miR-1386
TCGGCTCCTGGCTGGCTCGCCA
>miR-212-5p
ACCTTGGCTCTAGACTGCTTACT
>miR-3802-5p
TTGCTGTGATGATGACGACATA
>miR-132
TAACAGTCTACAGCCATGGTCGT
>miR-125a-5p
TCCCTGAGACCCTTAACCTGTGA
>miR-20b-3p
ACTGCAGTGTGAGCACTTCTTT
>miR-9b-3p
TAAAGCTAGAGAACCGAAAGT
>miR-140-5p
CAGTGGTTTTACCCTATGGTAA
>miR-152a
TCAGTGCATAACAGAACTTA
>miR-106
TAAAGTGCTTATAGTGCAGGTAGA
>miR-101a-5p
TCAGTTATCACAGTGCTGATGCT
>miR-187
TCGTGTCTTGTGTTGCAGCCAGT
>miR-4332
CGCGGCCGCCGGCGGAGCGCCG
>miR-4459
GAGGAGGCGGAGGAGGAGGAGG
>miR-27c
TTCACAGTGGCTAAGTTCA
>miR-1480
GGTGGCTCACTCGGCTCGTGC
>miR-145b
GTCCAGTTTTCCCAGGACT
>miR-16b-3p
TCCAGTATTGATCGTGCTGCTT
>miR-733
TGCGCCGGTTTAGCTCAGTGGTT
>miR-222
AGCTACATCTGGCTACTGGG
>miR-194a
TGTAACAGCATCTCCATATGG
>miR-193
AACTGGCCTACAAAGTCCCAG
>miR-5126
TCGGGCGGGGCCTGGGCGGG
>miR-6538
CGAAGGGGTCCGGGGCGCG
>miR-30b
TGTAAACATCCTACACTC
>miR-129b-3p
AAGCCCTTACCCCAAAAAGCA
>miR-27c-5p
AGGACTTAACCCACATGTGAAC
>miR-101b-3p
TACAGTACTGTGATAGCTGAA
>miR-4488
AGGGTCGGCGGCGCTCCGGCGC
>miR-20a-1-3p
ACTGCAGTATGAGCACTTCTAGT
>miR-101b-5p
TCGGTTATCATGGTACCGCT
>miR-126a-3p
TCGTACCGTGAGTAATAATGC
>miR-423
TGAGGGGCAGAGAGCGAGACTT
>miR-191-5p
CAACGGAATCCCAAAAGCAGCTG
>miR-101-2-5p
TCGGTTATCATGGTACCGCTG
>miR-33-5p
GTGCATTGTAGTTGCATTGCG
>miR-6412
TCGAAACCATCCTCTGCTACCA
>miR-5703
AGGAGAAACGTAGGGAAGTT
>miR-132-5p
ACCGTGGCATTAGATTGTTACT
>miR-1839
AAGGTAGATAGAACAGGTCTTG
>miR-199b
CAGTAGTCTGCACATTGGT
>miR-193a
TGGGACTTTGTAGGCCAGTTGA
>miR-21-3p
CGACAACAGTCTGTAGGCTGTC
>miR-696
GCGTGTGCTTGGCTGAGGA
>miR-365a
TAATGCCCCTAAAAATCCTT
>miR-129-5p
CTTTTTGCGGTCTGGGCTTG
>miR-132-3p
TAACAGTCTACAGCCATGGTCG
>miR-215
ATGACCTATGAATTGACAGCCA
>miR-1782
AATTTTTGGAGCAGGGAGA
>miR-3473b
GGGACTGGAGGGATGGCTTG
>miR-4466
CGGGTGCGGGCGGAGCGGG
>miR-96-5p
TTTGGCACTAGCACATTTTTGCT
>miR-24-5p
TGCCTACTGAACTGGTATCA
>miR-3168
AGAGTTCTACAGTCGACGTC
>miR-19a-3p
TTGTGCAAATCTATGCAAAACTGA
>miR-378
ACTGGACTTGGAGTCAGAAGGC
>miR-100-3p
CAAGCTCGTATCTATAGGTAT
>miR-749
CCGGATGATCCTCGGTGGT
>miR-145a-3p
ATTCCTGGAAATACTGTTCTTT
>miR-30c-3p
TTTCAGTCGGATGTTTGCAGTAT
>miR-6134
GTGAGGTAGTAGGTTGTGA
>miR-4206-3p
GATTGGATGGTTTAGTGAG
>miR-33-1-3p
CAATGTGTCTGCAGTGCAT
>miR-574-5p
TTGTGTGTGTGTGTGTGTGTGT
>miR-124a-3p
TAAGGCACGCGGTGAATGT
>miR-4417
GGCGGGCGGTTCCCGGCGGG
>miR-153b
TTGCATAGTCACAAAAATGAGCA
>miR-2440
TGCCTGTGATGAGACCCTCG
>miR-133a-3p
TTTGGTCCCCTTCAACCAGTTG
>miR-6577-3p
AGGGACGGGAAGGAGGGT
>miR-4028-3p
TGATGATGTGTTGCTGCA
>miR-365-5p
GAGGGACTTTTAGGGGCAGCTGTG
>miR-71a
TGAAAGACGATGGTAGTGAGATA
>miR-130c-5p
GCCCTTTTTTTGTTGTACTACT
>miR-196a-5p
TAGGTAGTTTCATGTTGTTGGG
>miR-18-5p
TAAGGTGCATCTAGTGCAGCT
>miR-212-3p
TAACAGTCTACAGTCATGGCTAC
>miR-15b-5p
TAGCAGCGCATCATGGTTTAA
>miR-203
TGAAATGTTTAGGACCACTTGA
>miR-18a-5p
TAAGGTGCATCTAGTGCAGATAT
>miR-2187-3p
TTACAGGCTATGCTAATCTGT
>miR-301b-5p
GCTCTGACGATGTTGCACTACT
>miR-10a-5p
TACCCTGTAGATCCGAATTTGT
>miR-27a
TTCACAGTGGCTAAGTTCTGTT
>miR-150
ACTCCCAATCCTTGTATCAGT
>miR-10a
ACCCTGTAGATCCGGATA
>miR-744-5p
TGCGGGGCTAGGGCTAACAGCA
>miR-4444
GCTCGGTGGAAGAGGACG
>miR-130b-5p
GCCCTTTTTTTGTTGTACTAC
>miR-3538
TTCGGTGATGATACGATGA
>let-7a-3p
CTATACAACTTACTGTCTTTCC
>miR-6606-5p
GAGGACGGGAGGGAGGGA
>miR-181c-3p
AACCATCGAGCGTTGAGTGTAC
>miR-1692
GGATAGCTCAGTCGGTAGAG
>miR-7133
TAGTTTGATACACAGCACATGA
>let-7i-3p
CTGCGCAAGCTACTGCCTTGCT
>miR-124a
TTAAGGCACGCGGTGAATGC
>miR-19b-5p
AGTTTTGCTGGTTTGCATTCA
>miR-4510
TGAGGGAGTAGGTTGTATGGTT
>miR-3960
GCGGCGGCCGCGGCGGGG
>miR-425-3p
ACCGGGAATTTCGTGTCCGCCA
>miR-10b
TACCCTGTAGAACCGAATTTGT
>miR-133-3p
TTGGTCCCCTTCAACCAGTTGT
>miR-222-5p
TGCTCAGTAGGCAGTGTAGAT
>miR-275-3p
TCAGGTACCTGAAGTAGCGCGCG
>miR-34c-5p
AGGCAGTGTAGTTAGCTGATTGC
>miR-17a-3p
ACTGCAATGGAGGCACTTA
>miR-17-3p
CTGCAGTGAAGGCACTTTCAGC
>miR-199b-3p
ACAGTATTCTGCACATTGGTT
>miR-3652
TCCGGCTGGAGGTGTGGGAC
>miR-2976
GCCGAAGCGGAGCGGCGGGG
>miR-4763-3p
GGGCTGGGCTGGGCTGGGCTGGG
>miR-93-5p
CAAAGTGCTGTTCGTGCAGGTAG
>miR-5606-5p
GCACTGTGAAGAGACATGAGAG
>miR-24c
TGGCTCAGTTCAGCAGAGA
>miR-1306-3p
ACGTTAGCTCTGGTGGTGATGT
>miR-217
TACTGCATCAGGAACTGATTGGC
>miR-725
TTCAGTCATTGTTTCTGGTCGT
>miR-148b
AGTGCATCACAGAACTTTG
>miR-1658-3p
GATTCTGTGGGTGGTGGTGCATGG
>miR-920
TGGGAGCTGTGGAAGAAGA
>miR-149-3p
GAGGGAGGGAGGGAGGCTGCGTGC
>miR-380-3p
TATGTAATGTGGTCCACGTCT
>miR-2324
TGGGGTTGGGAGTGGGCTG
>miR-3096a-5p
TGGCCAATGATGAGAAAT
>let-7a-5p
TGAGGTAGTAGGTTGAGGAAG
>miR-877
GTAGAGGAGATGGCGCAGGGGACA
>miR-30a-5p
TGTAAACATCCTCGACTGGAAGC
>let-7a-1-3p
TATACAATCTACTGTCTTTCTT
>miR-29b-2-5p
GCTGGTTTCAGGTGGTGGCTTAGATT
>miR-153-3p
TTGCATAGTCACAAAAATGAGCAT
>miR-4499
AGACTGAGGAGGAGGAGGA
>miR-1237-5p
CGCGGGGCGGGGCTGGGCGCG
>miR-6491
GCGGAATCCGCGGGGAAAGA
>miR-4767
GGCGGCGACTCTGGCCGCGCGCC
>miR-2359
GCAATGGTGTTTTCTTTTT
>miR-4430
GGCTGGAGTAGAGTGGAGT
>miR-455-5p
TATGTGCCCTTGGACTACAT
>miR-98-3p
ATACAACTTACTGTCTTTCCT
>miR-181a-1-3p
ACCATCGACCGTTGACTGTGCAT
>miR-7-3p
CAACAAATCACAGTCTGCCA
>miR-311a
TATTGCACTTGTACCGGCCTGA
>miR-106-3p
ACTGCAATGTGAGCACTTG
>miR-6131
TGGCTGGTCAGACGGGTG
>miR-4707-5p
GCCCCGGGCGGGGGGTGCTCGGC
>miR-106-5p
AAAGTGCTTACAGTGCAGGT
>miR-24-2-5p
TGCCTGCTGTGCTGATAATCAG
>miR-1224-5p
GTGGAGGAGGTGGAGGAGGTGGAG
>miR-378e
CCCTGGACTTCGAGCAGGA
>miR-2963
AAATGGATTTTTGGGATTAGGA
>miR-574
GTGTGTGTGTGTGTGTGTGTGTG
>miR-466i-5p
GTGTGTGTGTGTGTGTGTGT
>miR-1961
TGAGGTAGTAAGTTGTGAA
>miR-6583-5p
AGAAGGAGCTGGAGAAGGTG
>miR-196b
TAGGTAGTTTCAAGTTGTTGGGA
>miR-206
TGGAATGTAAGGAAGTGTGTG
>miR-214
TACAGCAGGCACAGACAG
>miR-4419a
CTGAGGAGGAGGAGACTGA
>miR-191
CAACGGAATCCCAAAAGCAGCT
>miR-193-3p
AACTGGCCTACAAAGTCCCA
>miR-4787-5p
GCGGGGGTGGGGGCGGGCGGTTCCC
>miR-658
GCCGCGAGGGAGTCGGTCGTTGGT
>miR-765
TGGAGGAGAAGAAGGACTG
>miR-984-5p
TGAGGTAGTAGGTTGGAATTTT
>miR-449b-5p
AGGCAGTGTAGTGTTAGCTGA
>miR-16c
TAGCAGCATGTAAATATTGGCA
>miR-99b-5p
CACCCGTAGAACCGACCTTGCG
>miR-352
ATCTCAGGTTTGTCAGCCCATT
>miR-6529
GAGAGATCAGAGGCGCAGAGT
>miR-727-3p
GTTGAGGCGAGTTGAAGACTAA
>miR-153-5p
TCATTTTTGTGATGTTGCAGCTT
>miR-3183
GCCTGCTCGGCGTCGCTCGG
>miR-190-5p
AGATATGTTTGATATTCTTGGTTG
>miR-2962-5p
AGGAGGAGGAAGAGGAGGAGGA
>miR-342-3p
TCTCACACAGAAATCGCACCCGTC
>miR-125a-3p
CAGGTGAGGTCCTTGGGAAA
>miR-2388-3p
GCGGGAGGAGCTGGAGATG
>miR-19a-5p
AGTTTTGCATAGTTGCACTAC
>miR-147
GTGTGCGGAAACGCTTCTGCAA
>miR-738
CGCGACGGCCCGCGGCGGG
>miR-1362-5p
TCCCCACCAGCCTGGACAGGA
>miR-1268a
CGGCGTGCTGGTGGTGGGA
>miR-147-3p
AGTGTGCGGAAACGCTTCTGA
>miR-71
TGAAAGACGATGGTAGTGAGATT
>miR-1561
CCCGGGTTTCGGCACTTTT
>miR-2966
ACGGGACGGGACGGGACGTGGG
>miR-1331
TGGGGTGGAGGTGGAGGTG
>miR-995-5p
CCCGAAGAAGTGGGAGCTGCG
>miR-3886-5p
TCAAACGCGAGCTTTGAA
>miR-279d-5p
TGGGGATTGTGGGTTCGAGTCCC
>miR-489
GTGACATCATATGTACGGCTG
>miR-27a-3p
TTCACAGTGGCTAAGTTCCG
>miR-1400-5p
GAGGACAGGGATGGGGGT
>miR-378a
ACTGGACTTGGAGTCAGAAGGCA
>miR-1234-5p
GGGGCGGGGGGGCGCGAAGGGGGCCG
>miR-449a-5p
AGGCAGTGTAGTGTTAGCTGAT
>miR-1369
CTGGGTGAGGAGTGGAGAG
>miR-4171-5p
TGACTCTCTTAAGGTAGCC
>miR-125b-1-3p
ACGGGTTGGGTTCTTGGGAGCT
>miR-6127
AGGGAGGAGTGGGTGGAGG
>miR-125-3p
CACGGGTTGGGTTCTTGGGAG
>miR-129b-5p
CTTTTTGCGGTCTGGGCTTT
>miR-330-3p
GCAAAGCACACGGCCTGCAGAGAG
>miR-320c
AAATCTGGGGGAGAGGGT
>miR-146a-5p
TGAGAACTGACTTCCATCGATGTT
>miR-3422
TGGCACTGTGAAGAGACATGAG
>miR-4020b-5p
TTGGTTGGTTGGTTGGTTG
>miR-2187-5p
TTAATTAGTATAGCCTGTTTTA
>miR-3604
TAACCAATGTGCAGACTACTGT
>miR-4502
ACGTGATGATGATGGCTGAAG
>miR-285-3p
TAGCACCATTTGAAATCAGTGC
>miR-1839-5p
AAGGTAGATAGAACAGGTCTTGA
>miR-1935
AGGCTGAGGCTGGCGGACC
>miR-135b
TATGGCTTTTTATTCCTATCTG
>miR-148b-3p
AGTGCATCACAGAACTTTGA
>miR-27d
TTCACAGTGGCTAAGTTCTT
>miR-1307-3p
ACTCGGCGTGGCGTCGGTCGTGG
>miR-2284k
GAAAAGTTCGTTCGGGTTTTT
>miR-30f
TGTAAACACCCTACACTCTCA
>miR-107-5p
AGCTTCTTTACAGTGTTGCCTTT
>miR-130a-3p
CAGTGCAATGTTAAAAGGGCAT
>miR-503-5p
TAGCAGCGGGAACAGTTCTGCAG
>miR-3074-5p
TTCCTGCTGAACTGAGCCAGT
>miR-3665
AGGACGTGTCGGCGGCGGCG
>let-7a-2-3p
CTGTACAGCCTCCTAGCTTTCC
>miR-718
CTTACCGTCCCCCGGGCGCCC
>miR-2888
CGGGGGTGGGGGCGGTCGG
>miR-6519
TAGCAGCACGGAATGAGAAA
>miR-3966
AGCTGCCAGCTGCAGAACTGT
>miR-30a
TGTAAACATTTCCGACTGGAAG
>miR-6528
AGGGGGAAGGGGAAGGGA
>miR-31
AAGGCAAGGTCGAGCAGAGCTGA
>miR-3897-3p
GGTGGTGGTGGTGGTGGTGGA
>miR-133
TTTGGTCCCCTTCAACCAGTTGT
>miR-623
TCTTGGAGGGGCTGTTGGCT
>miR-18-3p
TACTGCCCTAAGTGCTCCTTC
>miR-19a
TTGTGCAAATCTATGCAAA
>miR-460-5p
CCTGCATTGTACACACTGTG
>miR-6121-5p
CTCGGAGCGCCGCCCGCCCGAC
>miR-301b
CAGTGCAATAGTATTGTCAT
>miR-1253
AGGAAGAGAAGAAGCCTGCA
>miR-184
TGGACGGAGAACTGATAAGGG
>miR-2304
GGCTGTGAGGTTGTGGTG
>miR-2392
TAGGATGGGTGTGATAGGTG
>miR-181b-2-3p
CTCACTGAACGATGAATGCAAA
>miR-6133
TCGGGAGGGAGGTGGGTA
>miR-1275
GTGGGGGAGAGGCTGTAA
>miR-4298
CTGGGAGGAGGAGGAGGAGGAGGAG
>miR-1894-5p
CTGTCCCCGCCCCTGCCTCT
>miR-195b
TAGCAGCACGGAATGAGAA
>miR-103-5p
AGCCTCTTTACAGTGCTGCCT
>miR-730
TCCTCATTGTGCATGCTGTGTG
>miR-17
CAAAGTGCTTACAGTGCA
>miR-378a-3p
ACTGGACTTGGAGTCAGAAGG
>miR-4526
GCTGACAGCAAGGCTGACGT
>miR-598
TCGTCATCGTCGTCATCGTCGTCAT
>miR-466f-3p
CACACACACACACACACACACA
>miR-92-3p
TATTGCTGTCCCGGCCTGA
>miR-1694
GAGGACGAGGTCCTCGCGGCGGA
>miR-10
ACCCTGTAGATCCGAATTTGT
>miR-2217-5p
CAGAATGGGCGAGTCGGTGGAAC
>miR-208a-3p
TTGAAGACGAGGAAAAAGAC
>miR-3654
ACGGACAAGCTGAAGGAG
>miR-338-5p
AACAATATCCTGGTGCTGCTCG
>miR-6085
AAGAGCTGGGGGGCAACA
>miR-3155a
CAGCTCTGCCTGGGAACGA
>miR-248
GTACATCGGACGCACGGGTACGCTC
>miR-1796
GAACTGCTGAGAGGAGCTGG
>miR-4002-5p
GCTGAACTTGTAGAATTGGG
>miR-1227
GTGAGGCGGCTGTGGTGG
>miR-4611
GTGGAGGCTGTCCAGAGGAGTGGAG
>miR-4956-3p
GCGGATGCGCTCTGCAGCGG
>miR-181d
AACATTCATTGTTGTGGGTGGG
>miR-548f
ACAAGCTGTAATGATACTTTT
>miR-4299
GCTGGTGGATGAGGAGGAC
>miR-1345
GTCCGGAGGAGCAGGAGAG
>miR-100a-3p
CAAGCTCGGATCTACGGGTCT
>miR-5187-5p
TGAGGATGAGGGAGACGTGGA
>miR-369-3p
AATAATACATGGTTGATCTTT
>miR-4455
GAGGAGTGTGCTGTGTTTT
>miR-2464-3p
TCAAGGCTGAGCAGAATG
>miR-6607-5p
GGTGTGCGTGTGGGAGCTGAGGATG
>miR-460-3p
ACAGCGCATACAATGTGGATGA
>miR-3532
GTAGAGGCTGCAGTGTATGG
>miR-1609
AGGCTGGTTGTGTGGTTGT
>miR-1466
GTGCTCAGCTGGTTGTTGGGGGAT
>miR-670
GTCCCTGGGCTGTATGTGGT
>miR-6633-5p
TATGAAGAGACTGATGGCTGACTGT
>miR-3860-5p
AGCAGCTGGACGACCTGAA
>miR-6503-3p
TGGGACTAGATGCAACCTTC
>miR-1765
CGGGCGCGGGCCCTGTGGTG
>miR-1407
AAGAGCTGACGGGAATTA
>miR-3613
TGTTGGACGTTTTTTTTTTTT
>miR-6567-3p
GGCGGCGGAGCGGAATTTT
>miR-222b
AGCCTACATCTGAACCTGGGTCT
>miR-1912-3p
CACAGAACAACAGGAGAT
>miR-306b
GGAGGAGACGCGGCTCTGA
>miR-10-5p
CACTCCTGTAGATGGCAGCATTTGT
>miR-323a
CACAACACACGTCGACCTTC
>miR-3620-3p
TCCCCGGCATCTCCACCCAG
>miR-4302
CCCAGGTCGGCTCAGCGG
>miR-71b-5p
ATGAAGAGACGAGTATGAGACG
>miR-14-5p
GGGGATGCGGATGGACTTCT
>miR-466m-3p
CACACACACATACACACGGCA
>miR-494-5p
AGGTTGTCCGTGTTGGCCTG
>miR-4293
CAGCCTGGACAGGAAGCGG
>miR-2379
AGGCTGCGGAGAATTTTT
>miR-5710
TTTGGGACATAGAGAAGGA
>miR-5424
CAGGGGCGGCTGCAGGTGGC
>miR-1907
GAACAGCAGCAGGATCGGAGGGT
>miR-6556-3p
GGCGGCGTCCGGAGAGCTCTCGC
>miR-6090
GGGGAGCTGAGGGGCGGTGCCA
>miR-10c-3p
ACAAATTCGCTTCTAGGGGAG
>miR-2421
TATTTTTTTGTTTCTTTTTCTA
>miR-296-3p
GCAGGGATGGGTGGAGGGCTCTCT
>miR-4281
GGGACCCGGGGATGGGTGCG
>miR-3964
AAAGGTAGAGAAGCAAGTAAA
>miR-6099
GAGGAAGTCAAAGTCGTC
>miR-877-5p
GTAGAGGAGGTGGGACGG
>miR-449d
GAGGATGCGGCTGTGGAG
>miR-4577
GGCGAGAGACCGATAGCGAACAAG
>miR-4048-3p
GCAGGCTGGAGACAGGGT
>miR-3064-5p
TCTGGCTGTTGTGGGCGA
>miR-4749-3p
CTGTCCCATCCGTGCCCCCACAG
>miR-3180-3p
TGGGCGGAGCTTCGGCGGCT
>miR-1816
TAGTAGGTTGTGTGGTTTTTTT
>miR-1611
GGAGGAGCTGCGGGGTGTGC
>miR-135-1-3p
ATATAGGGATGGAAGCCATGCA
>miR-4519
AGCAGGGCTGCAGCGGCTG
>miR-3506
GACGAGTCAGAGGACGAGTG
>miR-3135b
GGCTGGTCCGAGTGCAGTGGTG
>miR-5391
TGGCAGTGGATGAAGAGGA
>miR-191-3p
GGGAGTTGGATTTACGTT
>miR-619
ACTGGAGCTGTTTGTGCCGCAGG
>miR-664
AGGACTGGAAAAATGATGGA
>miR-3957
CACAAGAGTGAGCTGTGG
>miR-3156-5p
AAAGATCCTGGTAGTGGGGGACA
>miR-181d-5p
AACATTCATTGTTGTCGGTGGGTT
>miR-484
CCCAGGGCGGCGACGCAAGC
>miR-1844
CGGACTACGGACGTGCTG
>miR-7c-5p
TGGAAATGATGATTTGCA
>miR-1402
GCAGGAGAAGGAGAACTAG
>miR-4212-3p
AGCCTAATGATCAGTCTTCA
>miR-990-5p
ATTCACCGTTCTGAGGCT
>miR-3125
AGGCAGGCTGTGGAGAGA
>miR-4018b-5p
TGACATTCAGTGGAACGG
>miR-3154
CTGAGCGAGTCGGAGCAGA
>miR-15c
AAGCAGCTCTCTGGTTTC
>miR-129a-3p
AAGCCCTTACCTCAAAACGC
>miR-4142-5p
TAGCAGCGCATCATGGTAAA
>miR-4647
GAAGATGGGCTGTCTTGGAA
>miR-296
GGAGGGTGGTGGAGGCTTT
>miR-1577
TCCGGCGTGGAAGTGGAGAA
>miR-4185-5p
CAGCGGTGATGATGACGACA
>miR-270
CGGCCAGATGTAGCAGTGAG
>miR-23-5p
GGATTCCTGGCAGAGTGATT
>miR-4120-5p
CTGATGAGGAAGAATTTG
>miR-3655
GCTTGTCGATGCGGTTGTT
>miR-3526
TGAGGATGAAGTTGGATCT
>miR-516b-5p
ATCTGGAGCTGAAGATGACTTT
>miR-4599a
CGCCGCCCGCCCGATGCCG
>miR-2777-5p
AGGGAACGTGCGCTGGGTTT
>miR-3870-5p
TTCCAGGACAAGAGGAGAA
>miR-1807
GCAGAGAGAGGTGAGCTGAG
>miR-182-3p
TGGTTCTAGACTTGCCAACT
>miR-200b
TAATACTGCCTGGTAATAATGAT
>miR-6076
GCATGACAAGGTAGAGGTG
>miR-2300b-3p
GAAGACAAAGACTGAGCTGCAGGA
>miR-4738
TGAAACTGGATGGCGCTGGA
>miR-345
GCTGACTCCTAGTCCAGGGCTCT
>miR-2428
TGACTGGAGGCACGGAGGT
>miR-64d-5p
TGTTGAACTAAAGCGAGCACTGG
>miR-1763
GAGGGCGGGAGAGGAGCGCTG
>miR-1767
AGGACGAGGAGAGCGGAGCT
>miR-29
TAGCACCATGGAGACCAT
>miR-4741
GGGCTGTCTGCGAAGGGGTCGGT
>miR-23a-5p
GGGTTCCTGGCACCGTGATTT
>miR-576-3p
AAGATGGTGAAGAAAATTGAAATC
>miR-4783-3p
CCCGGTGTTGGGCTCGTCTGGAC
>miR-367-3p
TCTTGTAATTGGAATGAGTA
>miR-92b-5p
AGGGACGGGACCGGTCGG
>miR-6626-5p
AGGGAGAGAAGGAGATGT
>miR-128-1-5p
CGGGGCTACGCCTGTCTGA
>miR-1362-3p
AGTGGAGCTGGACGGGGACG
>miR-1228-5p
GTGGGCGGTGGGAGGGTTG
>miR-3103-5p
GGAGCAGGAGATCAGCTGTTAG
>miR-5581-5p
AGCCCCAGGCAGAAATGGAGGAC
>miR-4935
CTGGAGAGAGAGGTGGAGAGC
>miR-2284y
AAAAGTTCGTTCGGGTTTTT
>miR-6672-3p
TGGACACGCTGGAAGACA
>miR-6675-3p
TTCTGGAGGCATGTGTGAGG
>miR-6368
CTGGAAGAGGGAGGGGAAG
>miR-716a
GCGGTGGGCACGGAAGCC
>miR-3180
TGGAGTCGGAGCTTCCAGA
>miR-664a-5p
CTGGCTAGGGAAAATGATTGGA
>miR-457-5p
CTAGCAGCACGTCAATATTGGCA
>miR-3485-3p
CTTTACGATCGAAGGACGCAT
>miR-4321
TTAGCGGTGGATCGCTCGG
>miR-1841
AGAGGAAACTCTGGTAGGGCGAAGC
>miR-881-3p
TAACTGTGGCAATTCTAGAG
>miR-3162-5p
TAGGGAGGAAGTGGTGGGGAG
>miR-138-2-3p
GCTATTTCACAACACCAGGGT
>miR-124b-3p
TAAGGCACGCGGTGAATGCTG
>miR-183-5p
TATGGCACTGGTAGAATTC
>miR-2366
TGGTGCAGAAGAGGGTGCTGG
>miR-1638
GTGTTGTGTTGGATGTTT
>miR-4472
GTGGGGTGGTTGTTGTTGTT
>miR-1812
ATATATCACTGGATCTGTGTC
>miR-1631
AACCTGGCGACGTCGGAGGC
>miR-3072-5p
AGGGACGAGGAGGGCAGG
>miR-219-2-3p
AGAATTGTGTCTGGACATCTGT
>miR-6071
TCTGCTGCCGGACAAAAGGC
>miR-5133
GCTGGAGCTGCAGGAGGAG
>miR-3931-3p
TACTTTGAGTCGGTACAAATCA
>miR-28-3p
ACTAGATTGTGAGCTCCTGGAG
>miR-1735
AGAGGCCGGCGTTGGGCAGCATCTG
>miR-2131
ATGGAGAAGCTGCACGGAGACAT
>miR-186
CAAAGAATTCTCCTTTTGGGCAA
>let-7d-3p
CTATACAACCTACTGCCTTTCT
>miR-4468
GGAGCAGAGGGATGGAGACT
>miR-574-3p
CACGCACACACACACACACA
>miR-3911
GTGGGTGGACCTGGAGGAGGGA
>miR-15b-3p
CGAATCATTATTTGCTGCTCTA
>miR-2284i
GAGAAGATCCTCGGTGTTT
>miR-1469
CTCGGCTCGGCGGCGCGGAGCGCCC
>miR-604
TGGCTGCGGATCAGGACC
>miR-646
CAAGCAGCTGTCCTGGGC
>miR-1230
ATGGGTGGGGCACCTCGGAC
>miR-1187
TGTGTGTGTGTGTGTGTGTGTAAT
>miR-6016-5p
AGAAACAGTGGTCGTGGGTTATT
>miR-31b-5p
AGGCAGGATCTGGATAGCTGATG
>miR-743a-3p
AAAGACACCCAAGGCTGCAGAGA
>miR-932-3p
TCAGCACTGTGGAAGTGGAG
>miR-312
TATTGCACTTGTACAGGCC
>miR-4787-3p
GATGGCCGCCCCTCTCCCACCGCGC
>miR-3878-5p
TGGCCGGAGAATCTATTT
>miR-4074-5p
TGGGACGGCGTGGATGTA
>miR-3584-5p
GGGATGGACGTGCAGGAGGA
>miR-4255
ACAGTCGCTGTCAGAGATGGA
>miR-889
TTAATATCGGACAACCATTGTTT
>miR-328a-5p
GGCTGGCAGGAGGGAGCTCAG
>miR-1971
GGAGAAGGCGTTGGCTGAGA
>miR-323a-5p
TGGTGGTCCTGGAGCGTTCGG
>miR-1464
TGTCTGTCTGCAGCCACCTCGGA
>miR-873a-5p
GCAGGAACGGTGGTCTCT
>miR-202-3p.1
GAGGCTGCGGGATGGGAA
>miR-4806-3p
ATAGCTCAGTCGGTAGAG
>miR-155-3p
ACCTAGCATGTTAGCATTAGCTA
>miR-3150b-3p
TGAGGAGATGCGCGGCTGG
>miR-6042
AAGGAGACGGAGGAGTGGAGA
>miR-1644
CTTTTGGCAGGGCTTGCT
>miR-101-5p
CAGTTATCACAGTGCTGATGCT
>miR-4311
GAAAGAAGGAGCTGATGTA
>miR-6564-3p
CTGGACCGGAGGAGCTGCGGGGAG
>miR-4419b
CGAGGCTGAGAAGATGGA
>miR-4270
CAGGGGTCAAGGGGAGGAC
>miR-2354
TAGTAGGTTGTGTGGTTTCAG
>miR-2491-3p
CAGCAGCAGCAGCAGCAGGA
>miR-4543
GTATGGTCTGTGTGTGTGTGTG
>miR-4447
AGGGAGGGCGGCTGTTGTTT
>miR-124-5p
CGTGTTCACAGCGGACCTTGAT
>miR-4481
GGAGTGGTTTGGTGGTGT
>miR-181c-5p
AACATTCAACCTGTCGGTGAG
>miR-3325
TGCTGTGATGACTACAAATACACCA
>miR-4514
TCAGGCGGGATTGGGGAGAC
>miR-2374
TGGGGCTGGAGAGAGGGGA
>miR-1690-5p
CCAAGGCAAAGGGCACTCT
>miR-344i
AAGCCCGGCTCGCTGGCTGGA
>miR-423-3p
AGCTCGGTCTGAGGCCCCTCAGTT
>miR-276-5p
AGCGAGGATAGAGTCACG
>miR-1989
TCGCTGTCATGATGTCAT
>miR-4446
CAGAAGCTGGCAGTGGAGAGGG
>miR-4098-5p
TCGCTCGGGTTGCTTCGG
>miR-1689-3p
CCGGTGAGGAAGCAGACGTCGAA
>miR-2406
AAGGAGAAGAAGGAAGTGGT
>miR-4156-5p
AGGACAGTCCTACAGCGTC
>miR-1384
CGCAATTTTTGGAACCTTTA
>miR-449a
TGGCTGTGTTTGTATTGGT
>miR-138b
AGCTGGTGTTGTGAATCAGGA
>miR-4047-5p
ACCAGACTGTCAGAAACACGGA
>miR-1179
AGTATTTTTGATTGGTTGG
>miR-2163-5p
AACTTGGTAGATATGTGCAT
>miR-381-5p
AGCGAGGTTGACCTGTTT
>miR-6605-5p
CCCTGCTAGGCTTTTGAACAAGA
>miR-2209a-3p
AGGATCAGCGGACACCACA
>miR-6621-5p
AGCAGGGACACAGGGACTCTGA
>miR-4796
GATGGCAGAGGGAGACACAA
>miR-26a-2-3p
CCTATTCTTGATTACTTGTGTC
>miR-1412
TGGGTGAGAAGGCGTAGG
>miR-146b-3p
CCTGAAGGACTCGTCTGGTG
>miR-3940-5p
TGGGTTGGGGCTGGGGTTG
>miR-3741
AAGGAGAGGGCGGAGAGGAGAAGA
>miR-1260a
ATGCCCACCTCCTCCACCA
>miR-340-5p
TTATAAAGCAATTAGACTGATTA
>miR-378d
ACTGGCCTTGGAGTCAGAAGGC
>miR-1569
TGTTTGGGCTTGTTTTGCAG
>miR-766-3p
ACTCCAGCCCCACAGCCTCAG
>miR-4726-5p
AGGGAGAGGAGGCGGAGTGG
>miR-3661
TGGCCTGGACTCGGCTGCTG
>miR-5091
AGGAAACGACAAGAATGGCTG
>miR-993
GAAGCTCGATCGTGACAGGCC
>miR-3739
GGGAGGGGGAGGAGGAGCAGCT
>miR-1574-3p
ACAGGTGGATGTCGGAAGTT
>miR-378b
CTGGACTTGGAGTCAGAAGGA
>miR-137
TTATTGCTTGAGAATACGCGT
>miR-4496
AGGAAACCTGAAGCTGACAGAG
>miR-4486
GCTGGAGGCGATGCTGGGCA
>miR-9-3-3p
TAAAGCTAGAGAACCGAAGGA
>miR-1342
CACGTGGGATTGGGTTGGCC
>miR-664-5p
CTGGCTGGGGAAAATGAATGGA
>miR-4969-5p
CGGTAAATTGAATGATGAGTGGGAG
>miR-19c
TGTGAAATCCCTGCAAAACT
>miR-3475
TCTGGAGGACATGTTGAC
>miR-750-5p
GGTGGAAGTTGATCTTCGGAGG
>miR-31b
GGCAAGATGGCGTGGAACT
>miR-2542-5p
TTTTGCTTTGCTCGGACAATATGT
>miR-211-3p
AAGGACAGCAAAGGGGAGA
>miR-317
TGGAACAGCTGGTGGATT
>miR-6637-3p
GCTGCTGCTGCTGCCTGCGTCGGT
>miR-4667
CTGCGGAGAAGAAGGAGAA
>miR-272
TCCAGGCAGTCGGGTGTTTG
>miR-2986
TGGACACCGGGACTTCAT
>miR-431
TGGAGGTCGTTGGCAGGCT
>miR-204-3p
GCTGGGAAGGCAAAGGGACGT
>miR-737
AAATCAACACCTAAAGAAAATA
>miR-301b-3p
CAGTGCACTAGTATTGTCATAGCAT
>miR-411
ATAGTCGACCGTATAGCGT
>miR-4667-5p
ATGGGAGCAGGAAGGAGAACA
>miR-323c
CACAATACACGGTCGGCCTCT
>bantam
TGAGATCATTGTAAAAAGCTGT
>miR-2970-3p
TCAGACACTGTCGGCTGTGA
>miR-6677-3p
TGGTCGACACTCAGGAGG
>miR-2348
TTGGGTGGTGGGGAGGCGGCG
>miR-922
GCTGCAGAAATAGGACGGA
>miR-133a
TTGGTCCCCTTCAACCAGTTGA
>miR-669f-5p
CGTGTGTGTGTGCGTGTGTGTGT
>miR-4768-3p
GAGAAGATCCAGGAGAAT
>miR-6378
TGTTATCACGGGAGACACACGGCG
>miR-1250
GGTGCTGGATGTGGGCTG
>miR-135a-3p
ATATAGGGATGGAAGCCATGC
>miR-1c-3p
TGGAATGTAACGAAGTATGTAC
>miR-2400
CCAGCAGCAGGCAGCTGGGGCTG
>miR-3132
TGGGGGAGAAGGAGCCAG
>miR-4183-5p
GCGCGGAAGGCGGGCCGGT
>miR-676-5p
CTTTCAACCAGGACTGGCA
>miR-505-5p
GGGAGCCAGGAAGTATTGATGTT
>miR-6643-5p
CAGGGCTGAGCCGGGGAGGGG
>miR-1375-3p
AGAGGATCGCAGCAGGAAGAA
>miR-2282-3p
ATGCTGTGATGACTAAAAATAGAA
>miR-378g
ACGTGGGCTTCAGCAGAAG
>miR-993-3p
GAAGCTCGTCTCTACAGGTCTCT
>miR-281-5p
TGAAGAGCGAGTTCAAGAGG
>miR-2284x
GAAAAGTTCGTTCGGGTTT
>miR-3122
TGGAACAAGAGAACGGTT
>miR-16-2-3p
CCCAATATTAGCAGTGCTGCTTT
>miR-4732-5p
TGGAGGAGAGCAAGAATGT
>miR-4965-5p
GAGCTGAGCGCCTAGAGGAT
>miR-5090
CCGGGGCGGTAGGTGAGGGTG
>miR-1270
TGGATGAGCAGGGAAGAGTGTG
>miR-5950
TGACAGTTGTTTGTAGTCGGC
>miR-4101-3p
TGAGGTAGTTGTATAGTTG
>miR-6086
GGAAGGTTGGTGGGCAGAG
>miR-3961
TTCCCTAGATCAGTTGGAG
>miR-252b-3p
TTGGTCTGGCTGCTTTAG
>miR-509
GATTGGAAGTGTTCTGTGGGAAGA
>miR-2313-5p
AATGAGCTGAGGACAAAGGA
>miR-133-5p
AGCTGGTGGTCCGGGACA
>miR-3662
GACAATGATGAGAGTAACTTGAG
>miR-754c-5p
GTTGTTGGGGTATTAATTTT
>miR-99a-5p
AACCCTTCGATCCGACTTGT
>miR-3792
ACGGAGGGAAGGAGAAGGA
>miR-2965
CAGGACTGCCTGCAGGGACATG
>miR-337-5p
GAAGGCGCTGCAGGAGGT
>miR-219-5p
TGATTGTCCAAACGCAATTCT
>miR-4094-5p
CCGCTGCTGGGCTCGTTGG
>miR-6581-5p
ATGAGCTCAGAGGAGGAGGA
>miR-4429
AAAGCGGGCTGAGCGGCG
>miR-4646-5p
ACGGGAAGAGGAAGGCGGAGGGAA
>miR-6700-5p
CTGGGTTGTTGGAGAGGAGGAC
>miR-1321
ACAGGGAGATGAATGTGCTG
>miR-1599
GAGGGAGGAAAAAGAAGAAAA
>miR-6674-3p
GGGAGTCTGTGGCAGCCTA
>miR-3473
ATCTAGGGCTGGAGAAAGGTA
>miR-81c-5p
GCGGATGCTGATGAGGATGATG
>miR-4791
CGTGATGATGATGGCTGAAA
>miR-1713
CTCGGAGAGGCTGAAGATCCGCGGG
>miR-4716-3p
AAGGAGAAGGAAGACAAGGAGA
>miR-2785
GTGCTGGGCGGAACAGGCTAA
>miR-3129
GCAGAGTGTAGCAGATGG
>miR-3714
GAGGCAGCAGCGCTCCGCGT
>miR-4108-5p
TTGTGAAGTAGAGGGCCAC
>miR-6510-5p
CAGCAGGAGGAGCAGGAGGAGGTG
>miR-4874-3p
CTGGCTGGCTGATGCAACGG
>miR-500
ATGGCCCCTGCGCAAGGATTT
>miR-1370
GGGCCGAGGAGAAAATCAA
>miR-4111-3p
ATTTTTTCTATTTCTGTGGGT
>miR-1584-5p
TTGGGCTGGGGTGGCGGA
>miR-5876
CAGGAGGAAGAGGAGGTAAGCT
>miR-769a-5p
GGAGACGTCTGGGTACTGCAGCTGG
>miR-459-3p
CAGGAAATCACTGTTACTGTGG
>miR-5412-5p
AAGGTCGCGGGTTTTTTTTT
>miR-1837
TCTGCAGAGGGAGGCTGGACATC
>miR-1752
TTCGAGTTGGAGAGAAGGATA
>miR-2389
TCGGGGACTCGGGAGTGGG
>miR-760
CGGCTCTGGGTCTGTGGGGAG
>miR-4505
AGGCTGGAGCTGTGTGACGG
>miR-460b-3p
ACAGGGCTGCACATGTGGAA
>miR-6545-5p
AGCAGAAACGGGCTGCAGT
>miR-106b-5p
GAAAGTGCTGACAGTGCAGATA
>miR-1845
CCGGCTGCTCCTCGTGAGG
>miR-2576
TGGAGGTGGAGAGCATGGA
>miR-4121-3p
AGTGTTGGAGGAGGGTTTT
>miR-764-5p
GGTGCCCGCATCCTCCTCCA
>miR-4160-3p
GAAGCATCTGAAGACAAACATGGA
>miR-6332
CCTGCTGGAACTGCAGGAGCCGCA
>miR-6641-3p
CTGTTGGAGAAAAAAGGCTT
>miR-3609
CATCACTGATGATAATCTGGCTG
>miR-9-3p
TAAAGCTAGATAACCGAAAG
>miR-30e-3p
CTTTCAGTCGGATGTTTACAGT
>miR-241-5p
TGAGGTAGGAGGAGAAGGA
>miR-4949-5p
CGCGCACACACACACACACAC
>miR-3488
GCCCGGATAGCTTAGTCGGT
>miR-4303
CTGTGACGCTGAGGACAG
>miR-3120-3p
GCACAGCAAGTGTAGACAGGCA
>miR-6578-3p
GGGAACCTGCTGACCGTCGGC
>miR-595
GAGGTGGCTGTGGTGTGTA
>miR-4252
TGGACCACTGAGCAGCAGCA
>miR-6535
TAGAGGGGACGGTTGGAGGGGAC
>miR-6570-3p
AGAGGAGACCGTTGGACAGA
>miR-263b-5p
CTCTGGCACTGGAAGAATGTA
>miR-2796
GTAGGCCGGCGGAAACTACT
>miR-1255a
AGGATGAAGACAAAAAAGAATT
>miR-4834
ACAGCGGACGTGGAGTGGC
>miR-1422f-3p
GAAAAATGTCTTGACTGT
>miR-2475
TGAACTGTGGAAACTGCGCGGC
>miR-339-3p
TGAGCGCCTCGACGACAGAGCTT
>miR-1414-5p
TGGCGGCTCACAGGGATCTGTTGGC
>miR-601
TGCTCTGATTGTTGAGGAG
>miR-327
ACTTGAGGTGATGGAGGA
>miR-1417-3p
ATTCACCGTTCTGAGGCTA
>miR-316-3p
GCCGGCAGGAGGATGAGGCTGAGA
>miR-459-5p
TCAGTAACAAGGATTCATA
>miR-598-3p
GTCGTCATCGTCGTCATCGT
>miR-219-3p
AGAGACTGAGGAGGACATCA
>miR-4036-3p
ACGGGTGGTTTTGCAGATGT
>miR-430d
CAAGTGCTTGGTTCTGTTGG
>miR-266
AGGCGAAGACTTTGATCAACGC
>miR-757
GAGAGCTGCTGATGGATT
>miR-320e
AGGAGGCTGAGTTGAGAAGG
>miR-6719-3p
CTGACAGCAGTGATTCCTTG
>miR-1940
CCTGGAGGGCAAGATGGCTGAGCT
>miR-3126-5p
CGAGGGACAGAGCCACGAGAGCGA
>miR-4335
TCCGAGAGCTGCAGGGCA
>miR-1654
GGCTGGTGGAGGGACGGCTGAG
>miR-192-5p
TGACCTATGAATTGACAGCT
>miR-122b
AGGGACACTGGTTGTTATTT
>miR-650
AGCGAGGCGAGCGCTCTGAGGAC
>miR-6547-3p
CCCCCATCCACCCCACTCA
>miR-6418-5p
TCAGAGGAAGGAAGAGGATG
>miR-341
TCGGTCGGTCGGTCGGTCG
>miR-5408c-5p
CACCCAAGAGTCCTGCAG
>miR-3962
AGGTAGTCGTTTGTATAGTTTG
>miR-297
TGTAGTTTGTGATGTGCAT
>miR-4673
TGCCAGCAGGAGCACGGACTGG
>miR-6008-5p
CACTGCTGGTGTATGAATTT
>miR-135a-5p
TATGGCTTTTTATTCCTATCTGA
>miR-5984a
GTGAACTCTTTAAACGGTTA
[truncated: 896 more rows]
