# Supplementary material for: Differential Expression Profiling of Spleen MicroRNAs in Response to Two Distinct Type II Interferons in Tetraodon nigroviridis
Source: PLoS One. 2014 May 6;9(5):e96336. doi: 10.1371/journal.pone.0096336 (PMC4011704; doi:10.1371/journal.pone.0096336)
Supplement: Table S2 — MiRNAs differentially expressed between the control and IFNγ1/IFNγ2-treated groups. (XLS) [file pone.0096336.s002.xls]

## Sheet: Con VS IFNr1
pairwise	miR-name	SP-con-total-reads	SP-r1-total-reads	SP-con-expressed	SP-r1-expressed	SP-con-std	SP-r1-std	fold-change(log2 SP-r1/SP-con)	p-value	sig-lable
SP-con-SP-r1	miR-346	11661792	11821415	55466	0	4756.22	0.01	-18.8595	0	**
SP-con-SP-r1	miR-296-5p	11661792	11821415	3686	0	316.075	0.01	-14.948	0	**
SP-con-SP-r1	miR-2965	11661792	11821415	3304	0	283.318	0.01	-14.7901	0	**
SP-con-SP-r1	miR-4032-5p	11661792	11821415	2861	0	245.331	0.01	-14.5824	0	**
SP-con-SP-r1	miR-584	11661792	11821415	2226	0	190.88	0.01	-14.2204	0	**
SP-con-SP-r1	miR-1813	11661792	11821415	2204	0	188.993	0.01	-14.206	0	**
SP-con-SP-r1	miR-4321	11661792	11821415	2111	0	181.018	0.01	-14.1438	0	**
SP-con-SP-r1	miR-2137	11661792	11821415	2010	0	172.358	0.01	-14.0731	0	**
SP-con-SP-r1	miR-484	11661792	11821415	1515	0	129.911	0.01	-13.6652	0	**
SP-con-SP-r1	miR-2020-3p	11661792	11821415	1454	0	124.681	0.01	-13.606	0	**
SP-con-SP-r1	miR-16c-3p	11661792	11821415	1285	0	110.189	0.01	-13.4277	0	**
SP-con-SP-r1	miR-4504	11661792	11821415	1142	0	97.9266	0.01	-13.2575	0	**
SP-con-SP-r1	miR-281-5p	11661792	11821415	1105	0	94.7539	0.01	-13.21	0	**
SP-con-SP-r1	miR-23-5p	11661792	11821415	920	0	78.8901	0.01	-12.9456	2.11005e-280	**
SP-con-SP-r1	miR-1894-5p	11661792	11821415	718	0	61.5686	0.01	-12.588	5.37897e-219	**
SP-con-SP-r1	miR-3662	11661792	11821415	620	0	53.1651	0.01	-12.3763	3.32603e-189	**
SP-con-SP-r1	miR-4185-5p	11661792	11821415	565	0	48.4488	0.01	-12.2422	1.74378e-172	**
SP-con-SP-r1	miR-4463	11661792	11821415	524	0	44.9331	0.01	-12.1336	5.07189e-160	**
SP-con-SP-r1	miR-4024-5p	11661792	11821415	521	0	44.6758	0.01	-12.1253	4.14139e-159	**
SP-con-SP-r1	miR-1199-3p	11661792	11821415	506	0	43.3896	0.01	-12.0831	1.50324e-154	**
SP-con-SP-r1	miR-615	11661792	11821415	462	0	39.6166	0.01	-11.9519	3.5701e-141	**
SP-con-SP-r1	miR-4003c-5p	11661792	11821415	406	0	34.8145	0.01	-11.7655	3.76911e-124	**
SP-con-SP-r1	miR-4028-3p	11661792	11821415	339	0	29.0693	0.01	-11.5053	8.78437e-104	**
SP-con-SP-r1	miR-1419d-5p	11661792	11821415	318	0	27.2685	0.01	-11.413	2.12591e-97	**
SP-con-SP-r1	miR-2206-3p	11661792	11821415	300	0	25.725	0.01	-11.329	6.30091e-92	**
SP-con-SP-r1	miR-275	11661792	11821415	291	0	24.9533	0.01	-11.285	3.4303e-89	**
SP-con-SP-r1	miR-1842	11661792	11821415	2177	1	186.678	0.0846	-11.1076	0	**
SP-con-SP-r1	miR-4776-5p	11661792	11821415	4259	2	365.21	0.1692	-11.0758	0	**
SP-con-SP-r1	miR-320d	11661792	11821415	190	0	16.2925	0.01	-10.67	1.73195e-58	**
SP-con-SP-r1	miR-1273e	11661792	11821415	172	0	14.749	0.01	-10.5264	5.13327e-53	**
SP-con-SP-r1	miR-4112-3p	11661792	11821415	147	0	12.6053	0.01	-10.2998	2.04266e-45	**
SP-con-SP-r1	miR-4962-3p	11661792	11821415	134	0	11.4905	0.01	-10.1662	1.8285e-41	**
SP-con-SP-r1	miR-2539-3p	11661792	11821415	122	0	10.4615	0.01	-10.0309	8.1283e-38	**
SP-con-SP-r1	miR-4806-3p	11661792	11821415	115	0	9.8613	0.01	-9.94563	1.0913e-35	**
SP-con-SP-r1	miR-1343-5p	11661792	11821415	97	0	8.3178	0.01	-9.70006	3.23447e-30	**
SP-con-SP-r1	miR-1287	11661792	11821415	95	0	8.1463	0.01	-9.67	1.31156e-29	**
SP-con-SP-r1	miR-748-3p	11661792	11821415	94	0	8.0605	0.01	-9.65473	2.64106e-29	**
SP-con-SP-r1	miR-1614-3p	11661792	11821415	90	0	7.7175	0.01	-9.59199	4.34258e-28	**
SP-con-SP-r1	miR-78	11661792	11821415	89	0	7.6318	0.01	-9.57588	8.74459e-28	**
SP-con-SP-r1	miR-3194-5p	11661792	11821415	78	0	6.6885	0.01	-9.38554	1.93042e-24	**
SP-con-SP-r1	miR-1696	11661792	11821415	629	1	53.9368	0.0846	-9.3164	1.94365e-189	**
SP-con-SP-r1	miR-4051-3p	11661792	11821415	74	0	6.3455	0.01	-9.30959	3.17411e-23	**
SP-con-SP-r1	miR-2374	11661792	11821415	66	0	5.6595	0.01	-9.14453	8.5814e-21	**
SP-con-SP-r1	miR-4539	11661792	11821415	60	0	5.145	0.01	-9.00703	5.72151e-19	**
SP-con-SP-r1	miR-1841	11661792	11821415	57	0	4.8878	0.01	-8.93304	4.67183e-18	**
SP-con-SP-r1	miR-375b-3p	11661792	11821415	55	0	4.7163	0.01	-8.88151	1.8944e-17	**
SP-con-SP-r1	miR-4632-5p	11661792	11821415	55	0	4.7163	0.01	-8.88151	1.8944e-17	**
SP-con-SP-r1	miR-6570-3p	11661792	11821415	55	0	4.7163	0.01	-8.88151	1.8944e-17	**
SP-con-SP-r1	miR-6527	11661792	11821415	54	0	4.6305	0.01	-8.85502	3.81473e-17	**
SP-con-SP-r1	miR-2278	11661792	11821415	47	0	4.0303	0.01	-8.65474	5.12163e-15	**
SP-con-SP-r1	miR-2436-3p	11661792	11821415	43	0	3.6873	0.01	-8.52642	8.42126e-14	**
SP-con-SP-r1	miR-276-3p	11661792	11821415	43	0	3.6873	0.01	-8.52642	8.42126e-14	**
SP-con-SP-r1	miR-1273f	11661792	11821415	42	0	3.6015	0.01	-8.49245	1.69578e-13	**
SP-con-SP-r1	miR-1553-3p	11661792	11821415	41	0	3.5158	0.01	-8.45771	3.41477e-13	**
SP-con-SP-r1	miR-3533	11661792	11821415	41	0	3.5158	0.01	-8.45771	3.41477e-13	**
SP-con-SP-r1	miR-4102-3p	11661792	11821415	40	0	3.43	0.01	-8.42206	6.87628e-13	**
SP-con-SP-r1	miR-4169-3p	11661792	11821415	40	0	3.43	0.01	-8.42206	6.87628e-13	**
SP-con-SP-r1	miR-4303	11661792	11821415	39	0	3.3443	0.01	-8.38556	1.38467e-12	**
SP-con-SP-r1	miR-1653	11661792	11821415	38	0	3.2585	0.01	-8.34806	2.78829e-12	**
SP-con-SP-r1	miR-4589	11661792	11821415	38	0	3.2585	0.01	-8.34806	2.78829e-12	**
SP-con-SP-r1	miR-3921	11661792	11821415	37	0	3.1728	0.01	-8.30961	5.61474e-12	**
SP-con-SP-r1	miR-745a	11661792	11821415	3073	10	263.51	0.8459	-8.28316	0	**
SP-con-SP-r1	miR-3605	11661792	11821415	35	0	3.0013	0.01	-8.22944	2.27674e-11	**
SP-con-SP-r1	miR-204	11661792	11821415	34	0	2.9155	0.01	-8.1876	4.58465e-11	**
SP-con-SP-r1	miR-3879-5p	11661792	11821415	34	0	2.9155	0.01	-8.1876	4.58465e-11	**
SP-con-SP-r1	miR-2126	11661792	11821415	33	0	2.8298	0.01	-8.14456	9.23205e-11	**
SP-con-SP-r1	miR-1228-3p	11661792	11821415	31	0	2.6583	0.01	-8.05436	3.74354e-10	**
SP-con-SP-r1	miR-4716-3p	11661792	11821415	30	0	2.5725	0.01	-8.00703	7.53832e-10	**
SP-con-SP-r1	miR-2426	11661792	11821415	28	0	2.401	0.01	-7.90749	3.05674e-09	**
SP-con-SP-r1	miR-34	11661792	11821415	27	0	2.3153	0.01	-7.85506	6.15532e-09	**
SP-con-SP-r1	miR-669c-5p	11661792	11821415	27	0	2.3153	0.01	-7.85506	6.15532e-09	**
SP-con-SP-r1	miR-6632-5p	11661792	11821415	26	0	2.2295	0.01	-7.80058	1.23949e-08	**
SP-con-SP-r1	miR-2371	11661792	11821415	432	2	37.044	0.1692	-7.77437	1.13029e-127	**
SP-con-SP-r1	miR-4261	11661792	11821415	25	0	2.1438	0.01	-7.74403	2.49594e-08	**
SP-con-SP-r1	miR-4092-5p	11661792	11821415	22	0	1.8865	0.01	-7.55957	2.03803e-07	**
SP-con-SP-r1	miR-5114	11661792	11821415	22	0	1.8865	0.01	-7.55957	2.03803e-07	**
SP-con-SP-r1	miR-678	11661792	11821415	22	0	1.8865	0.01	-7.55957	2.03803e-07	**
SP-con-SP-r1	miR-2381	11661792	11821415	21	0	1.8008	0.01	-7.49249	4.10396e-07	**
SP-con-SP-r1	miR-3653	11661792	11821415	21	0	1.8008	0.01	-7.49249	4.10396e-07	**
SP-con-SP-r1	miR-3794	11661792	11821415	21	0	1.8008	0.01	-7.49249	4.10396e-07	**
SP-con-SP-r1	miR-6646-3p	11661792	11821415	21	0	1.8008	0.01	-7.49249	4.10396e-07	**
SP-con-SP-r1	miR-6491	11661792	11821415	1219	7	104.529	0.5921	-7.46385	0	**
SP-con-SP-r1	miR-2375	11661792	11821415	20	0	1.715	0.01	-7.42206	8.2641e-07	**
SP-con-SP-r1	miR-3665	11661792	11821415	20	0	1.715	0.01	-7.42206	8.2641e-07	**
SP-con-SP-r1	miR-650c	11661792	11821415	20	0	1.715	0.01	-7.42206	8.2641e-07	**
SP-con-SP-r1	miR-1649-3p	11661792	11821415	19	0	1.6293	0.01	-7.34811	1.66413e-06	**
SP-con-SP-r1	miR-4690-3p	11661792	11821415	18	0	1.5435	0.01	-7.27006	3.35104e-06	**
SP-con-SP-r1	miR-2997-3p	11661792	11821415	17	0	1.4578	0.01	-7.18765	6.74795e-06	**
SP-con-SP-r1	miR-3186-3p	11661792	11821415	17	0	1.4578	0.01	-7.18765	6.74795e-06	**
SP-con-SP-r1	miR-3858-5p	11661792	11821415	17	0	1.4578	0.01	-7.18765	6.74795e-06	**
SP-con-SP-r1	miR-4462	11661792	11821415	17	0	1.4578	0.01	-7.18765	6.74795e-06	**
SP-con-SP-r1	miR-4737	11661792	11821415	17	0	1.4578	0.01	-7.18765	6.74795e-06	**
SP-con-SP-r1	miR-2192	11661792	11821415	16	0	1.372	0.01	-7.10014	1.35883e-05	**
SP-con-SP-r1	miR-279-3p	11661792	11821415	16	0	1.372	0.01	-7.10014	1.35883e-05	**
SP-con-SP-r1	miR-1716	11661792	11821415	15	0	1.2863	0.01	-7.00708	2.73625e-05	**
SP-con-SP-r1	miR-3060-5p	11661792	11821415	15	0	1.2863	0.01	-7.00708	2.73625e-05	**
SP-con-SP-r1	miR-5359-5p	11661792	11821415	15	0	1.2863	0.01	-7.00708	2.73625e-05	**
SP-con-SP-r1	miR-4706	11661792	11821415	14	0	1.2005	0.01	-6.90749	5.50996e-05	**
SP-con-SP-r1	miR-31a-5p	11661792	11821415	13	0	1.1148	0.01	-6.80064	0.000110953	**
SP-con-SP-r1	miR-4535	11661792	11821415	13	0	1.1148	0.01	-6.80064	0.000110953	**
SP-con-SP-r1	miR-738	11661792	11821415	544	5	46.6481	0.423	-6.78502	5.66938e-156	**
SP-con-SP-r1	miR-4690-5p	11661792	11821415	12	0	1.029	0.01	-6.6851	0.000223425	**
SP-con-SP-r1	miR-4753-5p	11661792	11821415	12	0	1.029	0.01	-6.6851	0.000223425	**
SP-con-SP-r1	miR-4674	11661792	11821415	1196	12	102.557	1.0151	-6.65866	0	**
SP-con-SP-r1	miR-1247-3p	11661792	11821415	595	6	51.0213	0.5076	-6.65126	1.40254e-169	**
SP-con-SP-r1	miR-352	11661792	11821415	753	8	64.5698	0.6767	-6.5762	1.39617e-213	**
SP-con-SP-r1	miR-320c	11661792	11821415	8353	108	716.271	9.136	-6.2928	0	**
SP-con-SP-r1	miR-4767	11661792	11821415	12178	166	1044.26	14.0423	-6.21656	0	**
SP-con-SP-r1	miR-4487	11661792	11821415	67	1	5.7453	0.0846	-6.08558	1.50139e-19	**
SP-con-SP-r1	miR-1237-5p	11661792	11821415	1994	30	170.986	2.5378	-6.07415	0	**
SP-con-SP-r1	miR-3962	11661792	11821415	10936	165	937.763	13.9577	-6.07009	0	**
SP-con-SP-r1	miR-19a	11661792	11821415	43	1	3.6873	0.0846	-5.44576	1.94948e-12	**
SP-con-SP-r1	miR-6098	11661792	11821415	40	1	3.43	0.0846	-5.34141	1.48798e-11	**
SP-con-SP-r1	miR-2888	11661792	11821415	36	1	3.087	0.0846	-5.1894	2.21895e-10	**
SP-con-SP-r1	miR-1600	11661792	11821415	35	1	3.0013	0.0846	-5.14879	4.35367e-10	**
SP-con-SP-r1	miR-30f	11661792	11821415	235	7	20.1513	0.5921	-5.08889	2.77973e-61	**
SP-con-SP-r1	miR-2226-5p	11661792	11821415	32	1	2.744	0.0846	-5.01948	3.27418e-09	**
SP-con-SP-r1	miR-263a-5p	11661792	11821415	31	1	2.6583	0.0846	-4.9737	6.40473e-09	**
SP-con-SP-r1	miR-604	11661792	11821415	60	2	5.145	0.1692	-4.92637	2.92316e-16	**
SP-con-SP-r1	miR-669	11661792	11821415	631	23	54.1083	1.9456	-4.79756	3.38195e-157	**
SP-con-SP-r1	miR-276a-3p	11661792	11821415	49	2	4.2018	0.1692	-4.63421	4.41147e-13	**
SP-con-SP-r1	miR-206	11661792	11821415	41	2	3.5158	0.1692	-4.37705	8.57012e-11	**
SP-con-SP-r1	miR-1260a	11661792	11821415	19	1	1.6293	0.0846	-4.26745	1.84186e-05	**
SP-con-SP-r1	miR-184b	11661792	11821415	38	2	3.2585	0.1692	-4.26741	6.08662e-10	**
SP-con-SP-r1	miR-4701-3p	11661792	11821415	36	2	3.087	0.1692	-4.1894	2.23609e-09	**
SP-con-SP-r1	miR-126	11661792	11821415	53	3	4.5448	0.2538	-4.16245	3.02707e-13	**
SP-con-SP-r1	miR-3792	11661792	11821415	79	5	6.7743	0.423	-4.00134	1.08151e-18	**
SP-con-SP-r1	miR-92c-5p	11661792	11821415	14	1	1.2005	0.0846	-3.82683	0.000471155	**
SP-con-SP-r1	miR-995-3p	11661792	11821415	28	2	2.401	0.1692	-3.82683	3.84636e-07	**
SP-con-SP-r1	miR-4430	11661792	11821415	181	13	15.5208	1.0997	-3.81902	8.49753e-40	**
SP-con-SP-r1	miR-451b	11661792	11821415	40	3	3.43	0.2538	-3.75644	1.24744e-09	**
SP-con-SP-r1	miR-1345	11661792	11821415	133	10	11.4048	0.8459	-3.75301	3.18374e-29	**
SP-con-SP-r1	miR-648	11661792	11821415	13	1	1.1148	0.0846	-3.71998	0.000892906	**
SP-con-SP-r1	miR-2993	11661792	11821415	39	3	3.3443	0.2538	-3.71994	2.34479e-09	**
SP-con-SP-r1	miR-275-3p	11661792	11821415	289	23	24.7818	1.9456	-3.67099	8.86462e-61	**
SP-con-SP-r1	miR-4434	11661792	11821415	276	22	23.667	1.861	-3.66873	4.39096e-58	**
SP-con-SP-r1	miR-3656	11661792	11821415	250	20	21.4375	1.6918	-3.66351	1.08066e-52	**
SP-con-SP-r1	miR-1268	11661792	11821415	49	4	4.2018	0.3384	-3.63421	2.77529e-11	**
SP-con-SP-r1	miR-1956	11661792	11821415	12	1	1.029	0.0846	-3.60444	0.00168556	**
SP-con-SP-r1	miR-1759	11661792	11821415	177	15	15.1778	1.2689	-3.58031	4.79484e-37	**
SP-con-SP-r1	miR-4455	11661792	11821415	23	2	1.9723	0.1692	-3.54308	9.01819e-06	**
SP-con-SP-r1	miR-1782	11661792	11821415	189	18	16.2068	1.5227	-3.4119	6.44224e-38	**
SP-con-SP-r1	miR-184-3p	11661792	11821415	658	69	56.4236	5.8369	-3.27302	1.8092e-123	**
SP-con-SP-r1	miR-1228	11661792	11821415	19	2	1.6293	0.1692	-3.26745	0.000106977	**
SP-con-SP-r1	miR-27a	11661792	11821415	293	31	25.1248	2.6224	-3.26015	1.11053e-55	**
SP-con-SP-r1	miR-2962-5p	11661792	11821415	678	72	58.1386	6.0906	-3.25484	1.61276e-126	**
SP-con-SP-r1	miR-4185-3p	11661792	11821415	44	5	3.773	0.423	-3.15698	3.19894e-09	**
SP-con-SP-r1	miR-10-3p	11661792	11821415	35	4	3.0013	0.3384	-3.14879	1.49034e-07	**
SP-con-SP-r1	miR-2389	11661792	11821415	26	3	2.2295	0.2538	-3.13496	7.14576e-06	**
SP-con-SP-r1	miR-3575	11661792	11821415	59	7	5.0593	0.5921	-3.09503	9.23315e-12	**
SP-con-SP-r1	miR-184	11661792	11821415	496	59	42.5321	4.9909	-3.09118	1.30319e-88	**
SP-con-SP-r1	miR-3141	11661792	11821415	310	37	26.5825	3.1299	-3.08629	6.63582e-56	**
SP-con-SP-r1	miR-6368	11661792	11821415	109	14	9.3468	1.1843	-2.98044	6.05664e-20	**
SP-con-SP-r1	miR-4419b	11661792	11821415	173	24	14.8348	2.0302	-2.86929	1.02643e-29	**
SP-con-SP-r1	miR-5106	11661792	11821415	55	8	4.7163	0.6767	-2.80107	3.99973e-10	**
SP-con-SP-r1	miR-1412	11661792	11821415	98	15	8.4035	1.2689	-2.72741	1.32439e-16	**
SP-con-SP-r1	miR-211-3p	11661792	11821415	57	9	4.8878	0.7613	-2.68265	4.86312e-10	**
SP-con-SP-r1	miR-9-3p	11661792	11821415	43	7	3.6873	0.5921	-2.63865	9.3882e-08	**
SP-con-SP-r1	miR-1275	11661792	11821415	79	13	6.7743	1.0997	-2.62296	3.9293e-13	**
SP-con-SP-r1	miR-466i-5p	11661792	11821415	145	24	12.4338	2.0302	-2.61457	6.88062e-23	**
SP-con-SP-r1	miR-2b	11661792	11821415	12	2	1.029	0.1692	-2.60444	0.00683782	**
SP-con-SP-r1	miR-6626-5p	11661792	11821415	18	3	1.5435	0.2538	-2.60444	0.000765297	**
SP-con-SP-r1	miR-130a-3p	11661792	11821415	17	3	1.4578	0.2538	-2.52203	0.00134163	**
SP-con-SP-r1	miR-3654	11661792	11821415	55	10	4.7163	0.8459	-2.4791	5.02691e-09	**
SP-con-SP-r1	miR-2974	11661792	11821415	32	6	2.744	0.5076	-2.43452	1.18595e-05	**
SP-con-SP-r1	miR-5412-5p	11661792	11821415	25	5	2.1438	0.423	-2.34144	0.000166053	**
SP-con-SP-r1	miR-4436a	11661792	11821415	129	26	11.0618	2.1994	-2.3304	3.82234e-18	**
SP-con-SP-r1	miR-35-3p	11661792	11821415	8813	1835	755.716	155.227	-2.28347	0	**
SP-con-SP-r1	miR-4611	11661792	11821415	45	10	3.8588	0.8459	-2.18959	9.70553e-07	**
SP-con-SP-r1	miR-4468	11661792	11821415	72	16	6.174	1.3535	-2.18951	4.88518e-10	**
SP-con-SP-r1	miR-1224-5p	11661792	11821415	53	12	4.5448	1.0151	-2.16259	1.26724e-07	**
SP-con-SP-r1	miR-922	11661792	11821415	22	5	1.8865	0.423	-2.15698	0.000804145	**
SP-con-SP-r1	miR-1421ag-5p	11661792	11821415	30	7	2.5725	0.5921	-2.11926	9.82596e-05	**
SP-con-SP-r1	miR-650d	11661792	11821415	25	6	2.1438	0.5076	-2.07841	0.000465107	**
SP-con-SP-r1	miR-34-5p	11661792	11821415	44	11	3.773	0.9305	-2.01963	4.24636e-06	**
SP-con-SP-r1	miR-4769-5p	11661792	11821415	24	6	2.058	0.5076	-2.01948	0.000768256	**
SP-con-SP-r1	miR-6050	11661792	11821415	12	3	1.029	0.2538	-2.01948	0.019806	*
SP-con-SP-r1	miR-16b-3p	11661792	11821415	232	63	19.894	5.3293	-1.90032	1.33919e-24	**
SP-con-SP-r1	miR-665-3p	11661792	11821415	36	10	3.087	0.8459	-1.86765	8.1531e-05	**
SP-con-SP-r1	miR-6556-5p	11661792	11821415	50	15	4.2875	1.2689	-1.75656	7.85304e-06	**
SP-con-SP-r1	miR-6608-5p	11661792	11821415	23	7	1.9723	0.5921	-1.73597	0.00294842	**
SP-con-SP-r1	miR-147	11661792	11821415	13	4	1.1148	0.3384	-1.71998	0.028729	*
SP-con-SP-r1	miR-5010-5p	11661792	11821415	13	4	1.1148	0.3384	-1.71998	0.028729	*
SP-con-SP-r1	miR-6528	11661792	11821415	172	53	14.749	4.4834	-1.71795	2.09423e-16	**
SP-con-SP-r1	miR-124b-3p	11661792	11821415	19	6	1.6293	0.5076	-1.68249	0.00846272	**
SP-con-SP-r1	miR-101-5p	11661792	11821415	28	9	2.401	0.7613	-1.6571	0.00143878	**
SP-con-SP-r1	miR-6124	11661792	11821415	72	24	6.174	2.0302	-1.60458	4.55257e-07	**
SP-con-SP-r1	miR-147-3p	11661792	11821415	12	4	1.029	0.3384	-1.60444	0.0459188	*
SP-con-SP-r1	miR-17	11661792	11821415	20	7	1.715	0.5921	-1.5343	0.011336	*
SP-con-SP-r1	miR-20a-1-3p	11661792	11821415	89	32	7.6318	2.707	-1.49533	9.6747e-08	**
SP-con-SP-r1	miR-101a-5p	11661792	11821415	36	13	3.087	1.0997	-1.4891	0.000789512	**
SP-con-SP-r1	miR-4101-3p	11661792	11821415	36	13	3.087	1.0997	-1.4891	0.000789512	**
SP-con-SP-r1	miR-877-5p	11661792	11821415	126	49	10.8045	4.145	-1.38219	2.10319e-09	**
SP-con-SP-r1	miR-667-5p	11661792	11821415	449	181	38.5018	15.3112	-1.33034	3.51947e-28	**
SP-con-SP-r1	miR-466f-3p	11661792	11821415	32	13	2.744	1.0997	-1.31917	0.00392542	**
SP-con-SP-r1	miR-142-3p	11661792	11821415	13558	5564	1162.6	470.671	-1.30456	0	**
SP-con-SP-r1	miR-6606-5p	11661792	11821415	85	35	7.2888	2.9607	-1.29974	2.79963e-06	**
SP-con-SP-r1	miR-191	11661792	11821415	72	30	6.174	2.5378	-1.28263	2.00717e-05	**
SP-con-SP-r1	miR-1421ah-5p	11661792	11821415	19	8	1.6293	0.6767	-1.26766	0.0326654	*
SP-con-SP-r1	miR-4293	11661792	11821415	52	22	4.459	1.861	-1.26064	0.000360615	**
SP-con-SP-r1	miR-1599	11661792	11821415	40	17	3.43	1.4381	-1.25404	0.00187905	**
SP-con-SP-r1	miR-191-5p	11661792	11821415	87	38	7.4603	3.2145	-1.21464	6.92597e-06	**
SP-con-SP-r1	miR-6552-3p	11661792	11821415	20	9	1.715	0.7613	-1.17167	0.0391095	*
SP-con-SP-r1	miR-235a	11661792	11821415	1276	611	109.417	51.6859	-1.082	5.69027e-56	**
SP-con-SP-r1	miR-4825-5p	11661792	11821415	24	12	2.058	1.0151	-1.01962	0.0426332	*
SP-con-SP-r1	miR-142b-5p	11661792	11821415	397	199	34.0428	16.8339	-1.01598	7.1553e-17	**
SP-con-SP-r1	miR-145b	11661792	11821415	250	126	21.4375	10.6586	-1.00812	4.84321e-11	**
SP-con-SP-r1	miR-142b	11661792	11821415	8897	18332	762.919	1550.74	1.02336	0	**
SP-con-SP-r1	miR-192-5p	11661792	11821415	11	24	0.9433	2.0302	1.10583	0.0319225	*
SP-con-SP-r1	miR-1253	11661792	11821415	22	49	1.8865	4.145	1.13566	0.00157643	**
SP-con-SP-r1	miR-3842-5p	11661792	11821415	25	58	2.1438	4.9064	1.19449	0.000338023	**
SP-con-SP-r1	miR-132-3p	11661792	11821415	10	24	0.8575	2.0302	1.24341	0.0185784	*
SP-con-SP-r1	miR-2360	11661792	11821415	7	17	0.6003	1.4381	1.26041	0.0469121	*
SP-con-SP-r1	miR-5737-3p	11661792	11821415	9	22	0.7718	1.861	1.26978	0.022196	*
SP-con-SP-r1	miR-1384	11661792	11821415	104	260	8.918	21.994	1.30232	3.11186e-16	**
SP-con-SP-r1	miR-2428	11661792	11821415	9	23	0.7718	1.9456	1.33392	0.0150675	*
SP-con-SP-r1	miR-2324	11661792	11821415	7	18	0.6003	1.5227	1.34288	0.0315877	*
SP-con-SP-r1	miR-6492	11661792	11821415	19	49	1.6293	4.145	1.34712	0.000303444	**
SP-con-SP-r1	miR-1369	11661792	11821415	12	31	1.029	2.6224	1.34964	0.00421429	**
SP-con-SP-r1	miR-1410	11661792	11821415	10	26	0.8575	2.1994	1.3589	0.00861455	**
SP-con-SP-r1	miR-107b	11661792	11821415	579	1532	49.6493	129.595	1.38417	3.51106e-96	**
SP-con-SP-r1	miR-4120-5p	11661792	11821415	6	16	0.5145	1.3535	1.39545	0.037567	*
SP-con-SP-r1	miR-4289	11661792	11821415	16	43	1.372	3.6375	1.40667	0.000479203	**
SP-con-SP-r1	miR-6583-5p	11661792	11821415	14	38	1.2005	3.2145	1.42096	0.000955969	**
SP-con-SP-r1	miR-1260	11661792	11821415	482	1326	41.3316	112.169	1.44036	1.47067e-88	**
SP-con-SP-r1	miR-2304	11661792	11821415	9	25	0.7718	2.1148	1.45422	0.00675523	**
SP-con-SP-r1	miR-2401	11661792	11821415	5	14	0.4288	1.1843	1.46566	0.0444983	*
SP-con-SP-r1	miR-130b-5p	11661792	11821415	5	15	0.4288	1.2689	1.5652	0.0287873	*
SP-con-SP-r1	miR-1790	11661792	11821415	50	156	4.2875	13.1964	1.62194	9.52751e-14	**
SP-con-SP-r1	miR-1649-5p	11661792	11821415	8	25	0.686	2.1148	1.62424	0.00333094	**
SP-con-SP-r1	miR-4459	11661792	11821415	526	1691	45.1046	143.046	1.66513	1.41364e-138	**
SP-con-SP-r1	miR-5940	11661792	11821415	8	26	0.686	2.1994	1.68083	0.00214561	**
SP-con-SP-r1	miR-1694	11661792	11821415	7	23	0.6003	1.9456	1.69646	0.00374884	**
SP-con-SP-r1	miR-1407	11661792	11821415	10	33	0.8575	2.7915	1.70283	0.000458672	**
SP-con-SP-r1	miR-4138-5p	11661792	11821415	26	87	2.2295	7.3595	1.72289	7.01438e-09	**
SP-con-SP-r1	miR-1763	11661792	11821415	5	17	0.4288	1.4381	1.74579	0.0116446	*
SP-con-SP-r1	miR-466i-3p	11661792	11821415	5	17	0.4288	1.4381	1.74579	0.0116446	*
SP-con-SP-r1	miR-2723	11661792	11821415	4	14	0.343	1.1843	1.78775	0.0207706	*
SP-con-SP-r1	miR-4048-3p	11661792	11821415	7	25	0.6003	2.1148	1.81677	0.00150567	**
SP-con-SP-r1	miR-2898	11661792	11821415	5	18	0.4288	1.5227	1.82825	0.00729479	**
SP-con-SP-r1	miR-20b-3p	11661792	11821415	25	90	2.1438	7.6133	1.82835	8.33988e-10	**
SP-con-SP-r1	miR-4447	11661792	11821415	5	19	0.4288	1.6073	1.90626	0.00452889	**
SP-con-SP-r1	miR-4644	11661792	11821415	5	20	0.4288	1.6918	1.98018	0.00278846	**
SP-con-SP-r1	miR-3208	11661792	11821415	7	29	0.6003	2.4532	2.03091	0.000224021	**
SP-con-SP-r1	miR-1349	11661792	11821415	7	30	0.6003	2.5378	2.07982	0.000137104	**
SP-con-SP-r1	miR-129b-5p	11661792	11821415	4	18	0.343	1.5227	2.15035	0.00288548	**
SP-con-SP-r1	miR-320b	11661792	11821415	4	18	0.343	1.5227	2.15035	0.00288548	**
SP-con-SP-r1	miR-1268a	11661792	11821415	4	19	0.343	1.6073	2.22836	0.00172514	**
SP-con-SP-r1	miR-1903	11661792	11821415	8	39	0.686	3.2991	2.26579	4.11646e-06	**
SP-con-SP-r1	miR-920	11661792	11821415	11	64	0.9433	5.4139	2.52088	2.6178e-10	**
SP-con-SP-r1	miR-1268b	11661792	11821415	4	24	0.343	2.0302	2.56534	0.000119818	**
SP-con-SP-r1	miR-2441	11661792	11821415	13	79	1.1148	6.6828	2.58367	9.81902e-13	**
SP-con-SP-r1	miR-15b-5p	11661792	11821415	40	254	3.43	21.4864	2.64714	7.60883e-39	**
SP-con-SP-r1	miR-222-5p	11661792	11821415	36	229	3.087	19.3716	2.64967	3.30228e-35	**
SP-con-SP-r1	miR-296	11661792	11821415	14	91	1.2005	7.6979	2.68083	5.19966e-15	**
SP-con-SP-r1	miR-4516	11661792	11821415	2	13	0.1715	1.0997	2.68083	0.00454272	**
SP-con-SP-r1	miR-6519	11661792	11821415	2	13	0.1715	1.0997	2.68083	0.00454272	**
SP-con-SP-r1	miR-1623	11661792	11821415	2	14	0.1715	1.1843	2.78775	0.00257028	**
SP-con-SP-r1	miR-4298	11661792	11821415	3	22	0.2573	1.861	2.85455	0.000100905	**
SP-con-SP-r1	miR-1718	11661792	11821415	12	90	1.029	7.6133	2.88728	5.91907e-16	**
SP-con-SP-r1	miR-1196-3p	11661792	11821415	3	23	0.2573	1.9456	2.91869	5.68483e-05	**
SP-con-SP-r1	miR-4667	11661792	11821415	11	86	0.9433	7.2749	2.94714	1.35147e-15	**
SP-con-SP-r1	miR-3584-5p	11661792	11821415	34	284	2.9155	24.0242	3.04267	8.5598e-50	**
SP-con-SP-r1	miR-2493-5p	11661792	11821415	8	69	0.686	5.8369	3.08892	2.65917e-13	**
SP-con-SP-r1	miR-317	11661792	11821415	2	18	0.1715	1.5227	3.15035	0.000248572	**
SP-con-SP-r1	miR-1255a	11661792	11821415	3	28	0.2573	2.3686	3.20251	3.05215e-06	**
SP-con-SP-r1	miR-3957	11661792	11821415	2	19	0.1715	1.6073	3.22836	0.000136988	**
SP-con-SP-r1	miR-4458	11661792	11821415	2	19	0.1715	1.6073	3.22836	0.000136988	**
SP-con-SP-r1	miR-4732-5p	11661792	11821415	2	20	0.1715	1.6918	3.30228	7.51995e-05	**
SP-con-SP-r1	miR-31-5p	11661792	11821415	3	32	0.2573	2.707	3.39517	2.78723e-07	**
SP-con-SP-r1	miR-3488	11661792	11821415	2	25	0.1715	2.1148	3.62424	3.57102e-06	**
SP-con-SP-r1	miR-1611	11661792	11821415	2	26	0.1715	2.1994	3.68083	1.92566e-06	**
SP-con-SP-r1	miR-2449	11661792	11821415	6	90	0.5145	7.6133	3.88728	2.37268e-20	**
SP-con-SP-r1	miR-92e-5p	11661792	11821415	41	647	3.5158	54.7312	3.96044	1.04788e-139	**
SP-con-SP-r1	miR-29d-3p	11661792	11821415	151	2533	12.9483	214.272	4.04861	0	**
SP-con-SP-r1	miR-33-5p	11661792	11821415	20	368	1.715	31.1299	4.18202	2.807e-83	**
SP-con-SP-r1	miR-6588-3p	11661792	11821415	1	20	0.0858	1.6918	4.30144	1.25654e-05	**
SP-con-SP-r1	miR-3897-3p	11661792	11821415	4	93	0.343	7.8671	4.51955	4.37827e-23	**
SP-con-SP-r1	miR-5452-5p	11661792	11821415	1	24	0.0858	2.0302	4.5645	9.4716e-07	**
SP-con-SP-r1	miR-6418-5p	11661792	11821415	2	49	0.1715	4.145	4.59509	8.48097e-13	**
SP-con-SP-r1	miR-631	11661792	11821415	1	25	0.0858	2.1148	4.6234	4.94449e-07	**
SP-con-SP-r1	miR-146a-5p	11661792	11821415	8	260	0.686	21.994	5.00276	7.38933e-66	**
SP-con-SP-r1	miR-4695-5p	11661792	11821415	1	36	0.0858	3.0453	5.14946	3.62244e-10	**
SP-con-SP-r1	miR-6165	11661792	11821415	11	428	0.9433	36.2055	5.26235	3.24244e-110	**
SP-con-SP-r1	miR-150-3p	11661792	11821415	1	48	0.0858	4.0604	5.5645	1.25434e-13	**
SP-con-SP-r1	miR-3183	11661792	11821415	1	64	0.0858	5.4139	5.97955	2.80211e-18	**
SP-con-SP-r1	miR-3192	11661792	11821415	8	545	0.686	46.1028	6.0705	2.7546e-148	**
SP-con-SP-r1	miR-3652	11661792	11821415	20	1518	1.715	128.411	6.22642	0	**
SP-con-SP-r1	miR-2467-3p	11661792	11821415	0	12	0.01	1.0151	6.66548	0.000266616	**
SP-con-SP-r1	miR-449d	11661792	11821415	0	12	0.01	1.0151	6.66548	0.000266616	**
SP-con-SP-r1	miR-5113	11661792	11821415	0	12	0.01	1.0151	6.66548	0.000266616	**
SP-con-SP-r1	miR-595	11661792	11821415	0	12	0.01	1.0151	6.66548	0.000266616	**
SP-con-SP-r1	miR-650b	11661792	11821415	0	12	0.01	1.0151	6.66548	0.000266616	**
SP-con-SP-r1	miR-967-5p	11661792	11821415	0	12	0.01	1.0151	6.66548	0.000266616	**
SP-con-SP-r1	miR-1228-5p	11661792	11821415	0	13	0.01	1.0997	6.78097	0.000134214	**
SP-con-SP-r1	miR-1381-3p	11661792	11821415	0	13	0.01	1.0997	6.78097	0.000134214	**
SP-con-SP-r1	miR-1421b-3p	11661792	11821415	0	13	0.01	1.0997	6.78097	0.000134214	**
SP-con-SP-r1	miR-2982	11661792	11821415	0	13	0.01	1.0997	6.78097	0.000134214	**
SP-con-SP-r1	miR-31b	11661792	11821415	0	13	0.01	1.0997	6.78097	0.000134214	**
SP-con-SP-r1	miR-4018b-5p	11661792	11821415	0	13	0.01	1.0997	6.78097	0.000134214	**
SP-con-SP-r1	miR-4926	11661792	11821415	0	13	0.01	1.0997	6.78097	0.000134214	**
SP-con-SP-r1	miR-5872	11661792	11821415	0	13	0.01	1.0997	6.78097	0.000134214	**
SP-con-SP-r1	miR-1554	11661792	11821415	0	14	0.01	1.1843	6.88789	6.75633e-05	**
SP-con-SP-r1	miR-1765	11661792	11821415	0	14	0.01	1.1843	6.88789	6.75633e-05	**
SP-con-SP-r1	miR-4758-5p	11661792	11821415	0	14	0.01	1.1843	6.88789	6.75633e-05	**
SP-con-SP-r1	miR-6126	11661792	11821415	0	14	0.01	1.1843	6.88789	6.75633e-05	**
SP-con-SP-r1	miR-6681-5p	11661792	11821415	0	14	0.01	1.1843	6.88789	6.75633e-05	**
SP-con-SP-r1	miR-966-5p	11661792	11821415	0	14	0.01	1.1843	6.88789	6.75633e-05	**
SP-con-SP-r1	miR-2017-5p	11661792	11821415	0	15	0.01	1.2689	6.98743	3.40113e-05	**
SP-con-SP-r1	miR-3132	11661792	11821415	0	15	0.01	1.2689	6.98743	3.40113e-05	**
SP-con-SP-r1	miR-328-5p	11661792	11821415	0	15	0.01	1.2689	6.98743	3.40113e-05	**
SP-con-SP-r1	miR-4728-5p	11661792	11821415	0	15	0.01	1.2689	6.98743	3.40113e-05	**
SP-con-SP-r1	miR-4156-3p	11661792	11821415	0	16	0.01	1.3535	7.08055	1.71212e-05	**
SP-con-SP-r1	miR-492	11661792	11821415	0	16	0.01	1.3535	7.08055	1.71212e-05	**
SP-con-SP-r1	miR-6059	11661792	11821415	0	16	0.01	1.3535	7.08055	1.71212e-05	**
SP-con-SP-r1	miR-3150b-3p	11661792	11821415	0	17	0.01	1.4381	7.16802	8.6188e-06	**
SP-con-SP-r1	miR-3475	11661792	11821415	0	17	0.01	1.4381	7.16802	8.6188e-06	**
SP-con-SP-r1	miR-71a	11661792	11821415	0	17	0.01	1.4381	7.16802	8.6188e-06	**
SP-con-SP-r1	miR-1834-5p	11661792	11821415	0	18	0.01	1.5227	7.25049	4.33869e-06	**
SP-con-SP-r1	miR-1894-3p	11661792	11821415	0	18	0.01	1.5227	7.25049	4.33869e-06	**
SP-con-SP-r1	miR-3526	11661792	11821415	0	18	0.01	1.5227	7.25049	4.33869e-06	**
SP-con-SP-r1	miR-4268	11661792	11821415	0	18	0.01	1.5227	7.25049	4.33869e-06	**
SP-con-SP-r1	miR-4183-5p	11661792	11821415	25	3909	2.1438	330.671	7.26908	0	**
SP-con-SP-r1	miR-4090-3p	11661792	11821415	3	473	0.2573	40.0121	7.28084	2.25331e-135	**
SP-con-SP-r1	miR-2999	11661792	11821415	0	19	0.01	1.6073	7.3285	2.18409e-06	**
SP-con-SP-r1	miR-4014-3p	11661792	11821415	0	19	0.01	1.6073	7.3285	2.18409e-06	**
SP-con-SP-r1	miR-4830c	11661792	11821415	0	19	0.01	1.6073	7.3285	2.18409e-06	**
SP-con-SP-r1	miR-993a-5p	11661792	11821415	0	19	0.01	1.6073	7.3285	2.18409e-06	**
SP-con-SP-r1	miR-1648-3p	11661792	11821415	0	20	0.01	1.6918	7.40242	1.09947e-06	**
SP-con-SP-r1	miR-1682	11661792	11821415	0	20	0.01	1.6918	7.40242	1.09947e-06	**
SP-con-SP-r1	miR-4526	11661792	11821415	1	181	0.0858	15.3112	7.47939	1.02302e-52	**
SP-con-SP-r1	miR-4489	11661792	11821415	0	22	0.01	1.861	7.53993	2.78617e-07	**
SP-con-SP-r1	miR-4672	11661792	11821415	0	22	0.01	1.861	7.53993	2.78617e-07	**
SP-con-SP-r1	miR-2489	11661792	11821415	0	23	0.01	1.9456	7.60407	1.40255e-07	**
SP-con-SP-r1	miR-3154	11661792	11821415	1	201	0.0858	17.003	7.6306	1.2386e-58	**
SP-con-SP-r1	miR-181d	11661792	11821415	0	24	0.01	2.0302	7.66548	7.06043e-08	**
SP-con-SP-r1	miR-2411	11661792	11821415	0	24	0.01	2.0302	7.66548	7.06043e-08	**
SP-con-SP-r1	miR-6314	11661792	11821415	0	24	0.01	2.0302	7.66548	7.06043e-08	**
SP-con-SP-r1	miR-2474	11661792	11821415	0	25	0.01	2.1148	7.72438	3.55421e-08	**
SP-con-SP-r1	miR-4935	11661792	11821415	0	25	0.01	2.1148	7.72438	3.55421e-08	**
SP-con-SP-r1	miR-6088	11661792	11821415	0	26	0.01	2.1994	7.78097	1.78919e-08	**
SP-con-SP-r1	miR-2958	11661792	11821415	0	30	0.01	2.5378	7.98743	1.14896e-09	**
SP-con-SP-r1	miR-5739	11661792	11821415	0	31	0.01	2.6224	8.03474	5.78383e-10	**
SP-con-SP-r1	miR-1762	11661792	11821415	0	34	0.01	2.8761	8.16797	7.37823e-11	**
SP-con-SP-r1	miR-2265	11661792	11821415	0	35	0.01	2.9607	8.20979	3.71419e-11	**
SP-con-SP-r1	miR-100a-3p	11661792	11821415	0	36	0.01	3.0453	8.25044	1.86972e-11	**
SP-con-SP-r1	miR-6619-5p	11661792	11821415	0	40	0.01	3.3837	8.40246	1.20067e-12	**
SP-con-SP-r1	miR-2900	11661792	11821415	0	44	0.01	3.7221	8.53997	7.71032e-14	**
SP-con-SP-r1	miR-6614-3p	11661792	11821415	0	44	0.01	3.7221	8.53997	7.71032e-14	**
SP-con-SP-r1	miR-202-3p	11661792	11821415	0	46	0.01	3.8912	8.60407	1.95387e-14	**
SP-con-SP-r1	miR-1470	11661792	11821415	0	48	0.01	4.0604	8.66548	4.95132e-15	**
SP-con-SP-r1	miR-4484	11661792	11821415	0	50	0.01	4.2296	8.72438	1.25471e-15	**
SP-con-SP-r1	miR-1371	11661792	11821415	0	52	0.01	4.3988	8.78097	3.17957e-16	**
SP-con-SP-r1	miR-100a-5p	11661792	11821415	1	457	0.0858	38.6587	8.8156	1.36625e-134	**
SP-con-SP-r1	miR-2388-3p	11661792	11821415	0	54	0.01	4.568	8.83542	8.05737e-17	**
SP-con-SP-r1	miR-1227	11661792	11821415	2	982	0.1715	83.0696	8.91997	2.28504e-288	**
SP-con-SP-r1	miR-767-5p	11661792	11821415	0	61	0.01	5.1601	9.01126	6.60051e-19	**
SP-con-SP-r1	miR-490-3p	11661792	11821415	0	62	0.01	5.2447	9.03472	3.32269e-19	**
SP-con-SP-r1	miR-4327	11661792	11821415	0	66	0.01	5.5831	9.12492	2.13372e-20	**
SP-con-SP-r1	miR-33-2-3p	11661792	11821415	0	70	0.01	5.9215	9.20982	1.37021e-21	**
SP-con-SP-r1	miR-1565	11661792	11821415	0	73	0.01	6.1752	9.27034	1.74792e-22	**
SP-con-SP-r1	miR-1680-3p	11661792	11821415	0	76	0.01	6.429	9.32845	2.22976e-23	**
SP-con-SP-r1	miR-499a	11661792	11821415	0	76	0.01	6.429	9.32845	2.22976e-23	**
SP-con-SP-r1	miR-3775	11661792	11821415	0	90	0.01	7.6133	9.57238	1.49633e-27	**
SP-con-SP-r1	miR-2369	11661792	11821415	0	93	0.01	7.8671	9.61969	1.90881e-28	**
SP-con-SP-r1	miR-881-3p	11661792	11821415	0	98	0.01	8.29	9.69523	6.17055e-30	**
SP-con-SP-r1	miR-5440	11661792	11821415	0	102	0.01	8.6284	9.75295	3.96252e-31	**
SP-con-SP-r1	miR-5130	11661792	11821415	0	104	0.01	8.7976	9.78097	1.00414e-31	**
SP-con-SP-r1	miR-196c-5p	11661792	11821415	0	110	0.01	9.3051	9.86188	1.63406e-33	**
SP-con-SP-r1	miR-638	11661792	11821415	5	5023	0.4288	424.907	9.95263	0	**
SP-con-SP-r1	miR-3759	11661792	11821415	0	157	0.01	13.281	10.3751	1.59638e-47	**
SP-con-SP-r1	miR-2892	11661792	11821415	0	175	0.01	14.8036	10.5317	6.87942e-53	**
SP-con-SP-r1	miR-1976	11661792	11821415	0	187	0.01	15.8187	10.6274	1.82178e-56	**
SP-con-SP-r1	miR-2770-5p	11661792	11821415	0	189	0.01	15.9879	10.6428	4.61659e-57	**
SP-con-SP-r1	miR-2899	11661792	11821415	0	275	0.01	23.2629	11.1838	1.06846e-82	**
SP-con-SP-r1	miR-6000a-3p	11661792	11821415	0	298	0.01	25.2085	11.2997	1.48845e-89	**
SP-con-SP-r1	miR-3198	11661792	11821415	0	352	0.01	29.7765	11.54	1.1912e-105	**
SP-con-SP-r1	miR-2415-5p	11661792	11821415	0	467	0.01	39.5046	11.9478	6.2499e-140	**
SP-con-SP-r1	miR-3940-5p	11661792	11821415	0	493	0.01	41.704	12.026	1.11067e-147	**
SP-con-SP-r1	miR-1910	11661792	11821415	0	631	0.01	53.3777	12.382	8.11802e-189	**
SP-con-SP-r1	miR-989b	11661792	11821415	0	779	0.01	65.8974	12.686	6.20062e-233	**
SP-con-SP-r1	miR-23a-5p	11661792	11821415	0	785	0.01	66.4049	12.6971	1.00904e-234	**
SP-con-SP-r1	miR-4110-5p	11661792	11821415	0	928	0.01	78.5016	12.9385	2.38414e-277	**
SP-con-SP-r1	miR-718	11661792	11821415	0	985	0.01	83.3234	13.0245	2.43399e-294	**
SP-con-SP-r1	miR-2021-5p	11661792	11821415	0	1121	0.01	94.8279	13.2111	0	**
SP-con-SP-r1	miR-1764-5p	11661792	11821415	0	1133	0.01	95.843	13.2265	0	**
SP-con-SP-r1	miR-4741	11661792	11821415	0	1285	0.01	108.701	13.4081	0	**
SP-con-SP-r1	miR-3835-5p	11661792	11821415	0	1511	0.01	127.819	13.6418	0	**
SP-con-SP-r1	miR-6567-3p	11661792	11821415	0	1579	0.01	133.571	13.7053	0	**
SP-con-SP-r1	miR-6657-3p	11661792	11821415	0	2142	0.01	181.197	14.1453	0	**
SP-con-SP-r1	miR-191-3p	11661792	11821415	0	2426	0.01	205.221	14.3249	0	**
SP-con-SP-r1	miR-299b-3p	11661792	11821415	0	3458	0.01	292.52	14.8362	0	**
SP-con-SP-r1	miR-1254	11661792	11821415	0	3571	0.01	302.079	14.8826	0	**
SP-con-SP-r1	miR-753c	11661792	11821415	0	5554	0.01	469.825	15.5198	0	**
SP-con-SP-r1	miR-1753	11661792	11821415	0	6487	0.01	548.75	15.7439	0	**
SP-con-SP-r1	miR-3620-3p	11661792	11821415	0	6687	0.01	565.668	15.7877	0	**
SP-con-SP-r1	miR-764-5p	11661792	11821415	0	45907	0.01	3883.38	18.567	0	**

## Sheet: Con VS IFNr2
pairwise	miR-name	SP-con-total-reads	SP-r2-total-reads	SP-con-expressed	SP-r2-expressed	SP-con-std	SP-r2-std	fold-change(log2 SP-r2/SP-con)	p-value	sig-lable
SP-con-SP-r2	miR-346	11661792	11705803	55466	0	4756.22	0.01	-18.8595	0	**
SP-con-SP-r2	miR-35-3p	11661792	11705803	8813	0	755.716	0.01	-16.2056	0	**
SP-con-SP-r2	miR-296-5p	11661792	11705803	3686	0	316.075	0.01	-14.948	0	**
SP-con-SP-r2	miR-745a	11661792	11705803	3073	0	263.51	0.01	-14.6856	0	**
SP-con-SP-r2	miR-4032-5p	11661792	11705803	2861	0	245.331	0.01	-14.5824	0	**
SP-con-SP-r2	miR-1842	11661792	11705803	2177	0	186.678	0.01	-14.1883	0	**
SP-con-SP-r2	miR-2137	11661792	11705803	2010	0	172.358	0.01	-14.0731	0	**
SP-con-SP-r2	miR-2020-3p	11661792	11705803	1454	0	124.681	0.01	-13.606	0	**
SP-con-SP-r2	miR-16c-3p	11661792	11705803	1285	0	110.189	0.01	-13.4277	0	**
SP-con-SP-r2	miR-4504	11661792	11705803	1142	0	97.9266	0.01	-13.2575	0	**
SP-con-SP-r2	miR-669	11661792	11705803	631	0	54.1083	0.01	-12.4016	3.40906e-191	**
SP-con-SP-r2	miR-1696	11661792	11705803	629	0	53.9368	0.01	-12.3971	1.36878e-190	**
SP-con-SP-r2	miR-4463	11661792	11705803	524	0	44.9331	0.01	-12.1336	6.76782e-159	**
SP-con-SP-r2	miR-4024-5p	11661792	11705803	521	0	44.6758	0.01	-12.1253	5.44496e-158	**
SP-con-SP-r2	miR-1199-3p	11661792	11705803	506	0	43.3896	0.01	-12.0831	1.83538e-153	**
SP-con-SP-r2	miR-10-5p	11661792	11705803	7563	2	648.528	0.1709	-11.8898	0	**
SP-con-SP-r2	miR-2371	11661792	11705803	432	0	37.044	0.01	-11.855	3.98595e-131	**
SP-con-SP-r2	miR-4003c-5p	11661792	11705803	406	0	34.8145	0.01	-11.7655	2.8093e-123	**
SP-con-SP-r2	miR-1419d-5p	11661792	11705803	318	0	27.2685	0.01	-11.413	1.02633e-96	**
SP-con-SP-r2	miR-2206-3p	11661792	11705803	300	0	25.725	0.01	-11.329	2.78332e-91	**
SP-con-SP-r2	miR-320d	11661792	11705803	190	0	16.2925	0.01	-10.67	4.44553e-58	**
SP-con-SP-r2	miR-1273e	11661792	11705803	172	0	14.749	0.01	-10.5264	1.20559e-52	**
SP-con-SP-r2	miR-4112-3p	11661792	11705803	147	0	12.6053	0.01	-10.2998	4.24051e-45	**
SP-con-SP-r2	miR-4436a	11661792	11705803	129	0	11.0618	0.01	-10.1114	1.14999e-39	**
SP-con-SP-r2	miR-2539-3p	11661792	11705803	122	0	10.4615	0.01	-10.0309	1.49155e-37	**
SP-con-SP-r2	miR-1343-5p	11661792	11705803	97	0	8.3178	0.01	-9.70006	5.24632e-30	**
SP-con-SP-r2	miR-748-3p	11661792	11705803	94	0	8.0605	0.01	-9.65473	4.22086e-29	**
SP-con-SP-r2	miR-15a-3p	11661792	11705803	90	0	7.7175	0.01	-9.59199	6.8045e-28	**
SP-con-SP-r2	miR-78	11661792	11705803	89	0	7.6318	0.01	-9.57588	1.36347e-27	**
SP-con-SP-r2	miR-3194-5p	11661792	11705803	78	0	6.6885	0.01	-9.38554	2.85089e-24	**
SP-con-SP-r2	miR-6124	11661792	11705803	72	0	6.174	0.01	-9.27006	1.84533e-22	**
SP-con-SP-r2	miR-1247-3p	11661792	11705803	595	1	51.0213	0.0854	-9.22265	7.51061e-178	**
SP-con-SP-r2	miR-1458	11661792	11705803	61	0	5.2308	0.01	-9.03089	3.85842e-19	**
SP-con-SP-r2	miR-4539	11661792	11705803	60	0	5.145	0.01	-9.00703	7.73139e-19	**
SP-con-SP-r2	miR-375b-3p	11661792	11705803	55	0	4.7163	0.01	-8.88151	2.49748e-17	**
SP-con-SP-r2	miR-4632-5p	11661792	11705803	55	0	4.7163	0.01	-8.88151	2.49748e-17	**
SP-con-SP-r2	miR-5106	11661792	11705803	55	0	4.7163	0.01	-8.88151	2.49748e-17	**
SP-con-SP-r2	miR-6527	11661792	11705803	54	0	4.6305	0.01	-8.85502	5.00438e-17	**
SP-con-SP-r2	miR-6556-5p	11661792	11705803	50	0	4.2875	0.01	-8.74399	8.06761e-16	**
SP-con-SP-r2	miR-3964	11661792	11705803	854	2	73.2306	0.1709	-8.74315	1.53242e-253	**
SP-con-SP-r2	miR-276a-3p	11661792	11705803	49	0	4.2018	0.01	-8.71486	1.61657e-15	**
SP-con-SP-r2	miR-34-5p	11661792	11705803	44	0	3.773	0.01	-8.55957	5.22201e-14	**
SP-con-SP-r2	miR-2436-3p	11661792	11705803	43	0	3.6873	0.01	-8.52642	1.04637e-13	**
SP-con-SP-r2	miR-276-3p	11661792	11705803	43	0	3.6873	0.01	-8.52642	1.04637e-13	**
SP-con-SP-r2	miR-3530	11661792	11705803	43	0	3.6873	0.01	-8.52642	1.04637e-13	**
SP-con-SP-r2	miR-1553-3p	11661792	11705803	41	0	3.5158	0.01	-8.45771	4.2013e-13	**
SP-con-SP-r2	miR-3533	11661792	11705803	41	0	3.5158	0.01	-8.45771	4.2013e-13	**
SP-con-SP-r2	miR-92e-5p	11661792	11705803	41	0	3.5158	0.01	-8.45771	4.2013e-13	**
SP-con-SP-r2	miR-4102-3p	11661792	11705803	40	0	3.43	0.01	-8.42206	8.41845e-13	**
SP-con-SP-r2	miR-4169-3p	11661792	11705803	40	0	3.43	0.01	-8.42206	8.41845e-13	**
SP-con-SP-r2	miR-6098	11661792	11705803	40	0	3.43	0.01	-8.42206	8.41845e-13	**
SP-con-SP-r2	miR-265	11661792	11705803	38	0	3.2585	0.01	-8.34806	3.3801e-12	**
SP-con-SP-r2	miR-4589	11661792	11705803	38	0	3.2585	0.01	-8.34806	3.3801e-12	**
SP-con-SP-r2	miR-3921	11661792	11705803	37	0	3.1728	0.01	-8.30961	6.77296e-12	**
SP-con-SP-r2	miR-665-3p	11661792	11705803	36	0	3.087	0.01	-8.27006	1.35715e-11	**
SP-con-SP-r2	miR-3605	11661792	11705803	35	0	3.0013	0.01	-8.22944	2.71942e-11	**
SP-con-SP-r2	miR-204	11661792	11705803	34	0	2.9155	0.01	-8.1876	5.4491e-11	**
SP-con-SP-r2	miR-3879-5p	11661792	11705803	34	0	2.9155	0.01	-8.1876	5.4491e-11	**
SP-con-SP-r2	miR-2226-5p	11661792	11705803	32	0	2.744	0.01	-8.10014	2.18787e-10	**
SP-con-SP-r2	miR-1228-3p	11661792	11705803	31	0	2.6583	0.01	-8.05436	4.384e-10	**
SP-con-SP-r2	miR-6724-5p	11661792	11705803	31	0	2.6583	0.01	-8.05436	4.384e-10	**
SP-con-SP-r2	miR-1421ag-5p	11661792	11705803	30	0	2.5725	0.01	-8.00703	8.78455e-10	**
SP-con-SP-r2	miR-2426	11661792	11705803	28	0	2.401	0.01	-7.90749	3.52709e-09	**
SP-con-SP-r2	miR-995-3p	11661792	11705803	28	0	2.401	0.01	-7.90749	3.52709e-09	**
SP-con-SP-r2	miR-615	11661792	11705803	462	2	39.6166	0.1709	-7.85681	9.53784e-136	**
SP-con-SP-r2	miR-34	11661792	11705803	27	0	2.3153	0.01	-7.85506	7.0675e-09	**
SP-con-SP-r2	miR-669c-5p	11661792	11705803	27	0	2.3153	0.01	-7.85506	7.0675e-09	**
SP-con-SP-r2	miR-4261	11661792	11705803	25	0	2.1438	0.01	-7.74403	2.83768e-08	**
SP-con-SP-r2	miR-650d	11661792	11705803	25	0	2.1438	0.01	-7.74403	2.83768e-08	**
SP-con-SP-r2	miR-4442	11661792	11705803	1051	5	90.1234	0.4271	-7.72118	1.96899e-306	**
SP-con-SP-r2	miR-4769-5p	11661792	11705803	24	0	2.058	0.01	-7.6851	5.68607e-08	**
SP-con-SP-r2	miR-4825-5p	11661792	11705803	24	0	2.058	0.01	-7.6851	5.68607e-08	**
SP-con-SP-r2	miR-4092-5p	11661792	11705803	22	0	1.8865	0.01	-7.55957	2.28302e-07	**
SP-con-SP-r2	miR-678	11661792	11705803	22	0	1.8865	0.01	-7.55957	2.28302e-07	**
SP-con-SP-r2	miR-584	11661792	11705803	2226	12	190.88	1.0251	-7.54076	0	**
SP-con-SP-r2	miR-2381	11661792	11705803	21	0	1.8008	0.01	-7.49249	4.57465e-07	**
SP-con-SP-r2	miR-3653	11661792	11705803	21	0	1.8008	0.01	-7.49249	4.57465e-07	**
SP-con-SP-r2	miR-3794	11661792	11705803	21	0	1.8008	0.01	-7.49249	4.57465e-07	**
SP-con-SP-r2	miR-2375	11661792	11705803	20	0	1.715	0.01	-7.42206	9.16657e-07	**
SP-con-SP-r2	miR-650c	11661792	11705803	20	0	1.715	0.01	-7.42206	9.16657e-07	**
SP-con-SP-r2	miR-6552-3p	11661792	11705803	20	0	1.715	0.01	-7.42206	9.16657e-07	**
SP-con-SP-r2	miR-1228	11661792	11705803	19	0	1.6293	0.01	-7.34811	1.83677e-06	**
SP-con-SP-r2	miR-1421ah-5p	11661792	11705803	19	0	1.6293	0.01	-7.34811	1.83677e-06	**
SP-con-SP-r2	miR-1649-3p	11661792	11705803	19	0	1.6293	0.01	-7.34811	1.83677e-06	**
SP-con-SP-r2	miR-6492	11661792	11705803	19	0	1.6293	0.01	-7.34811	1.83677e-06	**
SP-con-SP-r2	miR-3135a	11661792	11705803	18	0	1.5435	0.01	-7.27006	3.68048e-06	**
SP-con-SP-r2	miR-3529-5p	11661792	11705803	18	0	1.5435	0.01	-7.27006	3.68048e-06	**
SP-con-SP-r2	miR-4690-3p	11661792	11705803	18	0	1.5435	0.01	-7.27006	3.68048e-06	**
SP-con-SP-r2	miR-1601	11661792	11705803	17	0	1.4578	0.01	-7.18765	7.37485e-06	**
SP-con-SP-r2	miR-2997-3p	11661792	11705803	17	0	1.4578	0.01	-7.18765	7.37485e-06	**
SP-con-SP-r2	miR-3186-3p	11661792	11705803	17	0	1.4578	0.01	-7.18765	7.37485e-06	**
SP-con-SP-r2	miR-3858-5p	11661792	11705803	17	0	1.4578	0.01	-7.18765	7.37485e-06	**
SP-con-SP-r2	miR-4037-3p	11661792	11705803	17	0	1.4578	0.01	-7.18765	7.37485e-06	**
SP-con-SP-r2	miR-4462	11661792	11705803	17	0	1.4578	0.01	-7.18765	7.37485e-06	**
SP-con-SP-r2	miR-64b	11661792	11705803	17	0	1.4578	0.01	-7.18765	7.37485e-06	**
SP-con-SP-r2	miR-2192	11661792	11705803	16	0	1.372	0.01	-7.10014	1.47775e-05	**
SP-con-SP-r2	miR-279-3p	11661792	11705803	16	0	1.372	0.01	-7.10014	1.47775e-05	**
SP-con-SP-r2	miR-3917	11661792	11705803	16	0	1.372	0.01	-7.10014	1.47775e-05	**
SP-con-SP-r2	miR-3934	11661792	11705803	16	0	1.372	0.01	-7.10014	1.47775e-05	**
SP-con-SP-r2	miR-4289	11661792	11705803	16	0	1.372	0.01	-7.10014	1.47775e-05	**
SP-con-SP-r2	miR-1716	11661792	11705803	15	0	1.2863	0.01	-7.00708	2.96108e-05	**
SP-con-SP-r2	miR-3060-5p	11661792	11705803	15	0	1.2863	0.01	-7.00708	2.96108e-05	**
SP-con-SP-r2	miR-5359-5p	11661792	11705803	15	0	1.2863	0.01	-7.00708	2.96108e-05	**
SP-con-SP-r2	miR-352	11661792	11705803	753	6	64.5698	0.5126	-6.97688	2.12921e-215	**
SP-con-SP-r2	miR-1719	11661792	11705803	14	0	1.2005	0.01	-6.90749	5.93334e-05	**
SP-con-SP-r2	miR-1814	11661792	11705803	14	0	1.2005	0.01	-6.90749	5.93334e-05	**
SP-con-SP-r2	miR-4706	11661792	11705803	14	0	1.2005	0.01	-6.90749	5.93334e-05	**
SP-con-SP-r2	miR-92c-5p	11661792	11705803	14	0	1.2005	0.01	-6.90749	5.93334e-05	**
SP-con-SP-r2	miR-30f	11661792	11705803	235	2	20.1513	0.1709	-6.88158	8.28422e-68	**
SP-con-SP-r2	miR-31a-5p	11661792	11705803	13	0	1.1148	0.01	-6.80064	0.000118891	**
SP-con-SP-r2	miR-4535	11661792	11705803	13	0	1.1148	0.01	-6.80064	0.000118891	**
SP-con-SP-r2	miR-5010-5p	11661792	11705803	13	0	1.1148	0.01	-6.80064	0.000118891	**
SP-con-SP-r2	miR-648	11661792	11705803	13	0	1.1148	0.01	-6.80064	0.000118891	**
SP-con-SP-r2	miR-6494	11661792	11705803	13	0	1.1148	0.01	-6.80064	0.000118891	**
SP-con-SP-r2	miR-1956	11661792	11705803	12	0	1.029	0.01	-6.6851	0.00023823	**
SP-con-SP-r2	miR-2b	11661792	11705803	12	0	1.029	0.01	-6.6851	0.00023823	**
SP-con-SP-r2	miR-310-3p	11661792	11705803	12	0	1.029	0.01	-6.6851	0.00023823	**
SP-con-SP-r2	miR-4116-5p	11661792	11705803	12	0	1.029	0.01	-6.6851	0.00023823	**
SP-con-SP-r2	miR-456	11661792	11705803	12	0	1.029	0.01	-6.6851	0.00023823	**
SP-con-SP-r2	miR-4753-5p	11661792	11705803	12	0	1.029	0.01	-6.6851	0.00023823	**
SP-con-SP-r2	miR-2354	11661792	11705803	1107	18	94.9254	1.5377	-5.94795	3.29545e-301	**
SP-con-SP-r2	miR-275	11661792	11705803	291	5	24.9533	0.4271	-5.86851	8.6589e-80	**
SP-con-SP-r2	miR-275-3p	11661792	11705803	289	5	24.7818	0.4271	-5.85856	3.36077e-79	**
SP-con-SP-r2	miR-3962	11661792	11705803	10936	197	937.763	16.8293	-5.80018	0	**
SP-con-SP-r2	miR-1790	11661792	11705803	50	1	4.2875	0.0854	-5.64976	2.14179e-14	**
SP-con-SP-r2	miR-3656	11661792	11705803	250	5	21.4375	0.4271	-5.64942	9.76168e-68	**
SP-con-SP-r2	miR-4281	11661792	11705803	148	3	12.691	0.2563	-5.62983	1.5573e-40	**
SP-con-SP-r2	miR-1237-5p	11661792	11705803	1994	56	170.986	4.784	-5.15951	0	**
SP-con-SP-r2	miR-10-3p	11661792	11705803	35	1	3.0013	0.0854	-5.13521	5.17611e-10	**
SP-con-SP-r2	miR-263a-5p	11661792	11705803	31	1	2.6583	0.0854	-4.96012	7.46601e-09	**
SP-con-SP-r2	miR-3843-5p	11661792	11705803	2165	90	185.649	7.6885	-4.59373	0	**
SP-con-SP-r2	miR-2887	11661792	11705803	116	5	9.947	0.4271	-4.54162	6.5887e-29	**
SP-con-SP-r2	miR-4611	11661792	11705803	45	2	3.8588	0.1709	-4.49693	7.69609e-12	**
SP-con-SP-r2	miR-323a-5p	11661792	11705803	80	4	6.86	0.3417	-4.32741	9.50957e-20	**
SP-con-SP-r2	miR-4737	11661792	11705803	17	1	1.4578	0.0854	-4.09341	7.38735e-05	**
SP-con-SP-r2	miR-219-3p	11661792	11705803	367	22	31.4703	1.8794	-4.06565	2.1532e-82	**
SP-con-SP-r2	miR-1268	11661792	11705803	49	3	4.2018	0.2563	-4.0351	5.05038e-12	**
SP-con-SP-r2	miR-1827	11661792	11705803	274	17	23.4955	1.4523	-4.01597	2.34771e-61	**
SP-con-SP-r2	miR-195b	11661792	11705803	201	14	17.2358	1.196	-3.84912	5.13318e-44	**
SP-con-SP-r2	miR-9-3p	11661792	11705803	43	3	3.6873	0.2563	-3.84666	2.28079e-10	**
SP-con-SP-r2	miR-1412	11661792	11705803	98	7	8.4035	0.598	-3.81277	5.42509e-22	**
SP-con-SP-r2	miR-184-3p	11661792	11705803	658	48	56.4236	4.1005	-3.78243	9.42686e-139	**
SP-con-SP-r2	miR-451b	11661792	11705803	40	3	3.43	0.2563	-3.7423	1.50603e-09	**
SP-con-SP-r2	miR-2441	11661792	11705803	13	1	1.1148	0.0854	-3.70641	0.000952693	**
SP-con-SP-r2	miR-4531	11661792	11705803	117	9	10.0328	0.7688	-3.70597	1.83304e-25	**
SP-con-SP-r2	miR-184	11661792	11705803	496	40	42.5321	3.4171	-3.63771	8.91825e-102	**
SP-con-SP-r2	miR-30a	11661792	11705803	95	8	8.1463	0.6834	-3.57534	2.34173e-20	**
SP-con-SP-r2	miR-1600	11661792	11705803	35	3	3.0013	0.2563	-3.54968	3.39011e-08	**
SP-con-SP-r2	miR-4455	11661792	11705803	23	2	1.9723	0.1709	-3.52865	1.00612e-05	**
SP-con-SP-r2	miR-4487	11661792	11705803	67	7	5.7453	0.598	-3.26416	1.03993e-13	**
SP-con-SP-r2	miR-1653	11661792	11705803	38	4	3.2585	0.3417	-3.25341	2.90851e-08	**
SP-con-SP-r2	miR-3141	11661792	11705803	310	33	26.5825	2.8191	-3.23717	4.42914e-58	**
SP-con-SP-r2	miR-2818	11661792	11705803	37	4	3.1728	0.3417	-3.21495	5.29995e-08	**
SP-con-SP-r2	miR-4434	11661792	11705803	276	30	23.667	2.5628	-3.20708	1.93251e-51	**
SP-con-SP-r2	miR-4430	11661792	11705803	181	21	15.5208	1.794	-3.11295	2.49063e-33	**
SP-con-SP-r2	miR-4800-5p	11661792	11705803	146	18	12.5195	1.5377	-3.02533	1.86916e-26	**
SP-con-SP-r2	miR-6133	11661792	11705803	145	18	12.4338	1.5377	-3.01542	3.33986e-26	**
SP-con-SP-r2	miR-4962-3p	11661792	11705803	134	17	11.4905	1.4523	-2.98403	4.38375e-24	**
SP-con-SP-r2	miR-2993	11661792	11705803	39	5	3.3443	0.4271	-2.96906	7.37159e-08	**
SP-con-SP-r2	miR-6076	11661792	11705803	46	6	3.9445	0.5126	-2.94394	5.37067e-09	**
SP-con-SP-r2	miR-1273f	11661792	11705803	42	6	3.6015	0.5126	-2.81269	5.33877e-08	**
SP-con-SP-r2	miR-4051-3p	11661792	11705803	74	11	6.3455	0.9397	-2.75546	6.53101e-13	**
SP-con-SP-r2	miR-211-3p	11661792	11705803	57	9	4.8878	0.7688	-2.66851	6.20628e-10	**
SP-con-SP-r2	miR-3473	11661792	11705803	19	3	1.6293	0.2563	-2.66835	0.000472614	**
SP-con-SP-r2	miR-2374	11661792	11705803	66	11	5.6595	0.9397	-2.5904	5.50129e-11	**
SP-con-SP-r2	miR-6090	11661792	11705803	41	7	3.5158	0.598	-2.55564	3.39074e-07	**
SP-con-SP-r2	miR-6368	11661792	11705803	109	19	9.3468	1.6231	-2.52572	7.6644e-17	**
SP-con-SP-r2	miR-130a-3p	11661792	11705803	17	3	1.4578	0.2563	-2.50789	0.0014472	**
SP-con-SP-r2	miR-4505	11661792	11705803	34	6	2.9155	0.5126	-2.50784	4.61101e-06	**
SP-con-SP-r2	miR-92b	11661792	11705803	6268	1124	537.482	96.0208	-2.4848	0	**
SP-con-SP-r2	miR-3741	11661792	11705803	38	7	3.2585	0.598	-2.44599	1.723e-06	**
SP-con-SP-r2	miR-2389	11661792	11705803	26	5	2.2295	0.4271	-2.38407	0.000108399	**
SP-con-SP-r2	miR-6528	11661792	11705803	172	35	14.749	2.99	-2.3024	2.95528e-23	**
SP-con-SP-r2	miR-4419b	11661792	11705803	173	38	14.8348	3.2463	-2.19212	4.21581e-22	**
SP-con-SP-r2	miR-4468	11661792	11705803	72	16	6.174	1.3668	-2.1754	6.49321e-10	**
SP-con-SP-r2	miR-922	11661792	11705803	22	5	1.8865	0.4271	-2.14307	0.000881017	**
SP-con-SP-r2	miR-3538	11661792	11705803	1383	317	118.592	27.0806	-2.13068	1.38717e-159	**
SP-con-SP-r2	miR-3676-5p	11661792	11705803	109	26	9.3468	2.2211	-2.0732	1.45398e-13	**
SP-con-SP-r2	miR-2127	11661792	11705803	277	67	23.7528	5.7237	-2.05308	7.60533e-32	**
SP-con-SP-r2	miR-4701-3p	11661792	11705803	36	9	3.087	0.7688	-2.00553	3.84329e-05	**
SP-con-SP-r2	miR-4303	11661792	11705803	39	10	3.3443	0.8543	-1.96889	2.25235e-05	**
SP-con-SP-r2	miR-3584-5p	11661792	11705803	34	9	2.9155	0.7688	-1.92306	0.000100855	**
SP-con-SP-r2	miR-1614-3p	11661792	11705803	90	24	7.7175	2.0503	-1.9123	1.98708e-10	**
SP-con-SP-r2	miR-466h-3p	11661792	11705803	18	5	1.5435	0.4271	-1.85356	0.00643164	**
SP-con-SP-r2	miR-2888	11661792	11705803	36	10	3.087	0.8543	-1.85339	9.34846e-05	**
SP-con-SP-r2	miR-4534	11661792	11705803	86	24	7.3745	2.0503	-1.84671	1.25749e-09	**
SP-con-SP-r2	miR-1940	11661792	11705803	17	5	1.4578	0.4271	-1.77115	0.0103531	*
SP-con-SP-r2	miR-4716-3p	11661792	11705803	30	9	2.5725	0.7688	-1.74249	0.000651076	**
SP-con-SP-r2	miR-1759	11661792	11705803	177	56	15.1778	4.784	-1.66567	4.25581e-16	**
SP-con-SP-r2	miR-223-5p	11661792	11705803	521	171	44.6758	14.6081	-1.61273	1.89455e-42	**
SP-con-SP-r2	miR-6050	11661792	11705803	12	4	1.029	0.3417	-1.59044	0.0481592	*
SP-con-SP-r2	miR-2962-5p	11661792	11705803	678	234	58.1386	19.9901	-1.54021	2.70248e-51	**
SP-con-SP-r2	let-7a-3p	11661792	11705803	26	9	2.2295	0.7688	-1.53604	0.00379605	**
SP-con-SP-r2	miR-3776	11661792	11705803	14	5	1.2005	0.4271	-1.49099	0.0405611	*
SP-con-SP-r2	miR-877-5p	11661792	11705803	126	45	10.8045	3.8442	-1.49088	2.58766e-10	**
SP-con-SP-r2	miR-5736b-5p	11661792	11705803	19	7	1.6293	0.598	-1.44603	0.0186644	*
SP-con-SP-r2	miR-1599	11661792	11705803	40	15	3.43	1.2814	-1.42049	0.000651537	**
SP-con-SP-r2	miR-6632-5p	11661792	11705803	26	10	2.2295	0.8543	-1.38391	0.00737817	**
SP-con-SP-r2	miR-667-5p	11661792	11705803	449	173	38.5018	14.779	-1.38138	1.35159e-29	**
SP-con-SP-r2	miR-2974	11661792	11705803	32	13	2.744	1.1106	-1.30494	0.00435728	**
SP-con-SP-r2	miR-6530	11661792	11705803	100	41	8.575	3.5025	-1.29175	4.50401e-07	**
SP-con-SP-r2	miR-191-5p	11661792	11705803	87	36	7.4603	3.0754	-1.27846	3.06755e-06	**
SP-con-SP-r2	miR-30d-3p	11661792	11705803	19	8	1.6293	0.6834	-1.25345	0.0348348	*
SP-con-SP-r2	miR-30a-5p	11661792	11705803	33	14	2.8298	1.196	-1.24248	0.00529963	**
SP-con-SP-r2	miR-191	11661792	11705803	72	31	6.174	2.6483	-1.22114	4.29143e-05	**
SP-con-SP-r2	miR-301b-5p	11661792	11705803	23	10	1.9723	0.8543	-1.20706	0.0236249	*
SP-con-SP-r2	miR-2278	11661792	11705803	47	21	4.0303	1.794	-1.16771	0.00146967	**
SP-con-SP-r2	miR-6056	11661792	11705803	133	60	11.4048	5.1257	-1.15382	9.82557e-08	**
SP-con-SP-r2	miR-1813	11661792	11705803	2204	1001	188.993	85.5131	-1.14412	1.32714e-103	**
SP-con-SP-r2	miR-1767	11661792	11705803	24	11	2.058	0.9397	-1.13097	0.0280034	*
SP-con-SP-r2	miR-4448	11661792	11705803	3511	1611	301.069	137.624	-1.12936	1.52945e-160	**
SP-con-SP-r2	let-7b-3p	11661792	11705803	204	97	17.493	8.2865	-1.07794	3.96722e-10	**
SP-con-SP-r2	miR-1187	11661792	11705803	23	47	1.9723	4.0151	1.02556	0.0042727	**
SP-con-SP-r2	miR-33-1-3p	11661792	11705803	466	1048	39.9596	89.5282	1.1638	2.40869e-51	**
SP-con-SP-r2	miR-1369	11661792	11705803	12	27	1.029	2.3065	1.16446	0.0171326	*
SP-con-SP-r2	miR-132-3p	11661792	11705803	10	23	0.8575	1.9648	1.19617	0.025005	*
SP-con-SP-r2	miR-2753	11661792	11705803	9	21	0.7718	1.794	1.21688	0.0302362	*
SP-con-SP-r2	miR-1584	11661792	11705803	338	822	28.9835	70.2216	1.27668	9.20289e-47	**
SP-con-SP-r2	miR-4707-5p	11661792	11705803	9	22	0.7718	1.8794	1.28397	0.0206344	*
SP-con-SP-r2	miR-5097	11661792	11705803	718	1761	61.5686	150.438	1.2889	1.4255e-99	**
SP-con-SP-r2	miR-3662	11661792	11705803	620	1521	53.1651	129.936	1.28925	2.72145e-86	**
SP-con-SP-r2	miR-124b-3p	11661792	11705803	19	47	1.6293	4.0151	1.30118	0.000551996	**
SP-con-SP-r2	miR-4429	11661792	11705803	11	28	0.9433	2.392	1.34243	0.00665997	**
SP-con-SP-r2	miR-4674	11661792	11705803	1196	3087	102.557	263.715	1.36255	2.15048e-188	**
SP-con-SP-r2	miR-455-3p	11661792	11705803	37	96	3.1728	8.2011	1.37006	2.46038e-07	**
SP-con-SP-r2	miR-347	11661792	11705803	364	999	31.213	85.3423	1.45111	2.7896e-68	**
SP-con-SP-r2	miR-130b-5p	11661792	11705803	5	14	0.4288	1.196	1.47984	0.042232	*
SP-con-SP-r2	miR-1839	11661792	11705803	6	17	0.5145	1.4523	1.4971	0.0232055	*
SP-con-SP-r2	miR-378	11661792	11705803	6	17	0.5145	1.4523	1.4971	0.0232055	*
SP-con-SP-r2	miR-1224-5p	11661792	11705803	53	151	4.5448	12.8996	1.50504	3.45918e-12	**
SP-con-SP-r2	miR-2324	11661792	11705803	7	21	0.6003	1.794	1.57942	0.00837418	**
SP-con-SP-r2	miR-1268a	11661792	11705803	4	12	0.343	1.0251	1.57948	0.0499376	*
SP-con-SP-r2	miR-130c-5p	11661792	11705803	6	18	0.5145	1.5377	1.57953	0.0150153	*
SP-con-SP-r2	miR-341	11661792	11705803	10	31	0.8575	2.6483	1.62686	0.00098181	**
SP-con-SP-r2	miR-1349	11661792	11705803	7	22	0.6003	1.8794	1.64652	0.00538948	**
SP-con-SP-r2	miR-466i-3p	11661792	11705803	5	16	0.4288	1.3668	1.67243	0.0173068	*
SP-con-SP-r2	miR-24c	11661792	11705803	6	20	0.5145	1.7086	1.73157	0.00610139	**
SP-con-SP-r2	miR-1384	11661792	11705803	104	347	8.918	29.6434	1.73292	1.31348e-31	**
SP-con-SP-r2	miR-4634	11661792	11705803	341	1147	29.2408	97.9856	1.74459	1.69118e-101	**
SP-con-SP-r2	miR-1903	11661792	11705803	8	28	0.686	2.392	1.80194	0.000784168	**
SP-con-SP-r2	miR-29	11661792	11705803	4	14	0.343	1.196	1.80194	0.0196325	*
SP-con-SP-r2	miR-2954-5p	11661792	11705803	6	21	0.5145	1.794	1.80194	0.00383713	**
SP-con-SP-r2	miR-6042	11661792	11705803	4	14	0.343	1.196	1.80194	0.0196325	*
SP-con-SP-r2	miR-1260	11661792	11705803	482	1693	41.3316	144.629	1.80704	2.79687e-156	**
SP-con-SP-r2	miR-5412-5p	11661792	11705803	25	90	2.1438	7.6885	1.84253	6.02347e-10	**
SP-con-SP-r2	miR-4806-3p	11661792	11705803	115	416	9.8613	35.5379	1.84951	5.89482e-41	**
SP-con-SP-r2	miR-378a-3p	11661792	11705803	4	15	0.343	1.2814	1.90144	0.0120993	*
SP-con-SP-r2	miR-320b	11661792	11705803	4	16	0.343	1.3668	1.99452	0.00738221	**
SP-con-SP-r2	miR-5126	11661792	11705803	19	76	1.6293	6.4925	1.99452	2.07914e-09	**
SP-con-SP-r2	miR-152b	11661792	11705803	8	32	0.686	2.7337	1.99457	0.000117746	**
SP-con-SP-r2	miR-5107-5p	11661792	11705803	14	59	1.2005	5.0402	2.06985	6.79113e-08	**
SP-con-SP-r2	miR-4311	11661792	11705803	5	22	0.4288	1.8794	2.1319	0.000944467	**
SP-con-SP-r2	miR-3870-5p	11661792	11705803	5	23	0.4288	1.9648	2.19601	0.000566452	**
SP-con-SP-r2	miR-4738-3p	11661792	11705803	3	15	0.2573	1.2814	2.3162	0.00453771	**
SP-con-SP-r2	miR-4667	11661792	11705803	11	57	0.9433	4.8694	2.36796	8.26092e-09	**
SP-con-SP-r2	miR-1268b	11661792	11705803	4	21	0.343	1.794	2.3869	0.000552281	**
SP-con-SP-r2	miR-6646-3p	11661792	11705803	21	112	1.8008	9.5679	2.40956	2.33539e-16	**
SP-con-SP-r2	miR-920	11661792	11705803	11	62	0.9433	5.2965	2.48925	5.87244e-10	**
SP-con-SP-r2	miR-765	11661792	11705803	14	79	1.2005	6.7488	2.491	2.40217e-12	**
SP-con-SP-r2	miR-3125	11661792	11705803	8	46	0.686	3.9297	2.51814	8.68782e-08	**
SP-con-SP-r2	miR-2406	11661792	11705803	8	49	0.686	4.186	2.60929	1.70047e-08	**
SP-con-SP-r2	miR-3739	11661792	11705803	8	51	0.686	4.3568	2.66699	5.65846e-09	**
SP-con-SP-r2	miR-4491	11661792	11705803	4	26	0.343	2.2211	2.69499	3.54747e-05	**
SP-con-SP-r2	miR-1250	11661792	11705803	2	13	0.1715	1.1106	2.69506	0.00427848	**
SP-con-SP-r2	miR-1713	11661792	11705803	2	13	0.1715	1.1106	2.69506	0.00427848	**
SP-con-SP-r2	miR-264	11661792	11705803	2	13	0.1715	1.1106	2.69506	0.00427848	**
SP-con-SP-r2	miR-222-5p	11661792	11705803	36	236	3.087	20.1609	2.70728	2.73979e-37	**
SP-con-SP-r2	miR-1207-5p	11661792	11705803	5	33	0.4288	2.8191	2.71686	2.56763e-06	**
SP-con-SP-r2	miR-4499	11661792	11705803	36	249	3.087	21.2715	2.78464	2.03302e-40	**
SP-con-SP-r2	miR-2325b	11661792	11705803	4	28	0.343	2.392	2.80194	1.14609e-05	**
SP-con-SP-r2	miR-2840	11661792	11705803	4	28	0.343	2.392	2.80194	1.14609e-05	**
SP-con-SP-r2	miR-4458	11661792	11705803	2	14	0.1715	1.196	2.80194	0.00240915	**
SP-con-SP-r2	miR-4732-5p	11661792	11705803	2	14	0.1715	1.196	2.80194	0.00240915	**
SP-con-SP-r2	miR-1400-5p	11661792	11705803	2	15	0.1715	1.2814	2.90144	0.00134787	**
SP-con-SP-r2	miR-4516	11661792	11705803	2	15	0.1715	1.2814	2.90144	0.00134787	**
SP-con-SP-r2	miR-6385	11661792	11705803	10	86	0.8575	7.3468	3.09891	2.06738e-16	**
SP-con-SP-r2	miR-6608-5p	11661792	11705803	23	202	1.9723	17.2564	3.12918	4.96554e-37	**
SP-con-SP-r2	miR-15b-5p	11661792	11705803	40	359	3.43	30.6685	3.16048	3.13351e-65	**
SP-con-SP-r2	miR-1912-3p	11661792	11705803	2	20	0.1715	1.7086	3.31653	6.84686e-05	**
SP-con-SP-r2	miR-6519	11661792	11705803	2	20	0.1715	1.7086	3.31653	6.84686e-05	**
SP-con-SP-r2	miR-6583-5p	11661792	11705803	14	145	1.2005	12.387	3.36712	8.91985e-29	**
SP-con-SP-r2	miR-202-3p.1	11661792	11705803	8	87	0.686	7.4322	3.43751	4.27139e-18	**
SP-con-SP-r2	miR-1611	11661792	11705803	2	24	0.1715	2.0503	3.57955	5.89898e-06	**
SP-con-SP-r2	miR-1227	11661792	11705803	2	27	0.1715	2.3065	3.74942	9.11743e-07	**
SP-con-SP-r2	miR-1839-5p	11661792	11705803	1	14	0.0858	1.196	3.8011	0.000532764	**
SP-con-SP-r2	miR-317	11661792	11705803	2	28	0.1715	2.392	3.80194	4.87109e-07	**
SP-con-SP-r2	miR-455b	11661792	11705803	4	59	0.343	5.0402	3.8772	8.18323e-14	**
SP-con-SP-r2	miR-4098-5p	11661792	11705803	1	15	0.0858	1.2814	3.9006	0.000282579	**
SP-con-SP-r2	miR-241	11661792	11705803	1	16	0.0858	1.3668	3.99368	0.000149418	**
SP-con-SP-r2	miR-6418-5p	11661792	11705803	2	32	0.1715	2.7337	3.99457	3.89435e-08	**
SP-con-SP-r2	miR-4183-5p	11661792	11705803	25	427	2.1438	36.4776	4.08877	1.61698e-95	**
SP-con-SP-r2	miR-1694	11661792	11705803	7	124	0.6003	10.593	4.14128	5.72161e-29	**
SP-con-SP-r2	miR-3897-3p	11661792	11705803	4	75	0.343	6.4071	4.22339	3.15849e-18	**
SP-con-SP-r2	miR-4298	11661792	11705803	3	67	0.2573	5.7237	4.47542	5.71672e-17	**
SP-con-SP-r2	miR-33-5p	11661792	11705803	20	456	1.715	38.955	4.50553	1.24471e-108	**
SP-con-SP-r2	miR-337-5p	11661792	11705803	1	25	0.0858	2.1357	4.63759	4.37386e-07	**
SP-con-SP-r2	miR-4464	11661792	11705803	5	136	0.4288	11.6182	4.75994	2.13769e-34	**
SP-con-SP-r2	miR-6510-5p	11661792	11705803	1	28	0.0858	2.392	4.8011	6.0873e-08	**
SP-con-SP-r2	miR-4770	11661792	11705803	2	73	0.1715	6.2362	5.18439	8.87261e-20	**
SP-con-SP-r2	miR-1895	11661792	11705803	2	76	0.1715	6.4925	5.24249	1.20452e-20	**
SP-con-SP-r2	miR-276-5p	11661792	11705803	3	156	0.2573	13.3267	5.69472	1.24853e-42	**
SP-con-SP-r2	miR-17	11661792	11705803	20	1547	1.715	132.157	6.2679	0	**
SP-con-SP-r2	miR-3183	11661792	11705803	1	82	0.0858	7.0051	6.35128	1.02555e-23	**
SP-con-SP-r2	miR-92b-5p	11661792	11705803	1	91	0.0858	7.7739	6.50152	2.25293e-26	**
SP-con-SP-r2	miR-2126	11661792	11705803	33	3354	2.8298	286.525	6.66182	0	**
SP-con-SP-r2	miR-770-3p	11661792	11705803	5	510	0.4288	43.5681	6.66682	7.29354e-144	**
SP-con-SP-r2	miR-2464-3p	11661792	11705803	0	12	0.01	1.0251	6.67962	0.000250186	**
SP-con-SP-r2	miR-3527	11661792	11705803	0	12	0.01	1.0251	6.67962	0.000250186	**
SP-con-SP-r2	miR-378a	11661792	11705803	0	12	0.01	1.0251	6.67962	0.000250186	**
SP-con-SP-r2	miR-5108	11661792	11705803	0	12	0.01	1.0251	6.67962	0.000250186	**
SP-con-SP-r2	miR-5595-3p	11661792	11705803	0	12	0.01	1.0251	6.67962	0.000250186	**
SP-con-SP-r2	miR-4121-3p	11661792	11705803	0	13	0.01	1.1106	6.7952	0.000125329	**
SP-con-SP-r2	miR-466b-1-3p	11661792	11705803	0	13	0.01	1.1106	6.7952	0.000125329	**
SP-con-SP-r2	miR-6130	11661792	11705803	0	13	0.01	1.1106	6.7952	0.000125329	**
SP-con-SP-r2	miR-6567-3p	11661792	11705803	0	13	0.01	1.1106	6.7952	0.000125329	**
SP-con-SP-r2	miR-6644-3p	11661792	11705803	0	13	0.01	1.1106	6.7952	0.000125329	**
SP-con-SP-r2	miR-1252	11661792	11705803	0	14	0.01	1.196	6.90207	6.27824e-05	**
SP-con-SP-r2	miR-2411	11661792	11705803	0	14	0.01	1.196	6.90207	6.27824e-05	**
SP-con-SP-r2	miR-2987	11661792	11705803	0	14	0.01	1.196	6.90207	6.27824e-05	**
SP-con-SP-r2	miR-3622b-5p	11661792	11705803	0	14	0.01	1.196	6.90207	6.27824e-05	**
SP-con-SP-r2	miR-81c-5p	11661792	11705803	0	14	0.01	1.196	6.90207	6.27824e-05	**
SP-con-SP-r2	miR-1648-3p	11661792	11705803	0	15	0.01	1.2814	7.00158	3.14503e-05	**
SP-con-SP-r2	miR-3486-5p	11661792	11705803	0	15	0.01	1.2814	7.00158	3.14503e-05	**
SP-con-SP-r2	miR-990-5p	11661792	11705803	0	15	0.01	1.2814	7.00158	3.14503e-05	**
SP-con-SP-r2	miR-2208b-3p	11661792	11705803	0	16	0.01	1.3668	7.09466	1.57548e-05	**
SP-con-SP-r2	miR-3064-5p	11661792	11705803	0	16	0.01	1.3668	7.09466	1.57548e-05	**
SP-con-SP-r2	miR-4796	11661792	11705803	0	16	0.01	1.3668	7.09466	1.57548e-05	**
SP-con-SP-r2	miR-5110	11661792	11705803	0	16	0.01	1.3668	7.09466	1.57548e-05	**
SP-con-SP-r2	miR-5187-5p	11661792	11705803	0	16	0.01	1.3668	7.09466	1.57548e-05	**
SP-con-SP-r2	miR-71	11661792	11705803	0	16	0.01	1.3668	7.09466	1.57548e-05	**
SP-con-SP-r2	miR-3488	11661792	11705803	2	276	0.1715	23.578	7.10309	1.3494e-79	**
SP-con-SP-r2	miR-28	11661792	11705803	0	17	0.01	1.4523	7.1822	7.89223e-06	**
SP-con-SP-r2	miR-296-3p	11661792	11705803	0	17	0.01	1.4523	7.1822	7.89223e-06	**
SP-con-SP-r2	miR-383-5p	11661792	11705803	0	17	0.01	1.4523	7.1822	7.89223e-06	**
SP-con-SP-r2	miR-431	11661792	11705803	0	17	0.01	1.4523	7.1822	7.89223e-06	**
SP-con-SP-r2	miR-1584-5p	11661792	11705803	2	305	0.1715	26.0555	7.24724	3.2338e-88	**
SP-con-SP-r2	miR-1693	11661792	11705803	0	18	0.01	1.5377	7.26463	3.95354e-06	**
SP-con-SP-r2	miR-5320	11661792	11705803	0	18	0.01	1.5377	7.26463	3.95354e-06	**
SP-con-SP-r2	miR-6672-3p	11661792	11705803	0	18	0.01	1.5377	7.26463	3.95354e-06	**
SP-con-SP-r2	miR-4090-3p	11661792	11705803	3	486	0.2573	41.5179	7.33414	3.05003e-140	**
SP-con-SP-r2	miR-1637	11661792	11705803	0	19	0.01	1.6231	7.34261	1.9805e-06	**
SP-con-SP-r2	miR-4513	11661792	11705803	0	19	0.01	1.6231	7.34261	1.9805e-06	**
SP-con-SP-r2	miR-5596a-3p	11661792	11705803	0	19	0.01	1.6231	7.34261	1.9805e-06	**
SP-con-SP-r2	miR-6059	11661792	11705803	0	19	0.01	1.6231	7.34261	1.9805e-06	**
SP-con-SP-r2	miR-2325c	11661792	11705803	0	20	0.01	1.7086	7.41667	9.92113e-07	**
SP-con-SP-r2	miR-4335	11661792	11705803	0	20	0.01	1.7086	7.41667	9.92113e-07	**
SP-con-SP-r2	miR-5876	11661792	11705803	0	20	0.01	1.7086	7.41667	9.92113e-07	**
SP-con-SP-r2	miR-1224	11661792	11705803	0	21	0.01	1.794	7.48704	4.96991e-07	**
SP-con-SP-r2	miR-1247-5p	11661792	11705803	0	21	0.01	1.794	7.48704	4.96991e-07	**
SP-con-SP-r2	miR-1348	11661792	11705803	0	21	0.01	1.794	7.48704	4.96991e-07	**
SP-con-SP-r2	miR-1260a	11661792	11705803	19	3428	1.6293	292.846	7.48975	0	**
SP-con-SP-r2	miR-3107-3p	11661792	11705803	0	22	0.01	1.8794	7.55413	2.48963e-07	**
SP-con-SP-r2	miR-71a	11661792	11705803	0	22	0.01	1.8794	7.55413	2.48963e-07	**
SP-con-SP-r2	miR-2893	11661792	11705803	0	23	0.01	1.9648	7.61824	1.24716e-07	**
SP-con-SP-r2	miR-3475	11661792	11705803	0	24	0.01	2.0503	7.67969	6.24755e-08	**
SP-con-SP-r2	miR-3940-5p	11661792	11705803	0	24	0.01	2.0503	7.67969	6.24755e-08	**
SP-con-SP-r2	miR-993b-5p	11661792	11705803	0	24	0.01	2.0503	7.67969	6.24755e-08	**
SP-con-SP-r2	miR-3173	11661792	11705803	0	25	0.01	2.1357	7.73857	3.12966e-08	**
SP-con-SP-r2	miR-3132	11661792	11705803	0	26	0.01	2.2211	7.79513	1.56778e-08	**
SP-con-SP-r2	miR-4726-5p	11661792	11705803	0	26	0.01	2.2211	7.79513	1.56778e-08	**
SP-con-SP-r2	miR-676-5p	11661792	11705803	0	27	0.01	2.3065	7.84956	7.85365e-09	**
SP-con-SP-r2	miR-100a-5p	11661792	11705803	1	232	0.0858	19.8192	7.85171	2.63434e-68	**
SP-con-SP-r2	miR-1010-5p	11661792	11705803	0	28	0.01	2.392	7.90207	3.93422e-09	**
SP-con-SP-r2	miR-241-5p	11661792	11705803	0	28	0.01	2.392	7.90207	3.93422e-09	**
SP-con-SP-r2	miR-4299	11661792	11705803	0	30	0.01	2.5628	8.00158	9.87263e-10	**
SP-con-SP-r2	miR-4436b-3p	11661792	11705803	0	30	0.01	2.5628	8.00158	9.87263e-10	**
SP-con-SP-r2	miR-5391	11661792	11705803	0	30	0.01	2.5628	8.00158	9.87263e-10	**
SP-con-SP-r2	miR-2347	11661792	11705803	0	31	0.01	2.6483	8.04892	4.94561e-10	**
SP-con-SP-r2	miR-2491-3p	11661792	11705803	0	31	0.01	2.6483	8.04892	4.94561e-10	**
SP-con-SP-r2	miR-6654-3p	11661792	11705803	0	32	0.01	2.7337	8.09471	2.47746e-10	**
SP-con-SP-r2	miR-2576	11661792	11705803	0	33	0.01	2.8191	8.13909	1.24107e-10	**
SP-con-SP-r2	miR-702-5p	11661792	11705803	0	35	0.01	2.99	8.224	3.11436e-11	**
SP-con-SP-r2	miR-1469	11661792	11705803	0	37	0.01	3.1608	8.30415	7.81526e-12	**
SP-con-SP-r2	miR-4170-5p	11661792	11705803	0	38	0.01	3.2463	8.34265	3.91499e-12	**
SP-con-SP-r2	miR-449d	11661792	11705803	0	42	0.01	3.588	8.48704	2.46535e-13	**
SP-con-SP-r2	miR-5739	11661792	11705803	0	42	0.01	3.588	8.48704	2.46535e-13	**
SP-con-SP-r2	miR-4306	11661792	11705803	0	46	0.01	3.9297	8.61828	1.55249e-14	**
SP-con-SP-r2	miR-574-3p	11661792	11705803	0	46	0.01	3.9297	8.61828	1.55249e-14	**
SP-con-SP-r2	miR-2886	11661792	11705803	2	822	0.1715	70.2216	8.67756	1.42759e-242	**
SP-con-SP-r2	miR-54-5p	11661792	11705803	0	48	0.01	4.1005	8.67966	3.89585e-15	**
SP-con-SP-r2	miR-100a-3p	11661792	11705803	0	49	0.01	4.186	8.70943	1.95159e-15	**
SP-con-SP-r2	miR-312	11661792	11705803	0	50	0.01	4.2714	8.73857	9.77635e-16	**
SP-con-SP-r2	miR-4949-3p	11661792	11705803	0	50	0.01	4.2714	8.73857	9.77635e-16	**
SP-con-SP-r2	miR-92-3p	11661792	11705803	0	50	0.01	4.2714	8.73857	9.77635e-16	**
SP-con-SP-r2	miR-3072-5p	11661792	11705803	0	52	0.01	4.4422	8.79513	2.4533e-16	**
SP-con-SP-r2	miR-927	11661792	11705803	0	57	0.01	4.8694	8.9276	7.73904e-18	**
SP-con-SP-r2	miR-4939-3p	11661792	11705803	0	59	0.01	5.0402	8.97734	1.94206e-18	**
SP-con-SP-r2	miR-327	11661792	11705803	0	60	0.01	5.1257	9.00161	9.72857e-19	**
SP-con-SP-r2	miR-2777-5p	11661792	11705803	1	557	0.0858	47.5832	9.11526	1.69288e-165	**
SP-con-SP-r2	miR-196-5p	11661792	11705803	0	65	0.01	5.5528	9.11707	3.06891e-20	**
SP-con-SP-r2	miR-2265	11661792	11705803	0	69	0.01	5.8945	9.20323	1.93256e-21	**
SP-con-SP-r2	miR-1281	11661792	11705803	0	72	0.01	6.1508	9.26463	2.42938e-22	**
SP-con-SP-r2	miR-499a	11661792	11705803	0	74	0.01	6.3217	9.30417	6.09635e-23	**
SP-con-SP-r2	miR-106a-3p	11661792	11705803	0	77	0.01	6.5779	9.36148	7.66357e-24	**
SP-con-SP-r2	miR-5133	11661792	11705803	0	77	0.01	6.5779	9.36148	7.66357e-24	**
SP-con-SP-r2	miR-6633-5p	11661792	11705803	0	77	0.01	6.5779	9.36148	7.66357e-24	**
SP-con-SP-r2	miR-716a	11661792	11705803	0	78	0.01	6.6634	9.38011	3.839e-24	**
SP-con-SP-r2	miR-753c	11661792	11705803	0	82	0.01	7.0051	9.45226	2.4175e-25	**
SP-con-SP-r2	miR-6099	11661792	11705803	0	88	0.01	7.5176	9.55413	3.82024e-27	**
SP-con-SP-r2	miR-3896-5p	11661792	11705803	0	90	0.01	7.6885	9.58656	9.5866e-28	**
SP-con-SP-r2	miR-367-3p	11661792	11705803	0	94	0.01	8.0302	9.64929	6.03689e-29	**
SP-con-SP-r2	miR-662	11661792	11705803	0	96	0.01	8.2011	9.67967	1.51491e-29	**
SP-con-SP-r2	miR-5130	11661792	11705803	0	97	0.01	8.2865	9.69462	7.58883e-30	**
SP-con-SP-r2	miR-881-3p	11661792	11705803	0	105	0.01	8.9699	9.80895	3.00935e-32	**
SP-con-SP-r2	miR-2388-3p	11661792	11705803	0	106	0.01	9.0553	9.82262	1.50751e-32	**
SP-con-SP-r2	miR-129-1-3p	11661792	11705803	0	109	0.01	9.3116	9.86289	1.89505e-33	**
SP-con-SP-r2	miR-3156-5p	11661792	11705803	0	115	0.01	9.8242	9.9402	2.99464e-35	**
SP-con-SP-r2	miR-927a-3p	11661792	11705803	0	118	0.01	10.0805	9.97735	3.76449e-36	**
SP-con-SP-r2	miR-6236	11661792	11705803	0	123	0.01	10.5076	10.0372	1.18752e-37	**
SP-con-SP-r2	miR-516b-5p	11661792	11705803	0	130	0.01	11.1056	10.1171	9.40053e-40	**
SP-con-SP-r2	miR-5348-5p	11661792	11705803	0	139	0.01	11.8745	10.2137	1.8674e-42	**
SP-con-SP-r2	miR-1299	11661792	11705803	0	177	0.01	15.1207	10.5623	7.2971e-54	**
SP-con-SP-r2	miR-1565	11661792	11705803	0	222	0.01	18.965	10.8891	2.25722e-67	**
SP-con-SP-r2	miR-3614-3p	11661792	11705803	0	259	0.01	22.1258	11.1115	1.76076e-78	**
SP-con-SP-r2	miR-279d-5p	11661792	11705803	0	390	0.01	33.3168	11.702	8.27605e-118	**
SP-con-SP-r2	miR-4834	11661792	11705803	0	398	0.01	34.0002	11.7313	3.28186e-120	**
SP-con-SP-r2	miR-989b	11661792	11705803	0	523	0.01	44.6787	12.1254	9.76157e-158	**
SP-con-SP-r2	miR-2415-5p	11661792	11705803	0	558	0.01	47.6687	12.2188	3.03439e-168	**
SP-con-SP-r2	miR-344i	11661792	11705803	0	565	0.01	48.2667	12.2368	2.40205e-170	**
SP-con-SP-r2	miR-1816	11661792	11705803	0	652	0.01	55.6989	12.4434	1.82839e-196	**
SP-con-SP-r2	miR-2892	11661792	11705803	0	683	0.01	58.3471	12.5104	9.02549e-206	**
SP-con-SP-r2	miR-1561	11661792	11705803	0	699	0.01	59.714	12.5439	1.41927e-210	**
SP-con-SP-r2	miR-5627-3p	11661792	11705803	0	720	0.01	61.508	12.5866	7.04039e-217	**
SP-con-SP-r2	miR-2282-3p	11661792	11705803	0	787	0.01	67.2316	12.7149	5.41176e-237	**
SP-con-SP-r2	miR-4110-5p	11661792	11705803	0	957	0.01	81.7543	12.9971	4.97923e-288	**
SP-con-SP-r2	miR-128-1-5p	11661792	11705803	0	992	0.01	84.7443	13.0489	1.5478e-298	**
SP-con-SP-r2	miR-500	11661792	11705803	0	1070	0.01	91.4077	13.1581	5.92878775009496e-322	**
SP-con-SP-r2	miR-59-5p	11661792	11705803	0	1080	0.01	92.2619	13.1715	0	**
SP-con-SP-r2	miR-718	11661792	11705803	0	1140	0.01	97.3876	13.2495	0	**
SP-con-SP-r2	miR-1989	11661792	11705803	0	2000	0.01	170.855	14.0605	0	**
SP-con-SP-r2	miR-6556-3p	11661792	11705803	0	2050	0.01	175.127	14.0961	0	**
SP-con-SP-r2	miR-4599a	11661792	11705803	0	3032	0.01	259.017	14.6608	0	**
SP-con-SP-r2	miR-3138	11661792	11705803	0	3771	0.01	322.148	14.9754	0	**
SP-con-SP-r2	miR-1765	11661792	11705803	0	3903	0.01	333.424	15.0251	0	**
SP-con-SP-r2	miR-4173-3p	11661792	11705803	0	5525	0.01	471.988	15.5265	0	**
SP-con-SP-r2	miR-2462	11661792	11705803	0	5801	0.01	495.566	15.5968	0	**
SP-con-SP-r2	miR-3620-3p	11661792	11705803	0	12266	0.01	1047.86	16.6771	0	**
SP-con-SP-r2	miR-764-5p	11661792	11705803	0	48495	0.01	4142.82	18.6603	0	**

## Sheet: IFNr1 VS IFNr2
pairwise	miR-name	SP-r1-total-reads	SP-r2-total-reads	SP-r1-expressed	SP-r2-expressed	SP-r1-std	SP-r2-std	fold-change(log2 SP-r2/SP-r1)	p-value	sig-lable
SP-r1-SP-r2	miR-1254	11821415	11705803	3571	0	302.079	0.01	-14.8826	0	**
SP-r1-SP-r2	miR-299b-3p	11821415	11705803	3458	0	292.52	0.01	-14.8362	0	**
SP-r1-SP-r2	miR-35-3p	11821415	11705803	1835	0	155.227	0.01	-13.9221	0	**
SP-r1-SP-r2	miR-3835-5p	11821415	11705803	1511	0	127.819	0.01	-13.6418	0	**
SP-r1-SP-r2	miR-1764-5p	11821415	11705803	1133	0	95.843	0.01	-13.2265	0	**
SP-r1-SP-r2	miR-2021-5p	11821415	11705803	1121	0	94.8279	0.01	-13.2111	0	**
SP-r1-SP-r2	miR-92e-5p	11821415	11705803	647	0	54.7312	0.01	-12.4181	4.10307e-194	**
SP-r1-SP-r2	miR-1910	11821415	11705803	631	0	53.3777	0.01	-12.382	2.48615e-189	**
SP-r1-SP-r2	miR-10-5p	11821415	11705803	7796	2	659.481	0.1709	-11.914	0	**
SP-r1-SP-r2	miR-3198	11821415	11705803	352	0	29.7765	0.01	-11.54	6.15088e-106	**
SP-r1-SP-r2	miR-6000a-3p	11821415	11705803	298	0	25.2085	0.01	-11.2997	8.50349e-90	**
SP-r1-SP-r2	miR-638	11821415	11705803	5023	2	424.907	0.1709	-11.2798	0	**
SP-r1-SP-r2	miR-2899	11821415	11705803	275	0	23.2629	0.01	-11.1838	6.37269e-83	**
SP-r1-SP-r2	miR-1753	11821415	11705803	6487	4	548.75	0.3417	-10.6492	0	**
SP-r1-SP-r2	miR-2770-5p	11821415	11705803	189	0	15.9879	0.01	-10.6428	3.23459e-57	**
SP-r1-SP-r2	miR-1976	11821415	11705803	187	0	15.8187	0.01	-10.6274	1.28121e-56	**
SP-r1-SP-r2	miR-3759	11821415	11705803	157	0	13.281	0.01	-10.3751	1.18756e-47	**
SP-r1-SP-r2	miR-196c-5p	11821415	11705803	110	0	9.3051	0.01	-9.86188	1.32741e-33	**
SP-r1-SP-r2	miR-5440	11821415	11705803	102	0	8.6284	0.01	-9.75295	3.2675e-31	**
SP-r1-SP-r2	miR-191-3p	11821415	11705803	2426	3	205.221	0.2563	-9.64513	0	**
SP-r1-SP-r2	miR-23a-5p	11821415	11705803	785	1	66.4049	0.0854	-9.60284	9.08067e-233	**
SP-r1-SP-r2	miR-3964	11821415	11705803	1550	2	131.118	0.1709	-9.5835	0	**
SP-r1-SP-r2	miR-2449	11821415	11705803	90	0	7.6133	0.01	-9.57238	1.26191e-27	**
SP-r1-SP-r2	miR-3775	11821415	11705803	90	0	7.6133	0.01	-9.57238	1.26191e-27	**
SP-r1-SP-r2	miR-1680-3p	11821415	11705803	76	0	6.429	0.01	-9.32845	1.93039e-23	**
SP-r1-SP-r2	miR-33-2-3p	11821415	11705803	70	0	5.9215	0.01	-9.20982	1.19964e-21	**
SP-r1-SP-r2	miR-3192	11821415	11705803	545	1	46.1028	0.0854	-9.0764	3.44066e-161	**
SP-r1-SP-r2	miR-6657-3p	11821415	11705803	2142	4	181.197	0.3417	-9.05061	0	**
SP-r1-SP-r2	miR-490-3p	11821415	11705803	62	0	5.2447	0.01	-9.03472	2.95298e-19	**
SP-r1-SP-r2	miR-767-5p	11821415	11705803	61	0	5.1601	0.01	-9.01126	5.87707e-19	**
SP-r1-SP-r2	miR-15a-3p	11821415	11705803	53	0	4.4834	0.01	-8.80845	1.44667e-16	**
SP-r1-SP-r2	miR-1371	11821415	11705803	52	0	4.3988	0.01	-8.78097	2.87919e-16	**
SP-r1-SP-r2	miR-4741	11821415	11705803	1285	3	108.701	0.2563	-8.72832	0	**
SP-r1-SP-r2	miR-4484	11821415	11705803	50	0	4.2296	0.01	-8.72438	1.14044e-15	**
SP-r1-SP-r2	miR-6492	11821415	11705803	49	0	4.145	0.01	-8.69523	2.26973e-15	**
SP-r1-SP-r2	miR-1470	11821415	11705803	48	0	4.0604	0.01	-8.66548	4.51726e-15	**
SP-r1-SP-r2	miR-202-3p	11821415	11705803	46	0	3.8912	0.01	-8.60407	1.78928e-14	**
SP-r1-SP-r2	miR-1458	11821415	11705803	45	0	3.8067	0.01	-8.5724	3.56106e-14	**
SP-r1-SP-r2	miR-4289	11821415	11705803	43	0	3.6375	0.01	-8.5068	1.41053e-13	**
SP-r1-SP-r2	miR-6619-5p	11821415	11705803	40	0	3.3837	0.01	-8.40246	1.11195e-12	**
SP-r1-SP-r2	miR-4442	11821415	11705803	1482	5	125.366	0.4271	-8.19735	0	**
SP-r1-SP-r2	miR-6724-5p	11821415	11705803	32	0	2.707	0.01	-8.08055	2.73712e-10	**
SP-r1-SP-r2	miR-2958	11821415	11705803	30	0	2.5378	0.01	-7.98743	1.08417e-09	**
SP-r1-SP-r2	miR-3208	11821415	11705803	29	0	2.4532	0.01	-7.93852	2.15773e-09	**
SP-r1-SP-r2	miR-4436a	11821415	11705803	26	0	2.1994	0.01	-7.78097	1.70098e-08	**
SP-r1-SP-r2	miR-6088	11821415	11705803	26	0	2.1994	0.01	-7.78097	1.70098e-08	**
SP-r1-SP-r2	miR-2474	11821415	11705803	25	0	2.1148	0.01	-7.72438	3.38533e-08	**
SP-r1-SP-r2	miR-6494	11821415	11705803	25	0	2.1148	0.01	-7.72438	3.38533e-08	**
SP-r1-SP-r2	miR-5452-5p	11821415	11705803	24	0	2.0302	0.01	-7.66548	6.73755e-08	**
SP-r1-SP-r2	miR-6124	11821415	11705803	24	0	2.0302	0.01	-7.66548	6.73755e-08	**
SP-r1-SP-r2	miR-6314	11821415	11705803	24	0	2.0302	0.01	-7.66548	6.73755e-08	**
SP-r1-SP-r2	miR-1719	11821415	11705803	23	0	1.9456	0.01	-7.60407	1.34092e-07	**
SP-r1-SP-r2	miR-2489	11821415	11705803	23	0	1.9456	0.01	-7.60407	1.34092e-07	**
SP-r1-SP-r2	miR-265	11821415	11705803	23	0	1.9456	0.01	-7.60407	1.34092e-07	**
SP-r1-SP-r2	miR-669	11821415	11705803	23	0	1.9456	0.01	-7.60407	1.34092e-07	**
SP-r1-SP-r2	miR-3530	11821415	11705803	22	0	1.861	0.01	-7.53993	2.66873e-07	**
SP-r1-SP-r2	miR-4489	11821415	11705803	22	0	1.861	0.01	-7.53993	2.66873e-07	**
SP-r1-SP-r2	miR-4672	11821415	11705803	22	0	1.861	0.01	-7.53993	2.66873e-07	**
SP-r1-SP-r2	miR-4014-3p	11821415	11705803	19	0	1.6073	0.01	-7.3285	2.10382e-06	**
SP-r1-SP-r2	miR-4830c	11821415	11705803	19	0	1.6073	0.01	-7.3285	2.10382e-06	**
SP-r1-SP-r2	miR-993a-5p	11821415	11705803	19	0	1.6073	0.01	-7.3285	2.10382e-06	**
SP-r1-SP-r2	miR-1790	11821415	11705803	156	1	13.1964	0.0854	-7.27169	1.86986e-45	**
SP-r1-SP-r2	miR-1834-5p	11821415	11705803	18	0	1.5227	0.01	-7.25049	4.18706e-06	**
SP-r1-SP-r2	miR-1894-3p	11821415	11705803	18	0	1.5227	0.01	-7.25049	4.18706e-06	**
SP-r1-SP-r2	miR-4268	11821415	11705803	18	0	1.5227	0.01	-7.25049	4.18706e-06	**
SP-r1-SP-r2	miR-3529-5p	11821415	11705803	16	0	1.3535	0.01	-7.08055	1.65848e-05	**
SP-r1-SP-r2	miR-4037-3p	11821415	11705803	16	0	1.3535	0.01	-7.08055	1.65848e-05	**
SP-r1-SP-r2	miR-4156-3p	11821415	11705803	16	0	1.3535	0.01	-7.08055	1.65848e-05	**
SP-r1-SP-r2	miR-492	11821415	11705803	16	0	1.3535	0.01	-7.08055	1.65848e-05	**
SP-r1-SP-r2	miR-2017-5p	11821415	11705803	15	0	1.2689	0.01	-6.98743	3.30075e-05	**
SP-r1-SP-r2	miR-328-5p	11821415	11705803	15	0	1.2689	0.01	-6.98743	3.30075e-05	**
SP-r1-SP-r2	miR-3934	11821415	11705803	15	0	1.2689	0.01	-6.98743	3.30075e-05	**
SP-r1-SP-r2	miR-4728-5p	11821415	11705803	15	0	1.2689	0.01	-6.98743	3.30075e-05	**
SP-r1-SP-r2	miR-64b	11821415	11705803	15	0	1.2689	0.01	-6.98743	3.30075e-05	**
SP-r1-SP-r2	miR-6556-5p	11821415	11705803	15	0	1.2689	0.01	-6.98743	3.30075e-05	**
SP-r1-SP-r2	miR-6567-3p	11821415	11705803	1579	13	133.571	1.1106	-6.91013	0	**
SP-r1-SP-r2	miR-1554	11821415	11705803	14	0	1.1843	0.01	-6.88789	6.56921e-05	**
SP-r1-SP-r2	miR-2401	11821415	11705803	14	0	1.1843	0.01	-6.88789	6.56921e-05	**
SP-r1-SP-r2	miR-2723	11821415	11705803	14	0	1.1843	0.01	-6.88789	6.56921e-05	**
SP-r1-SP-r2	miR-6126	11821415	11705803	14	0	1.1843	0.01	-6.88789	6.56921e-05	**
SP-r1-SP-r2	miR-6681-5p	11821415	11705803	14	0	1.1843	0.01	-6.88789	6.56921e-05	**
SP-r1-SP-r2	miR-1381-3p	11821415	11705803	13	0	1.0997	0.01	-6.78097	0.000130742	**
SP-r1-SP-r2	miR-1421b-3p	11821415	11705803	13	0	1.0997	0.01	-6.78097	0.000130742	**
SP-r1-SP-r2	miR-3917	11821415	11705803	13	0	1.0997	0.01	-6.78097	0.000130742	**
SP-r1-SP-r2	miR-4926	11821415	11705803	13	0	1.0997	0.01	-6.78097	0.000130742	**
SP-r1-SP-r2	miR-5872	11821415	11705803	13	0	1.0997	0.01	-6.78097	0.000130742	**
SP-r1-SP-r2	miR-3652	11821415	11705803	1518	14	128.411	1.196	-6.74641	0	**
SP-r1-SP-r2	miR-1629	11821415	11705803	12	0	1.0151	0.01	-6.66548	0.000260205	**
SP-r1-SP-r2	miR-3135a	11821415	11705803	12	0	1.0151	0.01	-6.66548	0.000260205	**
SP-r1-SP-r2	miR-4825-5p	11821415	11705803	12	0	1.0151	0.01	-6.66548	0.000260205	**
SP-r1-SP-r2	miR-5113	11821415	11705803	12	0	1.0151	0.01	-6.66548	0.000260205	**
SP-r1-SP-r2	miR-650b	11821415	11705803	12	0	1.0151	0.01	-6.66548	0.000260205	**
SP-r1-SP-r2	miR-967-5p	11821415	11705803	12	0	1.0151	0.01	-6.66548	0.000260205	**
SP-r1-SP-r2	miR-4526	11821415	11705803	181	2	15.3112	0.1709	-6.48529	3.35522e-51	**
SP-r1-SP-r2	miR-2441	11821415	11705803	79	1	6.6828	0.0854	-6.29007	9.99166e-23	**
SP-r1-SP-r2	miR-753c	11821415	11705803	5554	82	469.825	7.0051	-6.06757	0	**
SP-r1-SP-r2	miR-4327	11821415	11705803	66	1	5.5831	0.0854	-6.03069	6.46245e-19	**
SP-r1-SP-r2	miR-4281	11821415	11705803	150	3	12.6888	0.2563	-5.62958	1.10165e-40	**
SP-r1-SP-r2	miR-6165	11821415	11705803	428	9	36.2055	0.7688	-5.55746	3.39437e-113	**
SP-r1-SP-r2	miR-2887	11821415	11705803	198	5	16.7493	0.4271	-5.29338	5.7867e-52	**
SP-r1-SP-r2	miR-323a-5p	11821415	11705803	155	4	13.1118	0.3417	-5.26199	7.77832e-41	**
SP-r1-SP-r2	miR-146a-5p	11821415	11705803	260	7	21.994	0.598	-5.20082	2.73961e-67	**
SP-r1-SP-r2	miR-2354	11821415	11705803	667	18	56.423	1.5377	-5.19744	2.18665e-170	**
SP-r1-SP-r2	miR-1227	11821415	11705803	982	27	83.0696	2.3065	-5.17054	1.71903e-249	**
SP-r1-SP-r2	miR-2493-5p	11821415	11705803	69	2	5.8369	0.1709	-5.09398	1.55426e-18	**
SP-r1-SP-r2	miR-3584-5p	11821415	11705803	284	9	24.0242	0.7688	-4.96574	1.00306e-71	**
SP-r1-SP-r2	miR-3154	11821415	11705803	201	7	17.003	0.598	-4.8295	2.04469e-50	**
SP-r1-SP-r2	miR-1255a	11821415	11705803	28	1	2.3686	0.0854	-4.79365	6.62565e-08	**
SP-r1-SP-r2	miR-3843-5p	11821415	11705803	2257	90	190.925	7.6885	-4.63416	0	**
SP-r1-SP-r2	miR-181d	11821415	11705803	24	1	2.0302	0.0854	-4.57124	9.05431e-07	**
SP-r1-SP-r2	miR-2369	11821415	11705803	93	4	7.8671	0.3417	-4.52503	3.699e-23	**
SP-r1-SP-r2	miR-5737-3p	11821415	11705803	22	1	1.861	0.0854	-4.4457	3.32083e-06	**
SP-r1-SP-r2	miR-3940-5p	11821415	11705803	493	24	41.704	2.0503	-4.34628	3.20476e-114	**
SP-r1-SP-r2	miR-6588-3p	11821415	11705803	20	1	1.6918	0.0854	-4.30818	1.21018e-05	**
SP-r1-SP-r2	miR-1827	11821415	11705803	315	17	26.6466	1.4523	-4.19754	7.38929e-72	**
SP-r1-SP-r2	miR-3526	11821415	11705803	18	1	1.5227	0.0854	-4.15625	4.37686e-05	**
SP-r1-SP-r2	miR-219-3p	11821415	11705803	374	22	31.6375	1.8794	-4.07329	2.72265e-83	**
SP-r1-SP-r2	miR-29d-3p	11821415	11705803	2533	158	214.272	13.4976	-3.98867	0	**
SP-r1-SP-r2	miR-6076	11821415	11705803	90	6	7.6133	0.5126	-3.89262	2.02332e-20	**
SP-r1-SP-r2	miR-4531	11821415	11705803	122	9	10.3203	0.7688	-3.74673	1.75689e-26	**
SP-r1-SP-r2	miR-195b	11821415	11705803	189	14	15.9879	1.196	-3.74069	3.12538e-40	**
SP-r1-SP-r2	miR-631	11821415	11705803	25	2	2.1148	0.1709	-3.6293	3.41329e-06	**
SP-r1-SP-r2	miR-4695-5p	11821415	11705803	36	3	3.0453	0.2563	-3.57068	2.30118e-08	**
SP-r1-SP-r2	miR-1762	11821415	11705803	34	3	2.8761	0.2563	-3.48821	7.81802e-08	**
SP-r1-SP-r2	miR-2818	11821415	11705803	44	4	3.7221	0.3417	-3.44531	1.00644e-09	**
SP-r1-SP-r2	miR-2900	11821415	11705803	44	4	3.7221	0.3417	-3.44531	1.00644e-09	**
SP-r1-SP-r2	miR-4800-5p	11821415	11705803	197	18	16.6647	1.5377	-3.43795	3.98512e-39	**
SP-r1-SP-r2	miR-30a	11821415	11705803	81	8	6.852	0.6834	-3.32572	1.99061e-16	**
SP-r1-SP-r2	miR-150-3p	11821415	11705803	48	5	4.0604	0.4271	-3.24898	4.83255e-10	**
SP-r1-SP-r2	miR-2999	11821415	11705803	19	2	1.6073	0.1709	-3.23341	0.000132406	**
SP-r1-SP-r2	miR-4183-5p	11821415	11705803	3909	427	330.671	36.4776	-3.18031	0	**
SP-r1-SP-r2	miR-1718	11821415	11705803	90	11	7.6133	0.9397	-3.01825	1.18045e-16	**
SP-r1-SP-r2	miR-2428	11821415	11705803	23	3	1.9456	0.2563	-2.92431	5.46342e-05	**
SP-r1-SP-r2	miR-296	11821415	11705803	91	12	7.6979	1.0251	-2.9087	2.89432e-16	**
SP-r1-SP-r2	miR-6643-5p	11821415	11705803	22	3	1.861	0.2563	-2.86017	9.71549e-05	**
SP-r1-SP-r2	miR-1623	11821415	11705803	14	2	1.1843	0.1709	-2.79281	0.0025074	**
SP-r1-SP-r2	miR-4534	11821415	11705803	163	24	13.7885	2.0503	-2.74956	1.56574e-26	**
SP-r1-SP-r2	miR-4018b-5p	11821415	11705803	13	2	1.0997	0.1709	-2.68589	0.00443976	**
SP-r1-SP-r2	miR-466h-3p	11821415	11705803	32	5	2.707	0.4271	-2.66405	4.88918e-06	**
SP-r1-SP-r2	miR-4505	11821415	11705803	37	6	3.1299	0.5126	-2.61021	1.10488e-06	**
SP-r1-SP-r2	miR-3473	11821415	11705803	18	3	1.5227	0.2563	-2.57073	0.000926591	**
SP-r1-SP-r2	miR-3741	11821415	11705803	41	7	3.4683	0.598	-2.53601	4.30996e-07	**
SP-r1-SP-r2	miR-4138-5p	11821415	11705803	87	15	7.3595	1.2814	-2.52189	1.38302e-13	**
SP-r1-SP-r2	miR-1196-3p	11821415	11705803	23	4	1.9456	0.3417	-2.50941	0.000198847	**
SP-r1-SP-r2	miR-31-5p	11821415	11705803	32	6	2.707	0.5126	-2.40079	1.6352e-05	**
SP-r1-SP-r2	miR-4120-5p	11821415	11705803	16	3	1.3535	0.2563	-2.40079	0.00276438	**
SP-r1-SP-r2	miR-5940	11821415	11705803	26	5	2.1994	0.4271	-2.36446	0.000126179	**
SP-r1-SP-r2	miR-6133	11821415	11705803	93	18	7.8671	1.5377	-2.35506	1.95313e-13	**
SP-r1-SP-r2	miR-3776	11821415	11705803	25	5	2.1148	0.4271	-2.30788	0.000213437	**
SP-r1-SP-r2	miR-26a-2-3p	11821415	11705803	15	3	1.2689	0.2563	-2.30767	0.00472439	**
SP-r1-SP-r2	miR-275-3p	11821415	11705803	23	5	1.9456	0.4271	-2.18757	0.000600658	**
SP-r1-SP-r2	miR-6090	11821415	11705803	32	7	2.707	0.598	-2.17848	4.81274e-05	**
SP-r1-SP-r2	miR-4459	11821415	11705803	1691	380	143.046	32.4625	-2.13963	4.08139e-194	**
SP-r1-SP-r2	miR-31b	11821415	11705803	13	3	1.0997	0.2563	-2.1012	0.0134574	*
SP-r1-SP-r2	miR-3656	11821415	11705803	20	5	1.6918	0.4271	-1.98591	0.00270384	**
SP-r1-SP-r2	miR-6614-3p	11821415	11705803	44	11	3.7221	0.9397	-1.98584	6.37026e-06	**
SP-r1-SP-r2	miR-192-5p	11821415	11705803	24	6	2.0302	0.5126	-1.98572	0.000965977	**
SP-r1-SP-r2	miR-3957	11821415	11705803	19	5	1.6073	0.4271	-1.91199	0.00439947	**
SP-r1-SP-r2	miR-129b-5p	11821415	11705803	18	5	1.5227	0.4271	-1.83399	0.00709921	**
SP-r1-SP-r2	miR-92b	11821415	11705803	3988	1124	337.354	96.0208	-1.81284	0	**
SP-r1-SP-r2	miR-3676-5p	11821415	11705803	89	26	7.5287	2.2211	-1.76113	2.60097e-09	**
SP-r1-SP-r2	miR-1253	11821415	11705803	49	15	4.145	1.2814	-1.69365	1.87225e-05	**
SP-r1-SP-r2	miR-301b-5p	11821415	11705803	31	10	2.6224	0.8543	-1.61807	0.0010515	**
SP-r1-SP-r2	miR-3538	11821415	11705803	980	317	82.9004	27.0806	-1.61412	8.39068e-78	**
SP-r1-SP-r2	miR-2898	11821415	11705803	18	6	1.5227	0.5126	-1.57073	0.0156484	*
SP-r1-SP-r2	miR-20b-3p	11821415	11705803	90	31	7.6133	2.6483	-1.52346	6.72033e-08	**
SP-r1-SP-r2	miR-1763	11821415	11705803	17	6	1.4381	0.5126	-1.48826	0.024114	*
SP-r1-SP-r2	miR-2360	11821415	11705803	17	6	1.4381	0.5126	-1.48826	0.024114	*
SP-r1-SP-r2	miR-2127	11821415	11705803	188	67	15.9033	5.7237	-1.47431	2.23518e-14	**
SP-r1-SP-r2	miR-2475	11821415	11705803	14	5	1.1843	0.4271	-1.47139	0.0436179	*
SP-r1-SP-r2	let-7a-3p	11821415	11705803	25	9	2.1148	0.7688	-1.45984	0.00653433	**
SP-r1-SP-r2	miR-2304	11821415	11705803	25	9	2.1148	0.7688	-1.45984	0.00653433	**
SP-r1-SP-r2	miR-4048-3p	11821415	11705803	25	9	2.1148	0.7688	-1.45984	0.00653433	**
SP-r1-SP-r2	miR-107b	11821415	11705803	1532	552	129.595	47.1561	-1.4585	3.78625e-104	**
SP-r1-SP-r2	miR-1407	11821415	11705803	33	12	2.7915	1.0251	-1.44528	0.00183609	**
SP-r1-SP-r2	miR-142	11821415	11705803	5022	1870	424.822	159.75	-1.41105	1.25492674043677e-320	**
SP-r1-SP-r2	miR-103a-2-5p	11821415	11705803	16	6	1.3535	0.5126	-1.40079	0.0367502	*
SP-r1-SP-r2	miR-1767	11821415	11705803	28	11	2.3686	0.9397	-1.33376	0.00705147	**
SP-r1-SP-r2	miR-4935	11821415	11705803	25	10	2.1148	0.8543	-1.30771	0.0123117	*
SP-r1-SP-r2	miR-223-5p	11821415	11705803	404	171	34.1753	14.6081	-1.22619	2.21399e-22	**
SP-r1-SP-r2	miR-1410	11821415	11705803	26	12	2.1994	1.0251	-1.10135	0.0256565	*
SP-r1-SP-r2	miR-4448	11821415	11705803	3466	1611	293.197	137.624	-1.09114	6.55474e-149	**
SP-r1-SP-r2	miR-20a-1-3p	11821415	11705803	32	65	2.707	5.5528	1.03652	0.000645577	**
SP-r1-SP-r2	miR-4293	11821415	11705803	22	46	1.861	3.9297	1.07834	0.00311041	**
SP-r1-SP-r2	miR-206-3p	11821415	11705803	31	65	2.6224	5.5528	1.08233	0.000409172	**
SP-r1-SP-r2	miR-133a-3p	11821415	11705803	10	21	0.8459	1.794	1.08462	0.0469414	*
SP-r1-SP-r2	miR-24	11821415	11705803	4104	8760	347.167	748.347	1.10808	0	**
SP-r1-SP-r2	miR-24-3p	11821415	11705803	4034	8763	341.245	748.603	1.13339	0	**
SP-r1-SP-r2	miR-4286	11821415	11705803	20	44	1.6918	3.7588	1.15171	0.00230601	**
SP-r1-SP-r2	miR-6606-5p	11821415	11705803	35	81	2.9607	6.9196	1.22475	1.29971e-05	**
SP-r1-SP-r2	miR-24b	11821415	11705803	286	686	24.1934	58.6034	1.27637	1.37805e-39	**
SP-r1-SP-r2	miR-24b-3p	11821415	11705803	4418	10629	373.728	908.011	1.28072	0	**
SP-r1-SP-r2	miR-5107-5p	11821415	11705803	24	59	2.0302	5.0402	1.31186	8.91736e-05	**
SP-r1-SP-r2	let-7a-5p	11821415	11705803	77	191	6.5136	16.3167	1.32482	9.38269e-13	**
SP-r1-SP-r2	miR-33-1-3p	11821415	11705803	417	1048	35.275	89.5282	1.3437	2.3801e-64	**
SP-r1-SP-r2	miR-101a-5p	11821415	11705803	13	33	1.0997	2.8191	1.35812	0.00276962	**
SP-r1-SP-r2	miR-6510-5p	11821415	11705803	11	28	0.9305	2.392	1.36214	0.00585176	**
SP-r1-SP-r2	miR-320	11821415	11705803	76	198	6.429	16.9147	1.39561	3.88354e-14	**
SP-r1-SP-r2	miR-2954-5p	11821415	11705803	8	21	0.6767	1.794	1.40659	0.0149832	*
SP-r1-SP-r2	miR-196a-5p	11821415	11705803	6	16	0.5076	1.3668	1.42904	0.0327279	*
SP-r1-SP-r2	miR-320a	11821415	11705803	104	282	8.7976	24.0906	1.45329	1.22824e-20	**
SP-r1-SP-r2	miR-2406	11821415	11705803	18	49	1.5227	4.186	1.45894	0.000111175	**
SP-r1-SP-r2	miR-1187	11821415	11705803	17	47	1.4381	4.0151	1.48127	0.000129905	**
SP-r1-SP-r2	miR-5126	11821415	11705803	27	76	2.284	6.4925	1.50721	7.54238e-07	**
SP-r1-SP-r2	miR-4634	11821415	11705803	400	1147	33.8369	97.9856	1.53397	2.3888e-85	**
SP-r1-SP-r2	miR-378a-3p	11821415	11705803	5	15	0.423	1.2814	1.59899	0.0251149	*
SP-r1-SP-r2	miR-1565	11821415	11705803	73	222	6.1752	18.965	1.61878	3.80166e-19	**
SP-r1-SP-r2	miR-1584	11821415	11705803	270	822	22.8399	70.2216	1.62036	1.18975e-66	**
SP-r1-SP-r2	miR-4298	11821415	11705803	22	67	1.861	5.7237	1.62087	9.91209e-07	**
SP-r1-SP-r2	miR-2840	11821415	11705803	9	28	0.7613	2.392	1.65168	0.00149671	**
SP-r1-SP-r2	miR-4429	11821415	11705803	9	28	0.7613	2.392	1.65168	0.00149671	**
SP-r1-SP-r2	miR-152b	11821415	11705803	10	32	0.8459	2.7337	1.6923	0.000539111	**
SP-r1-SP-r2	miR-4121-3p	11821415	11705803	4	13	0.3384	1.1106	1.71454	0.0293128	*
SP-r1-SP-r2	miR-2962-5p	11821415	11705803	72	234	6.0906	19.9901	1.71463	1.10271e-21	**
SP-r1-SP-r2	miR-101-5p	11821415	11705803	9	31	0.7613	2.6483	1.79853	0.000383373	**
SP-r1-SP-r2	miR-449d	11821415	11705803	12	42	1.0151	3.588	1.82156	2.827e-05	**
SP-r1-SP-r2	miR-1207-5p	11821415	11705803	9	33	0.7613	2.8191	1.8887	0.000149951	**
SP-r1-SP-r2	miR-1759	11821415	11705803	15	56	1.2689	4.784	1.91464	5.2989e-07	**
SP-r1-SP-r2	miR-6583-5p	11821415	11705803	38	145	3.2145	12.387	1.94616	2.3242e-16	**
SP-r1-SP-r2	miR-2892	11821415	11705803	175	683	14.8036	58.3471	1.97871	7.42229e-73	**
SP-r1-SP-r2	miR-765	11821415	11705803	20	79	1.6918	6.7488	1.99607	8.27435e-10	**
SP-r1-SP-r2	miR-5595-3p	11821415	11705803	3	12	0.2538	1.0251	2.014	0.0202029	*
SP-r1-SP-r2	miR-16b-3p	11821415	11705803	63	261	5.3293	22.2966	2.06481	2.05493e-30	**
SP-r1-SP-r2	miR-1839	11821415	11705803	4	17	0.3384	1.4523	2.10154	0.00404466	**
SP-r1-SP-r2	miR-378	11821415	11705803	4	17	0.3384	1.4523	2.10154	0.00404466	**
SP-r1-SP-r2	miR-466i-5p	11821415	11705803	24	102	2.0302	8.7136	2.10165	5.03802e-13	**
SP-r1-SP-r2	miR-347	11821415	11705803	224	999	18.9487	85.3423	2.17116	5.55677e-119	**
SP-r1-SP-r2	miR-1693	11821415	11705803	4	18	0.3384	1.5377	2.18397	0.00240901	**
SP-r1-SP-r2	miR-1694	11821415	11705803	23	124	1.9456	10.593	2.44482	2.1678e-18	**
SP-r1-SP-r2	miR-147-3p	11821415	11705803	4	22	0.3384	1.8794	2.47347	0.000282464	**
SP-r1-SP-r2	miR-3654	11821415	11705803	10	58	0.8459	4.9548	2.55027	1.07905e-09	**
SP-r1-SP-r2	miR-6581-5p	11821415	11705803	2	12	0.1692	1.0251	2.59896	0.00698577	**
SP-r1-SP-r2	miR-4185-3p	11821415	11705803	5	31	0.423	2.6483	2.64634	6.49131e-06	**
SP-r1-SP-r2	miR-4499	11821415	11705803	38	249	3.2145	21.2715	2.72626	7.07314e-40	**
SP-r1-SP-r2	miR-3575	11821415	11705803	7	48	0.5921	4.1005	2.79189	6.05173e-09	**
SP-r1-SP-r2	miR-6042	11821415	11705803	2	14	0.1692	1.196	2.82142	0.00220132	**
SP-r1-SP-r2	miR-81c-5p	11821415	11705803	2	14	0.1692	1.196	2.82142	0.00220132	**
SP-r1-SP-r2	miR-4949-3p	11821415	11705803	7	50	0.5921	4.2714	2.8508	1.93095e-09	**
SP-r1-SP-r2	miR-455b	11821415	11705803	8	59	0.6767	5.0402	2.89689	4.44176e-11	**
SP-r1-SP-r2	miR-6626-5p	11821415	11705803	3	23	0.2538	1.9648	2.95262	4.43381e-05	**
SP-r1-SP-r2	miR-124b-3p	11821415	11705803	6	47	0.5076	4.0151	2.98367	2.6441e-09	**
SP-r1-SP-r2	miR-6385	11821415	11705803	10	86	0.8459	7.3468	3.11856	1.22164e-16	**
SP-r1-SP-r2	miR-1345	11821415	11705803	10	94	0.8459	8.0302	3.24688	1.04165e-18	**
SP-r1-SP-r2	miR-1275	11821415	11705803	13	127	1.0997	10.8493	3.30242	3.57061e-25	**
SP-r1-SP-r2	miR-24c	11821415	11705803	2	20	0.1692	1.7086	3.33601	6.00852e-05	**
SP-r1-SP-r2	miR-184b	11821415	11705803	2	22	0.1692	1.8794	3.47347	1.75065e-05	**
SP-r1-SP-r2	miR-3488	11821415	11705803	25	276	2.1148	23.578	3.47885	1.80659e-55	**
SP-r1-SP-r2	miR-27a	11821415	11705803	31	345	2.6224	29.4726	3.49041	3.79674e-69	**
SP-r1-SP-r2	miR-378a	11821415	11705803	1	12	0.0846	1.0251	3.59896	0.00172479	**
SP-r1-SP-r2	miR-3792	11821415	11705803	5	60	0.423	5.1257	3.59902	1.99461e-13	**
SP-r1-SP-r2	miR-4770	11821415	11705803	6	73	0.5076	6.2362	3.6189	3.85679e-16	**
SP-r1-SP-r2	miR-312	11821415	11705803	4	50	0.3384	4.2714	3.65791	1.62285e-11	**
SP-r1-SP-r2	miR-1224-5p	11821415	11705803	12	151	1.0151	12.8996	3.66763	2.43272e-32	**
SP-r1-SP-r2	miR-1782	11821415	11705803	18	232	1.5227	19.8192	3.7022	2.71183e-49	**
SP-r1-SP-r2	miR-4098-5p	11821415	11705803	1	15	0.0846	1.2814	3.92092	0.00025495	**
SP-r1-SP-r2	miR-4306	11821415	11705803	3	46	0.2538	3.9297	3.95266	2.98362e-11	**
SP-r1-SP-r2	miR-5187-5p	11821415	11705803	1	16	0.0846	1.3668	4.014	0.0001339	**
SP-r1-SP-r2	miR-3072-5p	11821415	11705803	3	52	0.2538	4.4422	4.12951	6.35668e-13	**
SP-r1-SP-r2	miR-5412-5p	11821415	11705803	5	90	0.423	7.6885	4.18397	1.06675e-21	**
SP-r1-SP-r2	miR-4513	11821415	11705803	1	19	0.0846	1.6231	4.26195	1.90973e-05	**
SP-r1-SP-r2	miR-3125	11821415	11705803	2	46	0.1692	3.9297	4.53762	3.48804e-12	**
SP-r1-SP-r2	miR-993b-5p	11821415	11705803	1	24	0.0846	2.0503	4.59903	7.14663e-07	**
SP-r1-SP-r2	miR-126	11821415	11705803	3	74	0.2538	6.3217	4.63855	3.6724e-19	**
SP-r1-SP-r2	miR-1895	11821415	11705803	3	76	0.2538	6.4925	4.67701	9.80806e-20	**
SP-r1-SP-r2	miR-604	11821415	11705803	2	56	0.1692	4.784	4.82142	4.68432e-15	**
SP-r1-SP-r2	miR-6608-5p	11821415	11705803	7	202	0.5921	17.2564	4.86515	1.54702e-51	**
SP-r1-SP-r2	miR-19a	11821415	11705803	1	30	0.0846	2.5628	4.92092	1.32515e-08	**
SP-r1-SP-r2	miR-206	11821415	11705803	2	60	0.1692	5.1257	4.92095	3.26938e-16	**
SP-r1-SP-r2	miR-92-3p	11821415	11705803	1	50	0.0846	4.2714	5.65791	1.83945e-14	**
SP-r1-SP-r2	miR-1584-5p	11821415	11705803	6	305	0.5076	26.0555	5.68175	6.80531e-83	**
SP-r1-SP-r2	miR-770-3p	11821415	11705803	9	510	0.7613	43.5681	5.83866	3.57289e-139	**
SP-r1-SP-r2	miR-6236	11821415	11705803	2	123	0.1692	10.5076	5.95656	1.03123e-34	**
SP-r1-SP-r2	miR-738	11821415	11705803	5	356	0.423	30.4123	6.16785	1.92046e-99	**
SP-r1-SP-r2	miR-4767	11821415	11705803	166	15345	14.0423	1310.89	6.54462	0	**
SP-r1-SP-r2	miR-320c	11821415	11705803	108	10934	9.136	934.067	6.67582	0	**
SP-r1-SP-r2	miR-4687-3p	11821415	11705803	0	12	0.01	1.0251	6.67962	0.000228996	**
SP-r1-SP-r2	miR-5108	11821415	11705803	0	12	0.01	1.0251	6.67962	0.000228996	**
SP-r1-SP-r2	miR-584	11821415	11705803	0	12	0.01	1.0251	6.67962	0.000228996	**
SP-r1-SP-r2	miR-129-1-3p	11821415	11705803	1	109	0.0846	9.3116	6.78223	5.04288e-32	**
SP-r1-SP-r2	miR-1250	11821415	11705803	0	13	0.01	1.1106	6.7952	0.000113935	**
SP-r1-SP-r2	miR-1713	11821415	11705803	0	13	0.01	1.1106	6.7952	0.000113935	**
SP-r1-SP-r2	miR-466b-1-3p	11821415	11705803	0	13	0.01	1.1106	6.7952	0.000113935	**
SP-r1-SP-r2	miR-6130	11821415	11705803	0	13	0.01	1.1106	6.7952	0.000113935	**
SP-r1-SP-r2	miR-6644-3p	11821415	11705803	0	13	0.01	1.1106	6.7952	0.000113935	**
SP-r1-SP-r2	miR-1839-5p	11821415	11705803	0	14	0.01	1.196	6.90207	5.66878e-05	**
SP-r1-SP-r2	miR-29	11821415	11705803	0	14	0.01	1.196	6.90207	5.66878e-05	**
SP-r1-SP-r2	miR-2987	11821415	11705803	0	14	0.01	1.196	6.90207	5.66878e-05	**
SP-r1-SP-r2	miR-3622b-5p	11821415	11705803	0	14	0.01	1.196	6.90207	5.66878e-05	**
SP-r1-SP-r2	miR-1400-5p	11821415	11705803	0	15	0.01	1.2814	7.00158	2.82046e-05	**
SP-r1-SP-r2	miR-3486-5p	11821415	11705803	0	15	0.01	1.2814	7.00158	2.82046e-05	**
SP-r1-SP-r2	miR-4738-3p	11821415	11705803	0	15	0.01	1.2814	7.00158	2.82046e-05	**
SP-r1-SP-r2	miR-990-5p	11821415	11705803	0	15	0.01	1.2814	7.00158	2.82046e-05	**
SP-r1-SP-r2	miR-2208b-3p	11821415	11705803	0	16	0.01	1.3668	7.09466	1.4033e-05	**
SP-r1-SP-r2	miR-241	11821415	11705803	0	16	0.01	1.3668	7.09466	1.4033e-05	**
SP-r1-SP-r2	miR-3064-5p	11821415	11705803	0	16	0.01	1.3668	7.09466	1.4033e-05	**
SP-r1-SP-r2	miR-28	11821415	11705803	0	17	0.01	1.4523	7.1822	6.98203e-06	**
SP-r1-SP-r2	miR-296-3p	11821415	11705803	0	17	0.01	1.4523	7.1822	6.98203e-06	**
SP-r1-SP-r2	miR-383-5p	11821415	11705803	0	17	0.01	1.4523	7.1822	6.98203e-06	**
SP-r1-SP-r2	miR-431	11821415	11705803	0	17	0.01	1.4523	7.1822	6.98203e-06	**
SP-r1-SP-r2	miR-4962-3p	11821415	11705803	0	17	0.01	1.4523	7.1822	6.98203e-06	**
SP-r1-SP-r2	miR-5320	11821415	11705803	0	18	0.01	1.5377	7.26463	3.47386e-06	**
SP-r1-SP-r2	miR-6672-3p	11821415	11705803	0	18	0.01	1.5377	7.26463	3.47386e-06	**
SP-r1-SP-r2	miR-1637	11821415	11705803	0	19	0.01	1.6231	7.34261	1.72839e-06	**
SP-r1-SP-r2	miR-5596a-3p	11821415	11705803	0	19	0.01	1.6231	7.34261	1.72839e-06	**
SP-r1-SP-r2	miR-1816	11821415	11705803	4	652	0.3384	55.6989	7.36278	1.05813e-189	**
SP-r1-SP-r2	miR-2325c	11821415	11705803	0	20	0.01	1.7086	7.41667	8.5995e-07	**
SP-r1-SP-r2	miR-4335	11821415	11705803	0	20	0.01	1.7086	7.41667	8.5995e-07	**
SP-r1-SP-r2	miR-5876	11821415	11705803	0	20	0.01	1.7086	7.41667	8.5995e-07	**
SP-r1-SP-r2	miR-1224	11821415	11705803	0	21	0.01	1.794	7.48704	4.27862e-07	**
SP-r1-SP-r2	miR-1247-5p	11821415	11705803	0	21	0.01	1.794	7.48704	4.27862e-07	**
SP-r1-SP-r2	miR-1348	11821415	11705803	0	21	0.01	1.794	7.48704	4.27862e-07	**
SP-r1-SP-r2	miR-2278	11821415	11705803	0	21	0.01	1.794	7.48704	4.27862e-07	**
SP-r1-SP-r2	miR-2753	11821415	11705803	0	21	0.01	1.794	7.48704	4.27862e-07	**
SP-r1-SP-r2	miR-6491	11821415	11705803	7	1288	0.5921	110.031	7.53785	0	**
SP-r1-SP-r2	miR-3107-3p	11821415	11705803	0	22	0.01	1.8794	7.55413	2.1288e-07	**
SP-r1-SP-r2	miR-4311	11821415	11705803	0	22	0.01	1.8794	7.55413	2.1288e-07	**
SP-r1-SP-r2	miR-2893	11821415	11705803	0	23	0.01	1.9648	7.61824	1.05917e-07	**
SP-r1-SP-r2	miR-3870-5p	11821415	11705803	0	23	0.01	1.9648	7.61824	1.05917e-07	**
SP-r1-SP-r2	miR-1614-3p	11821415	11705803	0	24	0.01	2.0503	7.67969	5.26982e-08	**
SP-r1-SP-r2	miR-3173	11821415	11705803	0	25	0.01	2.1357	7.73857	2.62196e-08	**
SP-r1-SP-r2	miR-337-5p	11821415	11705803	0	25	0.01	2.1357	7.73857	2.62196e-08	**
SP-r1-SP-r2	miR-5114	11821415	11705803	0	25	0.01	2.1357	7.73857	2.62196e-08	**
SP-r1-SP-r2	miR-4491	11821415	11705803	0	26	0.01	2.2211	7.79513	1.30454e-08	**
SP-r1-SP-r2	miR-4726-5p	11821415	11705803	0	26	0.01	2.2211	7.79513	1.30454e-08	**
SP-r1-SP-r2	miR-17	11821415	11705803	7	1547	0.5921	132.157	7.80219	0	**
SP-r1-SP-r2	miR-676-5p	11821415	11705803	0	27	0.01	2.3065	7.84956	6.49064e-09	**
SP-r1-SP-r2	miR-1010-5p	11821415	11705803	0	28	0.01	2.392	7.90207	3.22937e-09	**
SP-r1-SP-r2	miR-2325b	11821415	11705803	0	28	0.01	2.392	7.90207	3.22937e-09	**
SP-r1-SP-r2	miR-241-5p	11821415	11705803	0	28	0.01	2.392	7.90207	3.22937e-09	**
SP-r1-SP-r2	miR-4299	11821415	11705803	0	30	0.01	2.5628	8.00158	7.99429e-10	**
SP-r1-SP-r2	miR-4436b-3p	11821415	11705803	0	30	0.01	2.5628	8.00158	7.99429e-10	**
SP-r1-SP-r2	miR-5391	11821415	11705803	0	30	0.01	2.5628	8.00158	7.99429e-10	**
SP-r1-SP-r2	miR-4674	11821415	11705803	12	3087	1.0151	263.715	8.02122	0	**
SP-r1-SP-r2	miR-2347	11821415	11705803	0	31	0.01	2.6483	8.04892	3.9775e-10	**
SP-r1-SP-r2	miR-2491-3p	11821415	11705803	0	31	0.01	2.6483	8.04892	3.9775e-10	**
SP-r1-SP-r2	miR-341	11821415	11705803	0	31	0.01	2.6483	8.04892	3.9775e-10	**
SP-r1-SP-r2	miR-6570-3p	11821415	11705803	0	31	0.01	2.6483	8.04892	3.9775e-10	**
SP-r1-SP-r2	miR-6654-3p	11821415	11705803	0	32	0.01	2.7337	8.09471	1.97898e-10	**
SP-r1-SP-r2	miR-1765	11821415	11705803	14	3903	1.1843	333.424	8.13718	0	**
SP-r1-SP-r2	miR-2576	11821415	11705803	0	33	0.01	2.8191	8.13909	9.84627e-11	**
SP-r1-SP-r2	miR-702-5p	11821415	11705803	0	35	0.01	2.99	8.224	2.43743e-11	**
SP-r1-SP-r2	miR-1469	11821415	11705803	0	37	0.01	3.1608	8.30415	6.03384e-12	**
SP-r1-SP-r2	miR-4170-5p	11821415	11705803	0	38	0.01	3.2463	8.34265	3.0021e-12	**
SP-r1-SP-r2	miR-574-3p	11821415	11705803	0	46	0.01	3.9297	8.61828	1.12738e-14	**
SP-r1-SP-r2	miR-279d-5p	11821415	11705803	1	390	0.0846	33.3168	8.62138	1.14101e-116	**
SP-r1-SP-r2	miR-54-5p	11821415	11705803	0	48	0.01	4.1005	8.67966	2.79082e-15	**
SP-r1-SP-r2	miR-3739	11821415	11705803	0	51	0.01	4.3568	8.76713	3.43734e-16	**
SP-r1-SP-r2	miR-927	11821415	11705803	0	57	0.01	4.8694	8.9276	5.21443e-18	**
SP-r1-SP-r2	miR-4939-3p	11821415	11705803	0	59	0.01	5.0402	8.97734	1.29083e-18	**
SP-r1-SP-r2	miR-327	11821415	11705803	0	60	0.01	5.1257	9.00161	6.42242e-19	**
SP-r1-SP-r2	miR-196-5p	11821415	11705803	0	65	0.01	5.5528	9.11707	1.95818e-20	**
SP-r1-SP-r2	miR-1281	11821415	11705803	0	72	0.01	6.1508	9.26463	1.47797e-22	**
SP-r1-SP-r2	miR-1287	11821415	11705803	0	75	0.01	6.4071	9.32353	1.82036e-23	**
SP-r1-SP-r2	miR-1841	11821415	11705803	0	75	0.01	6.4071	9.32353	1.82036e-23	**
SP-r1-SP-r2	miR-106a-3p	11821415	11705803	0	77	0.01	6.5779	9.36148	4.50629e-24	**
SP-r1-SP-r2	miR-5133	11821415	11705803	0	77	0.01	6.5779	9.36148	4.50629e-24	**
SP-r1-SP-r2	miR-6633-5p	11821415	11705803	0	77	0.01	6.5779	9.36148	4.50629e-24	**
SP-r1-SP-r2	miR-716a	11821415	11705803	0	78	0.01	6.6634	9.38011	2.24207e-24	**
SP-r1-SP-r2	miR-202-3p.1	11821415	11705803	0	87	0.01	7.4322	9.53765	4.18915e-27	**
SP-r1-SP-r2	miR-6099	11821415	11705803	0	88	0.01	7.5176	9.55413	2.08428e-27	**
SP-r1-SP-r2	miR-3896-5p	11821415	11705803	0	90	0.01	7.6885	9.58656	5.15962e-28	**
SP-r1-SP-r2	miR-92b-5p	11821415	11705803	0	91	0.01	7.7739	9.60249	2.56713e-28	**
SP-r1-SP-r2	miR-367-3p	11821415	11705803	0	94	0.01	8.0302	9.64929	3.16184e-29	**
SP-r1-SP-r2	miR-662	11821415	11705803	0	96	0.01	8.2011	9.67967	7.82711e-30	**
SP-r1-SP-r2	miR-2886	11821415	11705803	1	822	0.0846	70.2216	9.69704	2.57152e-247	**
SP-r1-SP-r2	miR-6646-3p	11821415	11705803	0	112	0.01	9.5679	9.90206	1.1038e-34	**
SP-r1-SP-r2	miR-3156-5p	11821415	11705803	0	115	0.01	9.8242	9.9402	1.35951e-35	**
SP-r1-SP-r2	miR-927a-3p	11821415	11705803	0	118	0.01	10.0805	9.97735	1.67446e-36	**
SP-r1-SP-r2	miR-516b-5p	11821415	11705803	0	130	0.01	11.1056	10.1171	3.85339e-40	**
SP-r1-SP-r2	miR-4464	11821415	11705803	0	136	0.01	11.6182	10.1822	5.84557e-42	**
SP-r1-SP-r2	miR-5348-5p	11821415	11705803	0	139	0.01	11.8745	10.2137	7.19977e-43	**
SP-r1-SP-r2	miR-276-5p	11821415	11705803	0	156	0.01	13.3267	10.3801	5.05172e-48	**
SP-r1-SP-r2	miR-1299	11821415	11705803	0	177	0.01	15.1207	10.5623	2.17212e-54	**
SP-r1-SP-r2	miR-3614-3p	11821415	11705803	0	259	0.01	22.1258	11.1115	2.99913e-79	**
SP-r1-SP-r2	miR-4776-5p	11821415	11705803	2	4575	0.1692	390.832	11.1736	0	**
SP-r1-SP-r2	miR-4834	11821415	11705803	0	398	0.01	34.0002	11.7313	2.16997e-121	**
SP-r1-SP-r2	miR-1260a	11821415	11705803	1	3428	0.0846	292.846	11.7572	0	**
SP-r1-SP-r2	miR-4806-3p	11821415	11705803	0	416	0.01	35.5379	11.7951	7.57538e-127	**
SP-r1-SP-r2	miR-4028-3p	11821415	11705803	0	425	0.01	36.3068	11.826	1.4154e-129	**
SP-r1-SP-r2	miR-2777-5p	11821415	11705803	0	557	0.01	47.5832	12.2162	1.35683e-169	**
SP-r1-SP-r2	miR-1894-5p	11821415	11705803	0	564	0.01	48.1812	12.2343	1.02409e-171	**
SP-r1-SP-r2	miR-344i	11821415	11705803	0	565	0.01	48.2667	12.2368	5.09529e-172	**
SP-r1-SP-r2	miR-4185-5p	11821415	11705803	0	634	0.01	54.1612	12.403	6.14445e-193	**
SP-r1-SP-r2	miR-23-5p	11821415	11705803	0	649	0.01	55.4426	12.4368	1.74158e-197	**
SP-r1-SP-r2	miR-1561	11821415	11705803	0	699	0.01	59.714	12.5439	1.20913e-212	**
SP-r1-SP-r2	miR-5627-3p	11821415	11705803	0	720	0.01	61.508	12.5866	5.19897e-219	**
SP-r1-SP-r2	miR-2282-3p	11821415	11705803	0	787	0.01	67.2316	12.7149	2.53262e-239	**
SP-r1-SP-r2	miR-128-1-5p	11821415	11705803	0	992	0.01	84.7443	13.0489	1.79411e-301	**
SP-r1-SP-r2	miR-1813	11821415	11705803	0	1001	0.01	85.5131	13.0619	3.35217e-304	**
SP-r1-SP-r2	miR-281-5p	11821415	11705803	0	1045	0.01	89.272	13.124	1.53417066720366e-317	**
SP-r1-SP-r2	miR-500	11821415	11705803	0	1070	0.01	91.4077	13.1581	0	**
SP-r1-SP-r2	miR-59-5p	11821415	11705803	0	1080	0.01	92.2619	13.1715	0	**
SP-r1-SP-r2	miR-3662	11821415	11705803	0	1521	0.01	129.936	13.6655	0	**
SP-r1-SP-r2	miR-4321	11821415	11705803	0	1692	0.01	144.544	13.8192	0	**
SP-r1-SP-r2	miR-1989	11821415	11705803	0	2000	0.01	170.855	14.0605	0	**
SP-r1-SP-r2	miR-6556-3p	11821415	11705803	0	2050	0.01	175.127	14.0961	0	**
SP-r1-SP-r2	miR-484	11821415	11705803	0	2110	0.01	180.252	14.1377	0	**
SP-r1-SP-r2	miR-2965	11821415	11705803	0	2892	0.01	247.057	14.5926	0	**
SP-r1-SP-r2	miR-4599a	11821415	11705803	0	3032	0.01	259.017	14.6608	0	**
SP-r1-SP-r2	miR-2126	11821415	11705803	0	3354	0.01	286.525	14.8064	0	**
SP-r1-SP-r2	miR-3138	11821415	11705803	0	3771	0.01	322.148	14.9754	0	**
SP-r1-SP-r2	miR-4173-3p	11821415	11705803	0	5525	0.01	471.988	15.5265	0	**
SP-r1-SP-r2	miR-2462	11821415	11705803	0	5801	0.01	495.566	15.5968	0	**
