# Supplementary material for: Differential Expression Profiling of Spleen MicroRNAs in Response to Two Distinct Type II Interferons in Tetraodon nigroviridis
Source: PLoS One. 2014 May 6;9(5):e96336. doi: 10.1371/journal.pone.0096336 (PMC4011704; doi:10.1371/journal.pone.0096336)
Supplement: Table S3 — GO enrichment analysis of the predicted mRNA targets of the miRNAs differentially expressed between the SP-con and Sp-γ1 groups. (XLS) [file pone.0096336.s003.xls]

## Sheet: Celluar Component
Gene Ontology term	Genes annotated to the term
intracellular membrane-bounded organelle	CR646639, CR678117, CR673538, CR637750, CR688288, CR674072, CR661738, CR687231, CR684822, CR733881, CR658131, CR643388, CR715069, CR661647, CR684573, CR680089, CR695388, CR728822, CR680272, CR707758, CR725237, CR729500, CR633898, CR690316, CR695583, CR705183, CR705662, CR647903, CR656959, AM087015, CR654007, CR696145, CR686930, CR681462, CR657886, CR639685, CR678119, CR689526, CR658683, CR658532,…
membrane-bounded organelle	CR646639, CR678117, CR673538, CR637750, CR688288, CR674072, CR661738, CR687231, CR684822, CR733881, CR658131, CR643388, CR715069, CR661647, CR684573, CR680089, CR695388, CR728822, CR680272, CR707758, CR725237, CR729500, CR633898, CR690316, CR695583, CR705183, CR705662, CR647903, CR656959, AM087015, CR654007, CR696145, CR686930, CR681462, CR657886, CR639685, CR678119, CR689526, CR658683, CR658532,…
membrane	CR678117, CR730492, CR673538, CR634634, CR687231, CR715069, CR661647, CR684573, CR680089, CR695388, CR682749, CR728822, CR680272, CR725237, CR729500, CR633898, CR695583, CR694041, CR689939, CR639949, CR686575, CR654007, CR697116, CR681462, CR639685, CR727130, CR658532, CR722294, CR723672, CR730701, CR653947, CR663858, CR697576, CR675629, CR633643, CR658694, CR730083, CR644765, CR647277, CR723525,…
intrinsic to membrane	CR730492, CR673538, CR634634, CR687231, CR631161, CR715069, CR650066, CR726211, CR661647, CR725237, CR633898, CR695583, CR639949, CR695888, CR686575, CR639685, CR720780, CR663898, CR717415, CR639013, CR723672, CR653947, CR633643, CR647277, CR693922, CR675481, CR724916, CR687570, CR645001, CR722277, CR662152, CR672693, CR647258, CR695852, CR729165, CR654973, CR638065, CR690813, CR695886, CR709562,…
dihydrolipoyl dehydrogenase complex	CR656851, CR638155, CR657886, CR663751, CR654586
membrane part	CR730492, CR673538, CR634634, CR687231, CR659411, CR631161, CR715069, CR650066, CR726211, CR661647, CR725237, CR633898, CR695583, CR684329, CR639949, CR695888, CR686575, CR632005, CR639685, CR720780, CR663898, CR717415, CR639013, CR723672, CR684396, CR653947, CR663858, CR633643, CR634710, CR647277, CR693922, CR731135, CR675481, CR724916, CR728597, CR645001, CR687570, CR722277, CR662152, CR672693,…
tricarboxylic acid cycle enzyme complex	CR656851, CR638155, CR657886, CR663751, CR654586
endomembrane system	CR661904, CR707052, CR662152, CR660968, CR643779, CR687231, CR646774, CR668542, CR663858, CR661647, CR729165, CR680272, CR635885, CR725237, CR690813, CR695886, CR709562, CR695888, CR692686, CR665656, CR724916, CR720555, CR672638
integral to membrane	CR707379, CR663898, CR722277, CR717415, CR639013, CR730492, CR700118, CR634403, CR635955, CR647258, CR653947, CR650066, CR654973, CR690813, CR695886, CR633898, CR695583, CR647277, CR715824, CR639949, CR686575, CR724916, CR733570, CR726231, CR648846, CR720780, CR668310, CR687570
microtubule organizing center	CR690813, CR695886, CR730083, CR716458, CR711248, CR702497, CR696145, CR681462, CR716511, CR697508, CR660745
intracellular organelle	CR646639, CR690275, CR678117, CR673538, CR637750, CR688288, CR634634, CR686041, CR674072, CR661738, CR687231, CR684822, CR733881, CR658131, CR643388, CR715069, CR661647, CR684573, CR680089, CR695388, CR716511, CR728822, CR680272, CR707758, CR725237, CR729500, CR633898, CR690316, CR695583, CR705183, CR705662, CR647903, CR656959, AM087015, CR654007, CR696145, CR681246, CR686930, CR681462, CR657886,…
organelle	CR646639, CR690275, CR678117, CR673538, CR637750, CR688288, CR634634, CR686041, CR674072, CR661738, CR687231, CR684822, CR733881, CR658131, CR643388, CR715069, CR661647, CR684573, CR680089, CR695388, CR716511, CR728822, CR680272, CR707758, CR725237, CR729500, CR633898, CR690316, CR695583, CR705183, CR705662, CR647903, CR656959, AM087015, CR654007, CR696145, CR681246, CR686930, CR681462, CR657886,…
integral to plasma membrane	CR707379, CR730492, CR650066, CR647277, CR715824, CR647258
intrinsic to plasma membrane	CR707379, CR730492, CR650066, CR647277, CR715824, CR647258
ionotropic glutamate receptor complex	CR707379, CR715824
mitochondrial part	CR712995, CR678117, CR672693, CR663751, CR638155, CR729500, CR633898, CR695583, CR695888, CR632005, CR635217, CR701722, CR682747, CR657886, CR720780, CR658532, CR658891, CR700118, CR648902, CR685896, CR653947, CR687123, CR663671, CR661811, CR654586, CR656851, CR731665, CR706346, CR662822, CR638504, CR666672, CR657280
transport vesicle	CR662152, CR660968, CR661647, CR680272
mitochondrion	CR712995, CR678117, CR672693, CR663751, CR638155, CR729500, CR633898, CR695583, CR695888, CR632005, CR635217, CR701722, CR682747, CR657886, CR720780, CR658532, CR658891, CR700118, CR648902, CR685896, CR653947, CR687123, CR663671, CR661811, CR654586, CR656851, CR731665, CR706346, CR662822, CR638504, CR666672, CR657280
Golgi apparatus part	CR692686, CR661904, CR662152, CR720555, CR715069, CR660968, CR661647
microtubule cytoskeleton	CR690275, CR700118, CR727059, CR653947, CR721384, CR660745, CR716511, CR651495, CR690813, CR695886, CR690316, CR706091, CR633898, CR695583, CR730083, CR677834, CR661811, CR716458, CR706094, CR647212, CR705474, CR685881, CR711248, CR702497, CR670382, CR696145, CR648302, CR734617, CR681462, CR697508, CR720780
Golgi apparatus	CR692686, CR661904, CR662152, CR720555, CR715069, CR660968, CR661647
nuclear chromosome	CR640399, CR696145, CR719818, CR660745, CR697508
plasma membrane part	CR707379, CR730492, CR647277, CR684329, CR715824, CR683394, CR647258, CR733326, CR686575, CR684396, CR724916, CR733570, CR663858, CR650066, CR728597
plasma membrane	CR707379, CR730492, CR647277, CR684329, CR715824, CR683394, CR647258, CR733326, CR686575, CR684396, CR724916, CR733570, CR650066, CR697576, CR663858, CR728597
organelle membrane	CR712995, CR678117, CR662152, CR673538, CR675955, CR672693, CR687231, CR695852, CR631161, CR726211, CR661647, CR729165, CR695388, CR680272, CR690813, CR725237, CR729500, CR695886, CR640856, CR633898, CR709562, CR695583, CR695888, CR632005, CR654007, CR635217, CR701722, CR686144, CR639685, CR720780, CR721323, CR698616, CR661904, CR658532, CR700118, CR660968, CR722294, CR643779, CR631405, CR646774,…
receptor complex	CR707379, CR715824
chromosome	CR719818, CR640399, CR696145, CR701722, CR725349, CR732337, CR697508, CR660745, CR729702
cell periphery	CR707379, CR730492, CR647277, CR684329, CR715824, CR683394, CR647258, CR733326, CR686575, CR684396, CR724916, CR733570, CR650066, CR697576, CR663858, CR728597
vesicle membrane	CR661904, CR690813, CR695886, CR720555, CR680272
organellar ribosome	CR707052, CR673238, CR648828, CR687690, CR658316
mitochondrial intermembrane space	CR658532, CR635217, CR657280
organelle envelope lumen	CR658532, CR635217, CR657280
site of polarized growth	CR660688, CR672367, CR680089, CR657770
neuron projection	CR707379, CR727059, CR701722, CR634634, CR686759, CR697374, CR715824
Golgi membrane	CR662152, CR660968, CR661647
Golgi-associated vesicle	CR661904, CR720555, CR715069
vesicle	CR724419, CR661904, CR662152, CR688288, CR660968, CR657770, CR727059, CR690042, CR715069, CR661647, CR697576, CR680089, CR680272, CR635170, CR690813, CR695886, CR685125, CR687333, CR655573, CR692686, CR693548, CR686930, CR720555, CR672367
neuron part	CR707379, CR727059, CR701722, CR634634, CR686759, CR697374, CR715824
cell junction	CR690813, CR683269, CR695886, CR666284, CR704725, CR697374, CR666802
cytoskeleton	CR690275, CR634634, CR686041, CR727059, CR721384, CR716511, CR690813, CR695886, CR633898, CR690316, CR695583, CR716458, CR666284, CR711248, CR696145, CR681246, CR681462, CR720780, CR731805, CR700118, CR712249, CR709118, CR656994, CR653947, CR660745, CR651495, CR706091, CR730083, CR677834, CR661811, CR687333, CR694552, CR706094, CR705474, CR647212, CR685881, CR702497, CR670382, CR648302, CR734617,…
centrosome	CR696145, CR660745, CR697508
nuclear chromosome part	CR696145, CR719818, CR697508
cell projection	CR707379, CR690813, CR695886, CR660688, CR634634, CR712249, CR715824, CR727059, CR709118, CR642184, CR656994, CR701722, CR697374, CR686759
dendrite	CR701722, CR634634, CR686759
cell	CR700408, CR646639, CR690275, CR678117, CR730492, CR673538, CR637750, CR674072, CR680509, CR687231, CR719480, CR684822, CR685285, CR715069, CR661647, CR683586, CR684573, CR716511, CR728822, CR729500, CR665534, CR633898, CR705662, CR647903, CR681327, AM087015, CR726903, CR686575, CR654007, CR681246, CR692496, CR657886, CR653255, CR658683, CR658532, CR723672, CR657239, CR711774, CR701444, CR654197,…
cell part	CR700408, CR646639, CR690275, CR678117, CR730492, CR673538, CR637750, CR674072, CR680509, CR687231, CR719480, CR684822, CR685285, CR715069, CR661647, CR683586, CR684573, CR716511, CR728822, CR729500, CR665534, CR633898, CR705662, CR647903, CR681327, AM087015, CR726903, CR686575, CR654007, CR681246, CR692496, CR657886, CR653255, CR658683, CR658532, CR723672, CR657239, CR711774, CR701444, CR654197,…
chromosomal part	CR696145, CR701722, CR719818, CR732337, CR725349, CR697508, CR729702
protein-lipid complex	CR652454, CR647467
plasma lipoprotein particle	CR652454, CR647467
cytoplasmic vesicle membrane	CR661904, CR720555, CR680272
cytoplasmic vesicle part	CR661904, CR720555, CR680272
ion channel complex	CR690813, CR695886
cell projection part	CR709118, CR712249, CR697374
endoplasmic reticulum membrane	CR725237, CR709562, CR729165, CR643779, CR687231, CR646774
chromatin	CR696145, CR732337, CR697508, CR729702
translocon complex	CR643779, CR646774
axoneme	CR709118, CR712249
mitochondrial envelope	CR687123, CR729500, CR658532, CR712995, CR678117, CR661811, CR672693, CR695888, CR632005, CR635217, CR701722, CR666672, CR638504, CR657280
endoplasmic reticulum	CR725237, CR709562, CR729165, CR643779, CR687231, CR646774, CR728822
endosome	CR663858, CR675955, CR721323, CR698616, CR637749
mitochondrial membrane	CR687123, CR729500, CR658532, CR712995, CR678117, CR661811, CR672693, CR695888, CR632005, CR635217, CR701722, CR666672, CR638504
late endosome	CR675955, CR721323, CR698616
extrinsic to membrane	CR684396, CR656482, CR684329, CR683394
nuclear outer membrane-endoplasmic reticulum membrane network	CR725237, CR709562, CR729165, CR643779, CR687231, CR646774
mitochondrial inner membrane	CR687123, CR658532, CR712995, CR678117, CR661811, CR632005, CR635217, CR638504, CR666672
endoplasmic reticulum part	CR725237, CR709562, CR729165, CR643779, CR687231, CR646774
nuclear chromatin	CR696145, CR697508
coated vesicle membrane	CR661904, CR680272
rough endoplasmic reticulum	CR643779, CR646774
rough endoplasmic reticulum membrane	CR643779, CR646774
extrinsic to internal side of plasma membrane	CR684396, CR684329, CR683394
axon	CR727059, CR697374
extrinsic to plasma membrane	CR684396, CR684329, CR683394
proteasome core complex	CR674703, CR689985, CR684822
internal side of plasma membrane	CR684396, CR684329, CR683394
A band	CR725237, CR729165
small nuclear ribonucleoprotein complex	CR680466, CR668067, CR689225
membrane-bounded vesicle	CR661904, CR662152, CR688288, CR660968, CR727059, CR690042, CR715069, CR661647, CR697576, CR680272, CR690813, CR695886, CR685125, CR687333, CR655573, CR693548, CR720555, CR686930
cytoplasmic vesicle	CR724419, CR661904, CR662152, CR688288, CR660968, CR727059, CR690042, CR715069, CR661647, CR697576, CR680272, CR635170, CR685125, CR687333, CR655573, CR693548, CR686930, CR720555
cell-cell junction	CR683269, CR666284, CR666802
microbody	CR732645, CR724164, CR731771
synapse	CR733570, CR730492
pigment granule	CR727059, CR720555, CR687333
organelle envelope	CR658532, CR712995, CR707052, CR678117, CR700118, CR722294, CR672693, CR631405, CR695852, CR653947, CR631161, CR726211, CR695388, CR635885, CR687123, CR729500, CR633898, CR695583, CR663671, CR661811, CR695888, CR632005, CR635217, CR658066, CR686144, CR701722, CR666672, CR638504, CR720780, CR657280
envelope	CR658532, CR712995, CR707052, CR678117, CR700118, CR722294, CR672693, CR631405, CR695852, CR653947, CR631161, CR726211, CR695388, CR635885, CR687123, CR729500, CR633898, CR695583, CR663671, CR661811, CR695888, CR632005, CR635217, CR658066, CR686144, CR701722, CR666672, CR638504, CR720780, CR657280
nuclear periphery	CR690813, CR695886
microtubule associated complex	CR727059, CR721384
intracellular	CR700408, CR646639, CR690275, CR678117, CR673538, CR637750, CR674072, CR680509, CR687231, CR684822, CR685285, CR715069, CR661647, CR683586, CR684573, CR716511, CR728822, CR729500, CR665534, CR633898, CR705662, CR647903, CR681327, AM087015, CR654007, CR681246, CR657886, CR653255, CR658683, CR658532, CR723672, CR657239, CR711774, CR701444, CR654197, CR668542, CR697576, CR676773, CR730083, CR700439,…
histone methyltransferase complex	CR642583, CR660025, CR701722
methyltransferase complex	CR642583, CR660025, CR701722
organelle inner membrane	CR658532, CR712995, CR678117, CR700118, CR722294, CR631405, CR695852, CR653947, CR631161, CR726211, CR695388, CR687123, CR729500, CR633898, CR695583, CR663671, CR661811, CR632005, CR635217, CR658066, CR686144, CR666672, CR638504, CR720780, CR657280
proteasome complex	CR660901, CR674703, CR689985, CR684822
intracellular part	CR700408, CR646639, CR690275, CR678117, CR673538, CR637750, CR674072, CR680509, CR687231, CR684822, CR685285, CR715069, CR661647, CR683586, CR684573, CR716511, CR728822, CR729500, CR665534, CR633898, CR705662, CR647903, CR681327, AM087015, CR654007, CR681246, CR657886, CR653255, CR658683, CR658532, CR723672, CR657239, CR711774, CR701444, CR654197, CR668542, CR697576, CR676773, CR730083, CR700439,…
cytoplasmic membrane-bounded vesicle	CR661904, CR662152, CR688288, CR660968, CR727059, CR690042, CR715069, CR661647, CR697576, CR680272, CR685125, CR687333, CR655573, CR693548, CR720555, CR686930
apical junction complex	CR683269, CR666802
spindle	CR633898, CR695583, CR730083, CR661811, CR700118, CR702497, CR653947, CR681462, CR720780, CR660745
secretory granule	CR693548, CR686930, CR720555, CR690042, CR685125, CR688288, CR655573
cytoskeletal part	CR731805, CR700118, CR634634, CR727059, CR653947, CR721384, CR660745, CR716511, CR690813, CR695886, CR633898, CR695583, CR730083, CR716458, CR661811, CR687333, CR666284, CR711248, CR702497, CR696145, CR681462, CR720780, CR697508
platelet alpha granule	CR693548, CR686930, CR690042, CR685125, CR688288, CR655573
protein serine/threonine phosphatase complex	CR730083, CR681462, CR701722
coated vesicle	CR661904, CR680272
cytoplasm	CR690275, CR678117, CR710183, CR688288, CR634634, CR680509, CR687231, CR685285, CR643388, CR715069, CR661647, CR680089, CR728822, CR680272, CR725237, CR729500, CR665534, CR633898, CR695583, CR647903, CR681327, AM087015, CR686930, CR681462, CR657886, CR639685, CR658683, CR658532, CR693061, CR648902, CR657239, CR726422, CR711774, CR653947, CR663858, CR697576, CR680466, CR633643, CR730083, CR685881,…
cytoplasmic part	CR690275, CR678117, CR710183, CR688288, CR634634, CR680509, CR687231, CR685285, CR643388, CR715069, CR661647, CR680089, CR728822, CR680272, CR725237, CR729500, CR665534, CR633898, CR695583, CR647903, CR681327, AM087015, CR686930, CR681462, CR657886, CR639685, CR658683, CR658532, CR693061, CR648902, CR657239, CR726422, CR711774, CR653947, CR663858, CR697576, CR680466, CR633643, CR730083, CR685881,…
contractile fiber part	CR725237, CR731805, CR730083, CR677834, CR681462, CR666284, CR729165
spliceosomal complex	CR729077, CR734459
myofibril	CR725237, CR731805, CR730083, CR677834, CR681462, CR666284, CR729165
nuclear envelope	CR707052, CR635885
vacuole	CR637749, AM087015
extracellular space	CR652454, CR647467, CR634914, CR639259, CR655573
cell body	CR707379, CR660688, CR733072, CR715824, CR719480
sarcomere	CR725237, CR731805, CR730083, CR677834, CR681462, CR729165
I band	CR730083, CR681462
mitochondrial matrix	CR633898, CR695583, CR653947, CR661811, CR700118, CR720780
MHC protein complex	CR733326, CR728597
nucleoplasm part	CR642583, CR660025, CR701722, CR701444
nucleoplasm	CR642583, CR660025, CR701722, CR701444
extracellular matrix	CR660688, CR697576
nucleus	CR695852, CR653808, CR684573, CR729702, CR690813, CR696120, CR695886, CR631929, CR726730, CR729077, CR695888, CR642583, CR696145, CR715748, CR701722, CR681462, CR689448, CR734459, CR693061, CR708764, CR707052, CR663683, CR719818, CR689225, CR701444, CR640399, CR649796, CR631489, CR732337, CR680466, CR660745, CR635885, CR730083, CR631190, CR660025, CR702497, CR714137, CR697508, CR668067
contractile fiber	CR725237, CR731805, CR730083, CR677834, CR681462, CR666284, CR729165
organelle part	CR678117, CR673538, CR634634, CR687231, CR631161, CR715069, CR726211, CR661647, CR721384, CR695388, CR716511, CR728822, CR680272, CR725237, CR729500, CR633898, CR695583, CR666284, CR726730, CR695888, CR642583, CR654007, CR632005, CR696145, CR635217, CR715748, CR681462, CR657886, CR639685, CR725349, CR720780, CR734459, CR658532, CR693061, CR707052, CR663683, CR648902, CR722294, CR711774, CR701444,…
membrane-enclosed lumen	CR695852, CR653808, CR729702, CR690813, CR696120, CR695886, CR633898, CR695583, CR631929, CR726730, CR729077, CR642583, CR696145, CR635217, CR715748, CR701722, CR681462, CR720780, CR689448, CR734459, CR658532, CR693061, CR708764, CR700118, CR719818, CR663683, CR701444, CR640399, CR649796, CR631489, CR653947, CR732337, CR660745, CR631190, CR730083, CR661811, CR660025, CR702497, CR714137, CR697508,…
nuclear part	CR695852, CR653808, CR729702, CR690813, CR696120, CR695886, CR631929, CR726730, CR729077, CR642583, CR696145, CR715748, CR701722, CR681462, CR689448, CR734459, CR693061, CR708764, CR707052, CR663683, CR719818, CR689225, CR701444, CR640399, CR631489, CR649796, CR732337, CR680466, CR660745, CR635885, CR730083, CR631190, CR660025, CR702497, CR714137, CR697508, CR668067
mitochondrial membrane part	CR695888, CR632005
extracellular region	CR723497, CR705431, CR709447, CR660688, CR634914, CR639259, CR720348, CR655573, CR652454, CR719468, CR647467, CR715069
nuclear lumen	CR695852, CR653808, CR729702, CR690813, CR696120, CR695886, CR631929, CR726730, CR729077, CR642583, CR696145, CR715748, CR701722, CR681462, CR689448, CR734459, CR708764, CR693061, CR663683, CR719818, CR701444, CR631489, CR649796, CR640399, CR732337, CR660745, CR730083, CR631190, CR660025, CR702497, CR714137, CR697508
extracellular region part	CR723497, CR705431, CR709447, CR660688, CR634914, CR639259, CR655573, CR652454, CR647467, CR715069
organelle lumen	CR695852, CR653808, CR729702, CR690813, CR696120, CR695886, CR633898, CR695583, CR631929, CR726730, CR729077, CR642583, CR696145, CR715748, CR701722, CR681462, CR720780, CR689448, CR734459, CR693061, CR708764, CR700118, CR663683, CR719818, CR701444, CR640399, CR649796, CR631489, CR653947, CR732337, CR660745, CR730083, CR631190, CR661811, CR660025, CR702497, CR714137, CR697508
intracellular organelle lumen	CR695852, CR653808, CR729702, CR690813, CR696120, CR695886, CR633898, CR695583, CR631929, CR726730, CR729077, CR642583, CR696145, CR715748, CR701722, CR681462, CR720780, CR689448, CR734459, CR693061, CR708764, CR700118, CR663683, CR719818, CR701444, CR640399, CR649796, CR631489, CR653947, CR732337, CR660745, CR730083, CR631190, CR661811, CR660025, CR702497, CR714137, CR697508
intracellular organelle part	CR678117, CR634634, CR687231, CR631161, CR715069, CR726211, CR661647, CR721384, CR695388, CR716511, CR680272, CR725237, CR729500, CR633898, CR695583, CR666284, CR726730, CR695888, CR642583, CR632005, CR696145, CR635217, CR715748, CR681462, CR657886, CR725349, CR720780, CR734459, CR658532, CR693061, CR707052, CR663683, CR648902, CR722294, CR711774, CR701444, CR631489, CR653947, CR680466, CR660745,…
large ribosomal subunit	CR631489, CR631190, CR631929, CR687690
actin cytoskeleton	CR731805, CR666284
protein complex	CR690275, CR680509, CR684822, CR659411, CR643388, CR721384, CR683586, CR633898, CR695583, CR689985, CR681327, CR642583, CR696145, CR681246, CR681462, CR665627, CR657886, CR720780, CR660901, CR725669, CR701444, CR653947, CR722202, CR660745, CR730083, CR674703, CR654586, CR685881, CR656851, CR702497, CR731135, CR695508, CR728597, CR711299, CR663751, CR727059, CR638155, CR690813, CR695886, CR709037,…
non-membrane-bounded organelle	CR690275, CR688288, CR634634, CR686041, CR721384, CR716511, CR725237, CR633898, CR690316, CR695583, CR666284, CR696145, CR681246, CR686930, CR681462, CR725349, CR720780, CR707052, CR711774, CR709118, CR631489, CR656994, CR653947, CR690042, CR660745, CR676773, CR730083, CR687333, CR694552, CR685881, CR702497, CR674444, CR712740, CR687570, CR673238, CR648828, CR727059, CR636040, CR729165, CR653808,…
intracellular non-membrane-bounded organelle	CR690275, CR688288, CR634634, CR686041, CR721384, CR716511, CR725237, CR633898, CR690316, CR695583, CR666284, CR696145, CR681246, CR686930, CR681462, CR725349, CR720780, CR707052, CR711774, CR709118, CR631489, CR656994, CR653947, CR690042, CR660745, CR676773, CR730083, CR687333, CR694552, CR685881, CR702497, CR674444, CR712740, CR687570, CR673238, CR648828, CR727059, CR636040, CR729165, CR653808,…
macromolecular complex	CR700408, CR690275, CR710183, CR680509, CR711389, CR684822, CR659411, CR719034, CR721621, CR643388, CR721384, CR683586, CR707758, CR665534, CR633898, CR695583, CR705662, CR689985, CR681327, CR642583, CR696145, CR681246, CR681462, CR665627, CR657886, CR653255, CR720780, CR734459, CR651535, CR660901, CR725669, CR693061, CR707052, CR701444, CR711774, CR631489, CR653947, CR722202, CR680466, CR660745,…
ribosome	CR631190, CR707052, CR673238, CR631929, CR648828, CR711774, CR631489, CR642184, CR636040, CR653808, CR712740, CR658316, CR687690
small ribosomal subunit	CR642184, CR653808, CR711774
ribonucleoprotein complex	CR700408, CR686480, CR710183, CR673238, CR648828, CR711389, CR681224, CR727767, CR719034, CR636040, CR721621, CR653808, CR633785, CR665534, CR705766, CR705662, CR631929, CR690900, CR729077, CR653255, CR700469, CR734459, CR668649, CR651535, CR707052, CR689225, CR711774, CR631489, CR716123, CR680466, CR658316, CR687690, CR671303, CR712964, CR631190, CR679924, CR634460, CR633803, CR642184, CR712740,…
ribosomal subunit	CR631489, CR642184, CR631190, CR631929, CR653808, CR687690, CR711774

## Sheet: Molecular Function
Gene Ontology term	Genes annotated to the term
extracellular ligand-gated ion channel activity	CR707379, CR733570, CR730492, CR715824
receptor activity	CR707379, CR730170, CR718793, CR730492, CR715079, CR713146, CR715824, CR696818, CR733570, CR668310, CR687570, CR693920, CR711211
catalytic activity	CR640958, CR690275, CR726472, CR674072, CR680509, CR687231, CR719480, CR684822, CR685285, CR648405, CR733881, CR643388, CR715069, CR685287, CR695388, CR728822, CR678244, CR725237, CR729500, CR707716, CR734450, CR699930, CR667304, CR647903, CR656959, CR633589, CR681327, CR683399, CR654007, CR681462, CR657886, CR659972, CR710090, CR658683, CR648902, CR722294, CR654197, CR645071, CR675629, CR660745,…
excitatory extracellular ligand-gated ion channel activity	CR707379, CR730492, CR715824
DNA binding	CR707758, CR718793, CR682725, CR719818, CR686967, CR726730, CR660025, CR642184, CR647171, CR726044, CR685571, CR658347, CR693920
anion transmembrane transporter activity	CR690813, CR695886, CR692496, CR648846, CR634403, CR654973, CR637749
ligand-gated ion channel activity	CR707379, CR733570, CR730492, CR715824
ligand-gated channel activity	CR707379, CR733570, CR730492, CR715824
oxidoreductase activity, acting on the aldehyde or oxo group of donors, disulfide as acceptor	CR656851, CR657886, CR663751
chloride channel activity	CR690813, CR695886, CR692496
chloride transmembrane transporter activity	CR690813, CR695886, CR692496
molecular transducer activity	CR707379, CR730492, CR673538, CR684396, CR663858, CR724257, CR718793, CR677834, CR715079, CR713146, CR683394, CR715824, CR684329, CR668310, CR687570, CR693920
secondary active transmembrane transporter activity	CR695852, CR648846, CR634403, CR664557, CR654973
nucleic acid binding transcription factor activity	CR707758, CR660025, CR647171, CR718793, CR637750, CR726044, CR658347, CR693920, CR661738
transmembrane transporter activity	CR707379, CR722277, CR730492, CR700118, CR634403, CR695852, CR653947, CR729165, CR664557, CR654973, CR728822, CR690813, CR635170, CR725237, CR695886, CR633898, CR695583, CR700439, CR715079, CR715824, CR731135, CR692496, CR733570, CR726231, CR666672, CR648846, CR638504, CR720780, DQ013062, CR637749, CR734459
oxidoreductase activity, acting on the CH-CH group of donors	CR724164, CR637857, CR666135, CR663671, CR638122, CR661105
anion channel activity	CR690813, CR695886, CR692496
glutamate receptor activity	CR707379, CR715824
active transmembrane transporter activity	CR725237, CR722277, CR634403, CR695852, CR731135, CR726231, CR648846, CR729165, CR664557, CR654973
ligand-activated sequence-specific DNA binding RNA polymerase II transcription factor activity	CR718793, CR693920
basic amino acid transmembrane transporter activity	CR648846, CR654973
neutral amino acid transmembrane transporter activity	CR648846, CR654973
steroid dehydrogenase activity, acting on the CH-CH group of donors	CR637857, CR638122
signaling receptor activity	CR707379, CR718793, CR730492, CR715079, CR713146, CR668310, CR693920, CR687570, CR715824
translation factor activity, nucleic acid binding	CR725669, CR711765, CR716990, CR680509, CR726422, CR649618, CR685285, CR691198, CR657080, CR716461, CR664557, CR683586, CR685287, CR670407, CR698251, CR638408, CR681327, CR651203, CR660025, CR714137, CR715748, CR643669, CR695508, CR678119, CR657909
receptor binding	CR718304, CR717415, CR690275, CR690900, CR660688, CR720348, CR685881, CR691576, CR719468, CR668310, CR687570
amino acid transmembrane transporter activity	CR648846, CR634403, CR654973, CR637749
ion transmembrane transporter activity	CR707379, CR722277, CR730492, CR634403, CR729165, CR654973, CR635170, CR725237, CR690813, CR695886, CR700439, CR715824, CR733570, CR692496, CR731135, CR726231, CR648846, DQ013062, CR637749
sequence-specific DNA binding RNA polymerase II transcription factor activity	CR718793, CR693920
sequence-specific DNA binding transcription factor activity	CR718793, CR693920
protein histidine kinase activity	CR638155, CR654586
phosphotransferase activity, nitrogenous group as acceptor	CR638155, CR654586
oxidoreductase activity	CR646963, CR666135, CR689603, CR663751, CR727059, CR633903, CR733881, CR631161, CR724687, CR663554, CR639427, CR718662, CR636254, CR687746, CR683399, CR652250, CR724164, CR654007, CR632005, CR657886, CR678183, CR720710, CR727973, CR731439, CR722294, CR671669, CR700960, CR631405, CR637857, CR654197, CR661105, CR663736, CR663671, CR656851, CR731665, CR658066, CR638122, CR730579, CR661245, CR642202
ligase activity, forming carbon-nitrogen bonds	CR734450, CR694471, CR709037, CR705029, CR647212, CR732334, CR648302, CR709349, CR687942, CR651495
transferase activity, transferring pentosyl groups	CR729212, CR725831, CR732383, CR654796
hydrolase activity	CR640958, CR690275, CR664036, CR731516, CR680509, CR684822, CR685285, CR648405, CR715069, CR685287, CR728822, CR725237, CR699930, CR689985, CR633589, CR681327, CR684329, CR681462, CR710090, CR633598, CR660901, CR717415, CR637397, CR648902, CR648141, CR684396, CR654197, CR645071, CR675629, CR660745, CR670407, CR730083, CR674703, CR639259, CR692686, CR652332, CR731135, CR662822, CR639442, CR648055,…
acid-amino acid ligase activity	CR734450, CR709037, CR705029, CR647212, CR732334, CR648302, CR709349, CR687942, CR651495
protein binding	CR646639, CR690275, CR637750, CR731516, CR688288, CR634634, CR686041, CR661738, CR732334, CR659411, CR661478, CR643388, CR715069, CR689734, CR726211, CR680089, CR734450, CR636254, CR634914, CR695888, CR696145, CR681246, CR715748, CR686930, CR681462, CR658347, CR658683, CR717415, CR693061, CR690042, CR663858, CR690650, CR730083, CR700439, CR687333, CR702391, CR685881, CR692686, CR702497, CR719468,…
oligosaccharyl transferase activity	CR709562, CR687231
amine transmembrane transporter activity	CR722277, CR726231
steroid dehydrogenase activity	CR652250, CR637857, CR638122
substrate-specific transmembrane transporter activity	CR707379, CR722277, CR730492, CR700118, CR634403, CR653947, CR729165, CR654973, CR635170, CR725237, CR690813, CR695886, CR633898, CR695583, CR700439, CR715824, CR731135, CR692496, CR733570, CR726231, CR666672, CR648846, CR638504, CR720780, DQ013062, CR734459, CR637749
L-amino acid transmembrane transporter activity	CR648846, CR654973
signal transducer activity	CR707379, CR718793, CR730492, CR715079, CR713146, CR715824, CR663858, CR668310, CR687570, CR693920, CR724257
transferase activity, transferring glycosyl groups	CR729212, CR642583, CR709562, CR725831, CR732383, CR654796, CR687231
organic anion transmembrane transporter activity	CR648846, CR634403, CR654973, CR637749
carboxylic acid transmembrane transporter activity	CR648846, CR634403, CR654973, CR637749
small conjugating protein ligase activity	CR734450, CR709037, CR705029, CR647212, CR648302, CR709349, CR687942, CR651495
bHLH transcription factor binding	CR637750, CR661738
MRF binding	CR637750, CR661738
protein phosphatase regulator activity	CR693061, CR689448
ligase activity	CR734450, CR694471, CR709037, CR705029, CR647212, CR732334, CR706346, CR648302, CR709349, CR687942, CR651495
organic acid transmembrane transporter activity	CR648846, CR634403, CR654973, CR637749
transcription factor binding	CR660025, CR642184, CR715748, CR714137, CR637750, CR661738
ribonucleotide binding	CR724419, CR714945, CR711765, CR690275, CR680509, CR732334, CR685285, CR638155, CR661478, CR643388, CR729165, CR685287, CR695388, CR725237, CR694471, CR690316, CR699930, CR733072, CR709037, CR730174, CR681327, CR664854, CR696145, CR686144, CR672367, CR657909, CR731805, CR685336, CR649796, CR709349, CR663858, CR728504, CR660745, CR646339, CR651495, CR670407, CR694552, CR638408, CR705029, CR647212,…
purine ribonucleotide binding	CR724419, CR714945, CR711765, CR690275, CR680509, CR732334, CR685285, CR638155, CR661478, CR643388, CR729165, CR685287, CR695388, CR725237, CR694471, CR690316, CR699930, CR733072, CR709037, CR730174, CR681327, CR664854, CR696145, CR686144, CR672367, CR657909, CR731805, CR685336, CR649796, CR709349, CR663858, CR728504, CR660745, CR646339, CR651495, CR670407, CR694552, CR638408, CR705029, CR647212,…
inorganic anion transmembrane transporter activity	CR690813, CR695886, CR692496
purine nucleotide binding	CR724419, CR714945, CR711765, CR690275, CR680509, CR732334, CR685285, CR638155, CR661478, CR643388, CR729165, CR685287, CR695388, CR725237, CR694471, CR690316, CR699930, CR733072, CR709037, CR730174, CR681327, CR664854, CR696145, CR686144, CR672367, CR657909, CR731805, CR685336, CR649796, CR709349, CR663858, CR728504, CR660745, CR646339, CR651495, CR670407, CR694552, CR638408, CR705029, CR647212,…
transmembrane signaling receptor activity	CR707379, CR730492, CR715079, CR713146, CR668310, CR687570, CR715824
nucleotide binding	CR724419, CR714945, CR711765, CR690275, CR674072, CR680509, CR732334, CR685285, CR638155, CR661478, CR643388, CR729165, CR685287, CR695388, CR725237, CR734450, CR694471, CR690316, CR699930, CR733072, CR709037, CR730174, CR681327, CR664854, CR683399, CR696145, CR686144, CR672367, CR657909, CR717152, CR731805, CR685336, CR649796, CR709349, CR663858, CR728504, CR660745, CR646339, CR651495, CR670407,…
nucleoside phosphate binding	CR724419, CR714945, CR711765, CR690275, CR674072, CR680509, CR732334, CR685285, CR638155, CR661478, CR643388, CR729165, CR685287, CR695388, CR725237, CR734450, CR694471, CR690316, CR699930, CR733072, CR709037, CR730174, CR681327, CR664854, CR683399, CR696145, CR686144, CR672367, CR657909, CR717152, CR731805, CR685336, CR649796, CR709349, CR663858, CR728504, CR660745, CR646339, CR651495, CR670407,…
protein domain specific binding	CR672367, CR680089, CR668310, CR657770, CR687570
cytokine activity	CR719468, CR720348
endopeptidase inhibitor activity	CR649567, CR692438, CR660688, CR725196, CR715069, CR724755, CR634634
enzyme regulator activity	CR649567, CR693061, CR708764, CR724755, CR634634, CR727059, CR691417, CR689693, CR647467, CR643388, CR715069, CR692438, CR660688, CR725196, CR637737, CR652454, CR692686, CR724916, CR729544, CR689448, CR705700
small molecule binding	CR724419, CR714945, CR711765, CR690275, CR674072, CR680509, CR732334, CR685285, CR638155, CR661478, CR643388, CR729165, CR685287, CR695388, CR725237, CR734450, CR694471, CR690316, CR699930, CR733072, CR709037, CR730174, CR681327, CR664854, CR683399, CR696145, CR686144, CR672367, CR657909, CR717152, CR731805, CR685336, CR649796, CR709349, CR663858, CR728504, CR660745, CR646339, CR651495, CR670407,…
ion channel activity	CR707379, CR690813, CR695886, CR733570, CR692496, CR730492, CR715824
substrate-specific channel activity	CR707379, CR690813, CR695886, CR733570, CR692496, CR730492, CR715824
phospholipase activity	CR654197, CR705700
phosphatase inhibitor activity	CR693061, CR689448
adenyl ribonucleotide binding	CR714945, CR680509, CR732334, CR638155, CR661478, CR643388, CR729165, CR695388, CR725237, CR694471, CR690316, CR699930, CR709037, CR730174, CR681327, CR696145, CR686144, CR657909, CR731805, CR685336, CR649796, CR709349, CR728504, CR646339, CR651495, CR694552, CR638408, CR705029, CR647212, CR654586, CR648302, CR706346, CR674444, CR697508, CR667454
adenyl nucleotide binding	CR714945, CR680509, CR732334, CR638155, CR661478, CR643388, CR729165, CR695388, CR725237, CR694471, CR690316, CR699930, CR709037, CR730174, CR681327, CR696145, CR686144, CR657909, CR731805, CR685336, CR649796, CR709349, CR728504, CR646339, CR651495, CR694552, CR638408, CR705029, CR647212, CR654586, CR648302, CR706346, CR674444, CR697508, CR667454
O-acyltransferase activity	CR639259, CR650303
channel activity	CR707379, CR690813, CR695886, CR733570, CR692496, CR730492, CR715824
passive transmembrane transporter activity	CR707379, CR690813, CR695886, CR733570, CR692496, CR730492, CR715824
enzyme binding	CR734450, CR730083, CR692686, CR660025, CR727059, CR702497, CR642184, CR724916, CR701722, CR681462, CR643388, CR715069, CR663858
protein kinase regulator activity	CR727059, CR708764, CR643388
lipase activity	CR654197, CR705700
ATPase activity, coupled	CR725237, CR699930, CR638408, CR680509, CR681327, CR731135, CR729165, CR657909
lipoprotein particle receptor binding	CR668310, CR687570
heme-copper terminal oxidase activity	CR639427, CR718662, CR720710, CR733881, CR631161, CR671669, CR631405
protein N-terminus binding	CR702497, CR730083, CR681462
ATPase activity	CR725237, CR699930, CR638408, CR680509, CR681327, CR731135, CR729165, CR657909
oxidoreductase activity, acting on paired donors, with incorporation or reduction of molecular oxygen	CR646963, CR654007, CR654197, CR730579, CR663554
kinase regulator activity	CR727059, CR708764, CR643388
phosphatase regulator activity	CR693061, CR689448
hydrolase activity, acting on acid anhydrides	CR724419, CR731805, CR711765, CR690275, CR680509, CR649796, CR685285, CR684396, CR729165, CR660745, CR685287, CR728822, CR725237, CR670407, CR699930, CR638408, CR733072, CR681327, CR684329, CR649106, CR683394, CR692686, CR731135, CR734617, CR672367, CR657909
oxidoreductase activity, acting on the aldehyde or oxo group of donors	CR656851, CR633903, CR657886, CR661245, CR663751, CR663736
MHC protein binding	CR690275, CR685881
enzyme activator activity	CR692686, CR691417, CR724916, CR729544
hydrolase activity, acting on ester bonds	CR730083, CR658891, CR639259, CR721409, CR650303, CR644319, CR648141, CR642184, CR654197, CR676040, CR701722, CR681462, CR662822, CR675629, CR645259, CR705700
endopeptidase regulator activity	CR649567, CR692438, CR660688, CR725196, CR715069, CR724755, CR634634
pyrophosphatase activity	CR724419, CR731805, CR711765, CR690275, CR680509, CR649796, CR685285, CR684396, CR729165, CR660745, CR685287, CR725237, CR670407, CR699930, CR638408, CR733072, CR681327, CR684329, CR649106, CR683394, CR692686, CR731135, CR734617, CR672367, CR657909
hydrolase activity, acting on acid anhydrides, in phosphorus-containing anhydrides	CR724419, CR731805, CR711765, CR690275, CR680509, CR649796, CR685285, CR684396, CR729165, CR660745, CR685287, CR725237, CR670407, CR699930, CR638408, CR733072, CR681327, CR684329, CR649106, CR683394, CR692686, CR731135, CR734617, CR672367, CR657909
hydrolase activity, acting on glycosyl bonds	CR633874, CR693206, CR664036
nucleoside-triphosphatase activity	CR724419, CR731805, CR711765, CR690275, CR680509, CR649796, CR685285, CR684396, CR729165, CR660745, CR685287, CR725237, CR670407, CR699930, CR638408, CR733072, CR681327, CR684329, CR683394, CR692686, CR731135, CR734617, CR672367, CR657909
macromolecule transmembrane transporter activity	CR666672, CR638504, CR734459
channel regulator activity	CR702497, CR730083, CR681462
phosphoric ester hydrolase activity	CR644319, CR730083, CR676040, CR681462, CR701722, CR675629, CR645259, CR705700
growth factor binding	CR715069, CR731516
heterocyclic compound binding	CR714945, CR690275, CR674072, CR686967, CR680509, CR732334, CR711389, CR685285, CR661478, CR643388, CR683586, CR685287, CR695388, CR707758, CR725237, CR734450, CR690316, CR699930, CR705662, CR726730, CR681327, CR683399, CR696145, CR715748, CR643669, CR678119, CR685571, CR658347, CR717152, CR734459, CR725669, CR716990, CR726422, CR701444, CR631489, CR663858, CR680466, CR660745, CR670407, CR718793,…
ion gated channel activity	CR707379, CR733570, CR730492, CR715824
gated channel activity	CR707379, CR733570, CR730492, CR715824
transferase activity	CR714945, CR650303, CR687231, CR719480, CR638155, CR661478, CR643388, CR724269, CR715486, CR695388, CR734432, CR678244, CR729212, CR707716, CR709562, CR667304, CR657913, CR730174, CR650421, CR642583, CR686144, CR681462, CR654796, CR701432, CR717152, CR658683, CR708764, CR725831, CR685896, CR732383, CR728504, CR734792, CR670407, CR730083, CR684760, CR639259, CR654586, CR677385, CR702497, CR667454,…
GTPase regulator activity	CR729544, CR705700
nucleoside-triphosphatase regulator activity	CR729544, CR705700
transferase activity, transferring hexosyl groups	CR642583, CR709562, CR687231
peroxidase activity	CR646963, CR730579, CR663554
oxidoreductase activity, acting on peroxide as acceptor	CR646963, CR730579, CR663554
endopeptidase activity	CR638544, CR660901, CR662614, CR640958, CR637397, CR731516, CR648902, CR660862, CR684822, CR667351, CR715069, CR659308, CR674703, CR633589, CR689985, CR656482, CR652332, CR633664, CR639442, CR633598
sequence-specific DNA binding	CR707758, CR660025
oxidoreductase activity, acting on CH-OH group of donors	CR731665, CR652250, CR633903, CR689603, CR700960, CR724687, CR642202
phosphatase activity	CR644319, CR730083, CR676040, CR681462, CR701722, CR675629, CR645259
coenzyme binding	CR663671, CR661105, CR728608
metal cluster binding	CR684169, CR642184, CR690316, CR694552, CR642623
transferase activity, transferring phosphorus-containing groups	CR714945, CR708764, CR638155, CR643388, CR724269, CR695388, CR728504, CR678244, CR734792, CR670407, CR730083, CR667304, CR684760, CR730174, CR654586, CR702497, CR677385, CR686144, CR681462, CR671328
cation transmembrane transporter activity	CR725237, CR635170, CR722277, CR700439, CR634403, CR731135, CR726231, CR729165, DQ013062
amide binding	CR668310, CR687570
peptide binding	CR668310, CR687570
hydrolase activity, acting on acid anhydrides, catalyzing transmembrane movement of substances	CR725237, CR731135, CR729165, CR728822
hydrolase activity, hydrolyzing O-glycosyl compounds	CR633874, CR693206
cofactor binding	CR729500, CR663671, CR685896, CR661105, CR728608
antioxidant activity	CR646963, CR700439, CR730579, CR663554
structure-specific DNA binding	CR719818, CR726730
metal ion transmembrane transporter activity	CR635170, CR634403
NADH dehydrogenase (quinone) activity	CR683399, CR632005, CR658066, CR722294
thiolester hydrolase activity	CR658891, CR662822
enzyme inhibitor activity	CR649567, CR693061, CR692438, CR660688, CR725196, CR724755, CR634634, CR637737, CR727059, CR689693, CR715069, CR689448
NADH dehydrogenase activity	CR683399, CR632005, CR658066, CR722294
oxidoreductase activity, acting on the aldehyde or oxo group of donors, NAD or NADP as acceptor	CR633903, CR661245, CR663751, CR663736
kinase activity	CR714945, CR654586, CR686144, CR638155, CR643388, CR728504, CR695388, CR671328
guanyl nucleotide binding	CR724419, CR670407, CR711765, CR690275, CR733072, CR664854, CR685881, CR692686, CR685285, CR734617, CR663858, CR672367, CR685287, CR660745
guanyl ribonucleotide binding	CR724419, CR670407, CR711765, CR690275, CR733072, CR664854, CR685881, CR692686, CR685285, CR734617, CR663858, CR672367, CR685287, CR660745
lyase activity	CR639783, CR683279, CR646583, CR731439, CR731771, CR664249, CR658073, CR656482, CR732334, CR732645, CR642184, CR682747, CR734163, CR725950, CR728902
protein transmembrane transporter activity	CR666672, CR638504
organic cyclic compound binding	CR714945, CR690275, CR674072, CR686967, CR680509, CR732334, CR711389, CR685285, CR661478, CR643388, CR683586, CR685287, CR695388, CR707758, CR725237, CR734450, CR690316, CR699930, CR705662, CR726730, CR681327, CR683399, CR696145, CR715748, CR643669, CR678119, CR685571, CR658347, CR717152, CR734459, CR725669, CR716990, CR726422, CR701444, CR631489, CR663858, CR680466, CR660745, CR670407, CR718793,…
cation-transporting ATPase activity	CR725237, CR731135, CR729165
carboxylesterase activity	CR648141, CR639259, CR650303
carboxylic ester hydrolase activity	CR648141, CR639259, CR650303
transcription cofactor activity	CR660025, CR709349, CR709037, CR705029
protein transporter activity	CR666672, CR638504
protein kinase activity	CR638155, CR643388, CR654586
oxidoreductase activity, acting on NAD(P)H, quinone or similar compound as acceptor	CR683399, CR632005, CR658066, CR722294
nucleotidyltransferase activity	CR677385, CR670407
RNA binding	CR707936, CR711765, CR680509, CR711389, CR649618, CR685285, CR691198, CR716461, CR683586, CR685287, CR705662, CR631929, CR681327, CR715748, CR643669, CR678119, CR657909, CR734459, CR725669, CR716990, CR726422, CR631489, CR657080, CR664557, CR631190, CR670407, CR698251, CR638408, CR651203, CR660025, CR642184, CR714137, CR695508
oxidoreductase activity, acting on the CH-OH group of donors, NAD or NADP as acceptor	CR731665, CR652250, CR633903, CR700960, CR724687
phospholipid binding	CR730701, CR689693
protein binding transcription factor activity	CR660025, CR709349, CR709037, CR705029
transcription factor binding transcription factor activity	CR660025, CR709349, CR709037, CR705029
kinase binding	CR702497, CR642184, CR730083, CR681462, CR701722, CR643388
ribonucleoprotein complex binding	CR649618, CR698251, CR643669
ATPase activity, coupled to transmembrane movement of ions	CR725237, CR731135, CR729165
ATPase activity, coupled to transmembrane movement of substances	CR725237, CR731135, CR729165
ATPase activity, coupled to movement of substances	CR725237, CR731135, CR729165
primary active transmembrane transporter activity	CR725237, CR731135, CR729165
P-P-bond-hydrolysis-driven transmembrane transporter activity	CR725237, CR731135, CR729165
phosphotransferase activity, alcohol group as acceptor	CR638155, CR643388, CR654586
iron-sulfur cluster binding	CR690316, CR694552
oxidoreductase activity, acting on NAD(P)H	CR683399, CR632005, CR658066, CR722294
carbon-oxygen lyase activity	CR732645, CR642184, CR682747, CR731771, CR656482, CR725950, CR728902
peptidase activity, acting on L-amino acid peptides	CR638544, CR660901, CR717415, CR662614, CR640958, CR637397, CR731516, CR648902, CR660862, CR684822, CR667351, CR715069, CR659308, CR674703, CR633589, CR689985, CR656482, CR652332, CR633664, CR639442, CR633598, CR648055
nucleobase-containing compound transmembrane transporter activity	CR633898, CR695583, CR653947, CR700118, CR720780, CR734459
carbon-carbon lyase activity	CR639783, CR683279, CR664249, CR732334
transferase activity, transferring alkyl or aryl (other than methyl) groups	CR661478, CR667454
carboxylic acid binding	CR727059, CR661478
hydro-lyase activity	CR732645, CR682747, CR731771, CR656482, CR725950, CR728902
nucleic acid binding	CR686967, CR680509, CR732334, CR711389, CR685285, CR683586, CR685287, CR707758, CR705662, CR726730, CR681327, CR715748, CR643669, CR678119, CR685571, CR658347, CR734459, CR725669, CR716990, CR726422, CR701444, CR631489, CR680466, CR670407, CR718793, CR682554, CR657762, CR734312, CR651203, CR714137, CR695508, CR693920, CR668067, CR707936, CR711765, CR723500, CR649618, CR647171, CR691198, CR727767,…
peptidase inhibitor activity	CR649567, CR692438, CR660688, CR725196, CR724755, CR634634, CR637737, CR715069
peptidase activity	CR638544, CR660901, CR717415, CR662614, CR640958, CR637397, CR731516, CR648902, CR660862, CR684822, CR667351, CR715069, CR659308, CR674703, CR633589, CR689985, CR656482, CR652332, CR633664, CR639442, CR633598, CR648055
anion binding	CR727059, CR661478
isomerase activity	CR632159, CR666284, CR662067, CR633015
aldehyde-lyase activity	CR639783, CR683279, CR664249
binding	CR646639, CR690275, CR637750, CR674072, CR686967, CR680509, CR685285, CR715069, CR689734, CR683586, CR716511, CR728822, CR729500, CR633898, CR705662, CR661329, CR647903, CR681327, AM087015, CR683399, CR686575, CR654007, CR681246, CR657886, CR679239, CR658683, CR658532, CR723497, CR669012, CR711774, CR701444, CR654197, CR730701, CR645071, CR697576, CR730083, CR700439, CR685881, CR723525, CR692686,…
transferase activity, transferring acyl groups other than amino-acyl groups	CR639259, CR650303
purine nucleobase transmembrane transporter activity	CR633898, CR695583, CR653947, CR700118, CR720780
nucleobase transmembrane transporter activity	CR633898, CR695583, CR653947, CR700118, CR720780
peptidase regulator activity	CR649567, CR692438, CR660688, CR725196, CR724755, CR634634, CR637737, CR715069
cis-trans isomerase activity	CR632159, CR633015
transferase activity, transferring acyl groups	CR639259, CR650303
nuclease activity	CR642184, CR721409
protein dimerization activity	CR695888, CR656482, CR725950, CR728902
inorganic cation transmembrane transporter activity	CR731135, CR700439, CR634403
identical protein binding	CR702391, CR656482, CR695888, CR685896, CR661478, CR700430, CR690650, CR728902, CR725950
monovalent inorganic cation transmembrane transporter activity	CR731135, CR634403
transferase activity, transferring one-carbon groups	CR657913, CR715486, CR734432, CR719480, CR658683
cytoskeletal protein binding	CR731805, CR734281, CR730083, CR685125, CR708751, CR688288, CR686041, CR720007, CR665478, CR693548, CR702497, CR681462, CR697374
methyltransferase activity	CR719480, CR658683
lipid binding	CR730701, CR689693, CR720131
ion binding	CR646639, CR634634, CR686041, CR633903, CR661478, CR669860, CR725237, CR729500, CR680205, CR690316, CR661329, CR654007, CR635217, CR715748, CR681462, CR665627, CR657886, CR632154, CR702704, CR658683, CR658532, CR723497, CR637397, CR727973, CR716990, CR648902, CR663683, CR654197, CR645071, CR722202, CR687942, CR718793, CR730083, CR700439, CR656851, CR702497, CR652332, CR714137, CR662822, CR639442,…
transporter activity	CR722277, CR730492, CR695852, CR729165, CR654973, CR728822, CR690813, CR725237, CR695886, CR633898, CR695583, CR715824, CR686375, CR733570, CR692496, CR665627, CR648846, CR720780, CR734459, CR707379, CR700118, CR634403, CR653947, CR664557, CR722202, CR635885, CR635170, CR700439, CR715079, CR731135, CR726231, CR666672, CR638504, CR638737, DQ013062, CR637749
cation binding	CR646639, CR634634, CR686041, CR633903, CR661478, CR669860, CR725237, CR729500, CR680205, CR690316, CR661329, CR654007, CR635217, CR715748, CR681462, CR665627, CR657886, CR632154, CR702704, CR658683, CR658532, CR723497, CR637397, CR727973, CR716990, CR648902, CR663683, CR654197, CR722202, CR687942, CR718793, CR730083, CR700439, CR656851, CR702497, CR652332, CR714137, CR662822, CR639442, CR693920,…
substrate-specific transporter activity	CR707379, CR722277, CR730492, CR700118, CR634403, CR653947, CR722202, CR729165, CR654973, CR635885, CR690813, CR635170, CR725237, CR695886, CR633898, CR695583, CR700439, CR715824, CR686375, CR731135, CR692496, CR733570, CR726231, CR665627, CR666672, CR648846, CR638504, CR720780, DQ013062, CR637749, CR734459
metal ion binding	CR646639, CR686041, CR633903, CR661478, CR669860, CR725237, CR729500, CR680205, CR661329, CR654007, CR635217, CR715748, CR681462, CR665627, CR632154, CR702704, CR658683, CR658532, CR723497, CR637397, CR727973, CR716990, CR648902, CR663683, CR722202, CR687942, CR718793, CR730083, CR700439, CR702497, CR652332, CR714137, CR662822, CR639442, CR693920, CR687570, CR633965, CR652546, CR684169, CR691198,…
transition metal ion binding	CR652546, CR686041, CR633903, CR691198, CR684169, CR633874, CR716461, CR729500, CR686375, CR654007, CR635217, CR715748, CR665627, CR658532, CR658891, CR637397, CR716990, CR727973, CR648902, CR726044, CR722202, CR687942, CR724054, CR700439, CR718793, CR677834, CR677385, CR652332, CR714137, CR662822, CR639442, CR668310, CR687570, CR633965
structural molecule activity	CR700408, CR690275, CR686480, CR710183, CR711389, CR681224, CR653808, CR633785, CR665534, CR705662, CR631929, CR700430, CR668649, CR651535, CR690565, CR707052, CR711774, CR631489, CR697576, CR716123, CR687690, CR671303, CR660745, CR690650, CR712964, CR679924, CR631190, CR702391, CR634460, CR633803, CR656482, CR685881, CR642184
iron ion binding	CR686375, CR654007, CR727973, CR665627, CR722202, CR633965

## Sheet: Biological Process
Gene Ontology term	Genes annotated to the term
cellular process	CR646639, CR690275, CR678117, CR730492, CR673538, CR686967, CR680509, CR687231, CR719480, CR684822, CR685285, CR715069, CR683586, CR716511, CR728822, CR665534, CR633898, CR681327, AM087015, CR686575, CR681246, CR657886, CR658683, CR658532, CR723497, CR723672, CR711774, CR701444, CR730701, CR668542, CR697576, CR730083, CR700439, CR719692, CR685881, CR723525, CR692686, CR724916, CR724419, CR722277,…
response to external stimulus	CR643171, CR657269, CR730492, CR705431, CR709447, CR686041, CR663751, CR687231, CR729165, CR656964, CR728822, CR725237, CR709562, CR669728, CR662679, CR661550, CR695888, CR731665, CR724916, CR733570
single-organism cellular process	CR690275, CR678117, CR730492, CR673538, CR688288, CR634634, CR686041, CR686967, CR680509, CR643388, DQ333314, CR680089, CR716511, CR728822, CR707758, CR725237, CR633898, CR695583, CR667304, CR681327, AM087015, CR686575, CR686930, CR681462, CR658683, CR658532, CR723497, CR693061, CR723672, CR730701, CR653947, CR668542, CR660745, CR635885, CR730083, CR719692, CR647277, CR685881, CR692686, CR714995,…
locomotion	CR643171, CR723497, CR657269, CR730492, CR688288, CR686041, CR727059, CR640399, CR690042, CR656964, CR690813, CR695886, CR692507, CR685125, CR669728, CR662679, CR661550, CR693548, CR733570, CR686930, CR684272
biological regulation	CR730492, CR673538, CR637750, CR688288, CR634634, CR686041, CR686967, CR661738, CR687231, CR658131, CR643388, CR715069, CR689734, DQ333314, CR680089, CR728822, CR725237, CR633898, CR695583, CR667304, AM087015, CR726903, CR686575, CR681246, CR686930, CR681462, CR658683, CR649567, CR693061, CR730701, CR708095, CR653947, CR663858, CR730083, CR700439, CR719692, CR647277, CR692686, CR714995, CR724916,…
negative regulation of developmental process	CR648302, CR718793, CR705431, CR709447, CR637750, CR647212, CR661738, CR651495
regulation of biological process	CR730492, CR673538, CR637750, CR688288, CR634634, CR686041, CR686967, CR661738, CR687231, CR658131, CR643388, CR715069, CR650066, CR689734, DQ333314, CR715486, CR680089, CR728822, CR725237, CR667304, CR684329, CR695888, CR642583, CR726903, CR686575, CR681246, CR686930, CR643669, CR681462, CR685571, CR717152, CR658683, CR649567, CR693061, CR709447, CR663683, CR656994, CR684396, CR730701, CR708095,…
protein ubiquitination	CR734450, CR675955, CR709037, CR705029, CR647212, AM087015, CR648302, CR709349, CR687942, CR721323, CR698616, CR651495
nervous system development	CR717415, CR720710, CR730492, CR634634, CR671669, CR659411, CR727059, CR667105, CR684396, CR732337, CR729702, CR651495, CR639427, CR718793, CR692507, CR660688, CR715079, CR704725, CR647212, CR684329, CR683394, CR648302, CR733570, CR734617, CR637749
regulation of cellular process	CR730492, CR673538, CR637750, CR688288, CR634634, CR686041, CR686967, CR661738, CR687231, CR658131, CR643388, CR715069, CR650066, DQ333314, CR715486, CR680089, CR667304, CR684329, CR695888, CR726903, CR686575, CR681246, CR686930, CR643669, CR681462, CR685571, CR658683, CR693061, CR709447, CR663683, CR656994, CR684396, CR730701, CR708095, CR690042, CR718793, CR730083, CR674703, CR687333, CR734299,…
RNA metabolic process	CR634634, CR686967, CR680509, CR691198, CR647171, CR727767, CR716461, CR729212, CR705766, CR690900, CR726730, CR681327, CR729077, CR715748, CR685571, CR658347, CR657909, CR689448, CR734459, CR693061, CR725831, CR716990, CR689225, CR701444, CR672113, CR649796, CR674801, CR726044, CR732383, CR680466, CR674703, CR692507, CR682554, CR687333, CR638408, CR734312, CR683562, CR687435, CR660025, CR706346,…
chemotaxis	CR643171, CR733570, CR657269, CR730492, CR686041, CR669728, CR662679, CR656964, CR661550
taxis	CR643171, CR733570, CR657269, CR730492, CR686041, CR669728, CR662679, CR656964, CR661550
organic substance transport	CR722277, CR678117, CR705431, CR659411, CR727059, CR695852, CR689693, CR654973, CR633898, CR695583, CR694586, CR733072, CR635217, CR681462, CR648846, CR720780, CR734459, CR682921, CR658532, CR661904, CR709447, CR700118, CR634403, CR643779, CR646774, CR653947, CR635885, CR687123, CR730083, CR661811, CR687333, CR692686, CR660025, CR724916, CR720555, CR726231, CR666672, CR638504, CR657280, CR637749
small molecule catabolic process	CR731771, CR663751, CR654586, CR656851, CR637857, CR732645, CR638122, CR682747, CR638155, CR657886
single-organism catabolic process	CR731771, CR663751, CR654586, CR656851, CR637857, CR732645, CR638122, CR682747, CR638155, CR657886
response to stimulus	CR643171, CR730492, CR673538, CR637750, CR634634, CR686041, CR680509, CR661738, CR687231, CR658131, CR643388, CR650066, DQ333314, CR715486, CR728822, CR725237, CR667304, CR681327, CR684329, AM087015, CR695888, CR726903, CR686575, CR681462, CR702704, CR709447, CR663683, CR723672, CR684396, CR654197, CR730701, CR648164, CR730083, CR674703, CR687333, CR723570, CR647277, CR734299, CR662679, CR654586,…
neurogenesis	CR692507, CR730492, CR660688, CR715079, CR634634, CR647212, CR684329, CR683394, CR667105, CR648302, CR684396, CR733570, CR734617, CR651495
macromolecule modification	CR664036, CR634634, CR675955, CR687231, CR649618, CR727059, CR638155, CR643388, CR729212, CR734450, CR709562, CR709037, CR726730, AM087015, CR642583, CR643669, CR701722, CR721323, CR717152, CR698616, CR689448, CR658683, CR693061, CR725831, CR682725, CR637857, CR709349, CR697576, CR732383, CR687942, CR651495, CR692507, CR698251, CR705029, CR647212, CR654586, CR660025, CR692686, CR648302, CR724916,…
anion transport	CR690813, CR695886, CR634403, CR695852, CR692496, CR648846, DQ013062, CR654973, CR637749
cellular protein modification process	CR664036, CR634634, CR675955, CR687231, CR649618, CR727059, CR638155, CR643388, CR734450, CR709562, CR709037, CR726730, AM087015, CR642583, CR643669, CR701722, CR721323, CR717152, CR698616, CR689448, CR658683, CR693061, CR682725, CR637857, CR709349, CR697576, CR687942, CR651495, CR692507, CR698251, CR705029, CR647212, CR654586, CR660025, CR692686, CR648302, CR724916, CR638122, CR671328, CR648055
protein modification process	CR664036, CR634634, CR675955, CR687231, CR649618, CR727059, CR638155, CR643388, CR734450, CR709562, CR709037, CR726730, AM087015, CR642583, CR643669, CR701722, CR721323, CR717152, CR698616, CR689448, CR658683, CR693061, CR682725, CR637857, CR709349, CR697576, CR687942, CR651495, CR692507, CR698251, CR705029, CR647212, CR654586, CR660025, CR692686, CR648302, CR724916, CR638122, CR671328, CR648055
neuron differentiation	CR730492, CR634634, CR647212, CR684329, CR683394, CR667105, CR648302, CR684396, CR733570, CR651495
cell differentiation	CR690275, CR730492, CR634634, CR686967, CR721409, CR659411, DQ333314, CR639427, CR690813, CR707758, CR695886, CR726730, CR684329, CR683394, AM087015, CR733570, CR681462, CR685571, CR638406, CR723497, CR731805, CR720710, CR671669, CR700960, CR667105, CR684396, CR651495, CR704315, CR718793, CR730083, CR692507, CR660688, CR715079, CR647212, CR648302, CR724916, CR675748, CR734617
in utero embryonic development	CR709562, CR675748, CR682725, DQ333314, CR687231
cellular developmental process	CR690275, CR730492, CR634634, CR686967, CR721409, CR659411, DQ333314, CR653808, CR716511, CR639427, CR690813, CR707758, CR695886, CR716458, CR726730, CR684329, CR683394, AM087015, CR711248, CR733570, CR681462, CR685571, CR638406, CR723497, CR731805, CR720710, CR671669, CR700960, CR667105, CR674801, CR684396, CR704315, CR651495, CR718793, CR730083, CR692507, CR660688, CR715079, CR647212, CR648302,…
positive regulation of hormone secretion	CR672367, CR680089, CR657770
regulation of developmental process	CR718793, CR692507, CR705431, CR709447, CR660688, CR682725, CR637750, CR686967, CR647212, CR661738, CR648302, CR685571, CR651495
nitrogen compound metabolic process	CR690275, CR634634, CR686967, CR680509, CR732334, CR719480, CR685285, CR715069, CR715486, CR685287, CR695388, CR725237, CR726730, CR681327, CR684329, CR695888, CR715748, CR681462, CR657886, CR685571, CR658347, CR734459, CR693061, CR716990, CR701444, CR684396, CR732383, CR680466, CR670407, CR730083, CR674703, CR682554, CR687333, CR734312, CR654586, CR692686, CR656851, CR702497, CR714137, CR668067,…
cell communication	CR724419, CR730492, CR673538, CR705431, CR634634, CR696818, CR659411, CR727059, CR638155, CR643388, DQ333314, CR633898, CR695583, CR667304, CR733072, CR684329, CR683394, CR686575, CR733570, CR681462, CR729544, CR672367, CR720780, CR729668, CR705700, CR709447, CR700118, CR634403, CR663683, CR691576, CR649796, CR684396, CR730701, CR691417, CR653947, CR651495, CR692507, CR730083, CR674703, CR661811,…
signaling	CR724419, CR730492, CR673538, CR705431, CR634634, CR696818, CR659411, CR727059, CR638155, CR643388, DQ333314, CR718304, CR633898, CR695583, CR667304, CR733072, CR684329, CR683394, CR726903, CR686575, CR733570, CR681462, CR729544, CR672367, CR720780, CR729668, CR705700, CR709447, CR700118, CR634403, CR663683, CR691576, CR649796, CR684396, CR730701, CR691417, CR653947, CR651495, CR692507, CR730083,…
generation of neurons	CR730492, CR660688, CR634634, CR647212, CR684329, CR683394, CR667105, CR648302, CR684396, CR733570, CR651495
negative regulation of cell differentiation	CR648302, CR705431, CR709447, CR647212, CR651495
isoprenoid catabolic process	CR637857, CR638122
prenol metabolic process	CR637857, CR638122
prenol catabolic process	CR637857, CR638122
alcohol catabolic process	CR637857, CR638122
response to calcium ion	CR690813, CR695886
organic hydroxy compound catabolic process	CR637857, CR638122
carboxylic acid catabolic process	CR656851, CR732645, CR638155, CR682747, CR657886, CR731771, CR663751, CR654586
single organism signaling	CR724419, CR730492, CR673538, CR705431, CR634634, CR696818, CR659411, CR727059, CR638155, CR643388, DQ333314, CR633898, CR695583, CR667304, CR733072, CR684329, CR683394, CR686575, CR733570, CR681462, CR729544, CR672367, CR720780, CR729668, CR705700, CR709447, CR700118, CR634403, CR663683, CR691576, CR649796, CR684396, CR730701, CR691417, CR653947, CR651495, CR692507, CR730083, CR674703, CR661811,…
organic acid catabolic process	CR656851, CR732645, CR638155, CR682747, CR657886, CR731771, CR663751, CR654586
positive regulation of secretion	CR672367, CR680089, CR657770
neuron development	CR667105, CR648302, CR733570, CR730492, CR634634, CR647212, CR651495
protein glycosylation	CR642583, CR637857, CR709562, CR638122, CR687231
macromolecule glycosylation	CR642583, CR637857, CR709562, CR638122, CR687231
glycosylation	CR642583, CR637857, CR709562, CR638122, CR687231
spindle organization	CR690275, CR660745, CR685881
asymmetric cell division	CR648302, CR647212, CR651495
germ-line stem cell division	CR648302, CR647212, CR651495
regulation of photoreceptor cell differentiation	CR648302, CR647212, CR651495
tissue remodeling	CR724916, CR697576, AM087015
protein modification by small protein conjugation	CR734450, CR675955, CR709037, CR705029, CR647212, AM087015, CR648302, CR709349, CR687942, CR721323, CR698616, CR651495
nucleic acid metabolic process	CR634634, CR686967, CR721409, CR680509, CR719480, CR691198, CR647171, CR727767, CR716461, CR715486, CR729212, CR705766, CR690900, CR726730, CR681327, CR729077, CR695888, CR715748, CR685571, CR658347, CR657909, CR689448, CR734459, CR693061, CR725831, CR716990, CR719818, CR689225, CR701444, CR672113, CR649796, CR674801, CR732383, CR726044, CR680466, CR651495, CR692507, CR674703, CR682554, CR687333,…
stem cell division	CR648302, CR647212, CR651495
neuron maturation	CR648302, CR647212, CR651495
glycoprotein biosynthetic process	CR642583, CR637857, CR709562, CR638122, CR687231
cellular catabolic process	CR724419, CR711765, CR690275, CR680509, CR663751, CR684822, CR732645, CR685285, CR638155, CR729165, CR685287, CR725237, CR734450, CR689985, CR731771, CR733072, CR709037, CR681327, CR684329, CR683394, AM087015, CR695888, CR682747, CR657886, CR672367, CR657909, CR731805, CR689225, CR649796, CR637857, CR684396, CR709349, CR680466, CR651495, CR670407, CR674703, CR638408, CR705029, CR647212, CR654586,…
negative regulation of biological process	CR705431, CR636882, CR637750, CR688288, CR661738, CR687231, CR715069, CR709562, CR685125, CR707169, CR695888, CR693548, CR681246, CR686930, CR681462, CR689448, CR658683, CR693061, CR709447, CR649796, CR730701, CR690042, CR651495, CR674703, CR730083, CR718793, CR687333, CR647212, CR702497, CR660025, CR648302, CR724916, CR645001
developmental process involved in reproduction	CR648302, CR710504, CR726211, CR700960, CR651203, CR686759, CR647212, CR651495
cellular response to stimulus	CR724419, CR673538, CR705431, CR634634, CR696818, CR727059, CR638155, CR643388, DQ333314, CR715486, CR667304, CR733072, CR709037, CR684329, CR683394, CR686575, CR681462, CR729544, CR672367, CR729668, CR705700, CR709447, CR663683, CR691576, CR649796, CR684396, CR730701, CR691417, CR709349, CR651495, CR692507, CR730083, CR674703, CR660688, CR734299, CR705029, CR647212, CR654586, CR692686, CR702497,…
tRNA modification	CR729212, CR725831, CR732383
stem cell maintenance	CR648302, CR647212, CR651495
cellular response to extracellular stimulus	CR724916, CR705431, CR709447
cellular response to nutrient levels	CR724916, CR705431, CR709447
stem cell development	CR648302, CR647212, CR651495
cellular response to external stimulus	CR724916, CR705431, CR709447
protein transport	CR661904, CR658532, CR678117, CR643779, CR646774, CR659411, CR727059, CR635885, CR687123, CR730083, CR694586, CR687333, CR733072, CR692686, CR635217, CR681462, CR720555, CR666672, CR638504, CR682921, CR657280
cellular lipid catabolic process	CR732645, CR637857, CR682747, CR638122, CR731771
transcription, DNA-dependent	CR716990, CR686967, CR691198, CR647171, CR674801, CR716461, CR726044, CR692507, CR682554, CR683562, CR726730, CR687435, CR660025, CR714137, CR715748, CR685571, CR658347
RNA biosynthetic process	CR716990, CR686967, CR691198, CR647171, CR674801, CR716461, CR726044, CR692507, CR682554, CR683562, CR726730, CR687435, CR660025, CR714137, CR715748, CR685571, CR658347
compound eye morphogenesis	CR648302, CR647212, CR651495
compound eye development	CR648302, CR647212, CR651495
establishment of protein localization	CR661904, CR658532, CR678117, CR643779, CR646774, CR659411, CR727059, CR635885, CR687123, CR730083, CR694586, CR687333, CR733072, CR692686, CR635217, CR681462, CR720555, CR666672, CR638504, CR682921, CR657280
macromolecule localization	CR661904, CR658532, CR678117, CR700774, CR643779, CR646774, CR659411, CR727059, CR684396, CR689693, CR647467, CR635885, CR687123, CR730083, CR694586, CR687333, CR733072, CR684329, CR683394, CR692686, CR652454, CR686575, CR635217, CR724916, CR681462, CR720555, CR666672, CR638504, CR682921, CR657280, CR734459
cell division	CR702497, CR648302, CR730083, CR681462, CR647212, CR651495
negative regulation of gene expression	CR695888, CR660025, CR724916, CR637750, CR661738, CR658683
lipid catabolic process	CR732645, CR637857, CR682747, CR638122, CR731771
organic cyclic compound metabolic process	CR690275, CR634634, CR686967, CR680509, CR732334, CR719480, CR685285, CR715486, CR685287, CR725237, CR726730, CR681327, CR684329, CR695888, CR652250, CR715748, CR685571, CR658347, CR734459, CR693061, CR716990, CR701444, CR637857, CR684396, CR732383, CR680466, CR670407, CR674703, CR682554, CR687333, CR734312, CR639259, CR692686, CR714137, CR638122, CR668067, CR637749, CR724419, CR711765, CR721409,…
signal transduction	CR724419, CR673538, CR705431, CR634634, CR696818, CR727059, CR638155, CR643388, DQ333314, CR667304, CR733072, CR684329, CR683394, CR686575, CR681462, CR729544, CR672367, CR729668, CR705700, CR709447, CR663683, CR691576, CR649796, CR684396, CR691417, CR730701, CR651495, CR674703, CR730083, CR692507, CR660688, CR734299, CR647212, CR654586, CR702497, CR692686, CR648302, CR724916, CR675748, CR668310,…
cell motility	CR690813, CR695886, CR723497, CR692507, CR685125, CR688288, CR727059, CR693548, CR640399, CR690042, CR686930, CR684272
localization of cell	CR690813, CR695886, CR723497, CR692507, CR685125, CR688288, CR727059, CR693548, CR640399, CR690042, CR686930, CR684272
negative regulation of myeloid leukocyte differentiation	CR705431, CR709447
signal complex assembly	CR733570, CR730492
regulation of response to food	CR705431, CR709447
negative regulation of response to food	CR705431, CR709447
regulation of response to extracellular stimulus	CR705431, CR709447
negative regulation of response to extracellular stimulus	CR705431, CR709447
regulation of response to nutrient levels	CR705431, CR709447
negative regulation of response to nutrient levels	CR705431, CR709447
negative regulation of myeloid cell differentiation	CR705431, CR709447
intracellular transport	CR661904, CR658532, CR693061, CR678117, CR723672, CR643779, CR646774, CR659411, CR727059, CR668542, CR635885, CR687123, CR730083, CR687333, CR733072, CR692686, CR702497, CR665656, CR635217, CR681462, CR672638, CR689448, CR657280
regulation of multicellular organismal development	CR705431, CR709447, CR660688, CR682725, CR637750, CR647212, CR661738, CR648302, CR651495
glycoprotein metabolic process	CR642583, CR637857, CR709562, CR638122, CR687231
regulation of secretion	CR705431, CR709447, CR672367, CR680089, CR657770
negative regulation of transcription from RNA polymerase II promoter	CR660025, CR724916, CR637750, CR661738, CR658683
amino acid transport	CR648846, CR634403, CR654973, CR637749
negative regulation of transcription, DNA-dependent	CR660025, CR724916, CR637750, CR661738, CR658683
embryonic placenta development	CR675748, DQ333314
protein targeting to mitochondrion	CR687123, CR678117
organic cation transport	CR722277, CR726231
basic amino acid transport	CR648846, CR654973
cell differentiation involved in embryonic placenta development	CR675748, DQ333314
protein localization to mitochondrion	CR687123, CR678117
establishment of protein localization to mitochondrion	CR687123, CR678117
cell projection organization	CR733570, CR730492, CR704725, CR672367, CR634634, CR680089, CR657770
cellular nitrogen compound metabolic process	CR690275, CR634634, CR686967, CR680509, CR732334, CR719480, CR685285, CR715069, CR715486, CR685287, CR725237, CR726730, CR681327, CR684329, CR695888, CR715748, CR685571, CR658347, CR734459, CR693061, CR716990, CR701444, CR684396, CR732383, CR680466, CR670407, CR674703, CR682554, CR687333, CR734312, CR692686, CR714137, CR668067, CR637749, CR724419, CR711765, CR721409, CR647171, CR691198, CR727767,…
protein N-linked glycosylation	CR637857, CR709562, CR638122, CR687231
protein modification by small protein conjugation or removal	CR734450, CR675955, CR709037, CR705029, CR647212, AM087015, CR648302, CR709349, CR687942, CR721323, CR698616, CR651495
negative regulation of metabolic process	CR695888, CR660025, CR724916, CR715069, CR637750, CR661738, CR658683
cell migration	CR690813, CR695886, CR723497, CR692507, CR685125, CR688288, CR727059, CR693548, CR690042, CR686930, CR684272
negative regulation of cellular process	CR693061, CR705431, CR709447, CR636882, CR637750, CR688288, CR661738, CR687231, CR649796, CR730701, CR690042, CR715069, CR651495, CR709562, CR674703, CR685125, CR687333, CR647212, CR707169, CR695888, CR660025, CR693548, CR648302, CR681246, CR724916, CR686930, CR645001, CR689448, CR658683
ion transport	CR722277, CR634403, CR695852, CR729165, CR664557, CR654973, CR728822, CR635170, CR725237, CR690813, CR695886, CR730083, CR700439, CR687333, CR702497, CR731135, CR692496, CR726231, CR681462, CR648846, DQ013062, CR633965, CR638406, CR637749
negative regulation of cellular macromolecule biosynthetic process	CR660025, CR724916, CR637750, CR661738, CR658683
nucleobase-containing compound metabolic process	CR690275, CR634634, CR686967, CR680509, CR732334, CR719480, CR685285, CR715486, CR685287, CR725237, CR726730, CR681327, CR684329, CR695888, CR715748, CR685571, CR658347, CR734459, CR693061, CR716990, CR701444, CR684396, CR732383, CR680466, CR670407, CR674703, CR682554, CR687333, CR734312, CR692686, CR714137, CR668067, CR637749, CR724419, CR711765, CR721409, CR647171, CR691198, CR727767, CR729165,…
cell-cell signaling	CR730492, CR700118, CR705431, CR709447, CR634403, CR659411, CR684396, CR653947, CR633898, CR730083, CR695583, CR661811, CR687333, CR683394, CR684329, CR702497, CR733570, CR681462, CR720780
negative regulation of RNA metabolic process	CR660025, CR724916, CR637750, CR661738, CR658683
negative regulation of nucleobase-containing compound metabolic process	CR660025, CR724916, CR637750, CR661738, CR658683
negative regulation of nitrogen compound metabolic process	CR660025, CR724916, CR637750, CR661738, CR658683
placenta development	CR675748, DQ333314
regulation of epinephrine secretion	CR705431, CR709447
neutral amino acid transport	CR648846, CR654973
heterocycle metabolic process	CR690275, CR634634, CR686967, CR680509, CR732334, CR719480, CR685285, CR715486, CR685287, CR725237, CR726730, CR681327, CR684329, CR695888, CR715748, CR685571, CR658347, CR734459, CR693061, CR716990, CR701444, CR684396, CR732383, CR680466, CR670407, CR674703, CR682554, CR687333, CR734312, CR692686, CR714137, CR668067, CR637749, CR724419, CR711765, CR721409, CR647171, CR691198, CR727767, CR716461,…
inorganic anion transport	CR690813, CR695886, CR692496, DQ013062
meiosis	CR648302, CR732337, CR647212, CR729702, CR651495
meiotic cell cycle	CR648302, CR732337, CR647212, CR729702, CR651495
M phase of meiotic cell cycle	CR648302, CR732337, CR647212, CR729702, CR651495
cellular amino acid catabolic process	CR656851, CR638155, CR657886, CR663751, CR654586
tRNA processing	CR729212, CR725831, CR732383
negative regulation of macromolecule biosynthetic process	CR660025, CR724916, CR637750, CR661738, CR658683
negative regulation of cellular metabolic process	CR660025, CR724916, CR715069, CR637750, CR661738, CR658683
negative regulation of homeostatic process	CR705431, CR709447
regulation of catecholamine secretion	CR705431, CR709447
cellular aromatic compound metabolic process	CR690275, CR634634, CR686967, CR680509, CR732334, CR719480, CR685285, CR715486, CR685287, CR725237, CR726730, CR681327, CR684329, CR695888, CR715748, CR685571, CR658347, CR734459, CR693061, CR716990, CR701444, CR684396, CR732383, CR680466, CR670407, CR674703, CR682554, CR687333, CR734312, CR692686, CR714137, CR668067, CR637749, CR724419, CR711765, CR721409, CR647171, CR691198, CR727767, CR716461,…
negative regulation of cellular biosynthetic process	CR660025, CR724916, CR637750, CR661738, CR658683
cellular component movement	CR690813, CR695886, CR731805, CR723497, CR692507, CR685125, CR688288, CR692686, CR727059, CR693548, CR640399, CR686930, CR690042, CR684272
cellular homeostasis	CR646963, CR678183, CR727934, CR730492, CR634634, CR705981, CR710389, CR729165, CR663554, CR728822, CR635170, CR725237, CR730083, CR719692, CR695888, CR702497, CR714995, CR724916, CR734617, CR681462, CR633965, CR707625
negative regulation of biosynthetic process	CR660025, CR724916, CR637750, CR661738, CR658683
S phase of mitotic cell cycle	CR709349, CR709037, CR705029
humoral immune response mediated by circulating immunoglobulin	CR650066, CR647277, CR647258
feeding behavior	CR705431, CR709447
polyprenol metabolic process	CR637857, CR638122
regulation of amine transport	CR705431, CR709447
microtubule cytoskeleton organization	CR690275, CR677834, CR660745, CR685881
negative regulation of macromolecule metabolic process	CR695888, CR660025, CR724916, CR637750, CR661738, CR658683
cellular process involved in reproduction	CR640399, CR648302, CR732337, CR647212, CR729702, CR651495
nitrogen compound transport	CR722277, CR700118, CR705431, CR709447, CR634403, CR653947, CR654973, CR633898, CR695583, CR661811, CR687333, CR660025, CR726231, CR648846, CR720780, DQ013062, CR637749, CR734459
response to nutrient levels	CR731665, CR709562, CR724916, CR705431, CR709447, CR663751, CR687231
positive regulation of transport	CR702497, CR730083, CR681462, CR672367, CR680089, CR657770
central nervous system development	CR639427, CR718793, CR692507, CR720710, CR704725, CR671669, CR659411, CR727059, CR667105, CR732337, CR729702, CR637749
regulation of cell growth	CR733570, CR730492
axonogenesis	CR733570, CR730492, CR634634
cell maturation	CR648302, CR647212, CR651495
peptidyl-amino acid modification	CR693061, CR698251, CR649618, CR660025, CR724916, CR643669, CR689448, CR717152, CR658683, CR648055
protein localization	CR661904, CR658532, CR678117, CR643779, CR646774, CR659411, CR727059, CR635885, CR687123, CR730083, CR694586, CR687333, CR733072, CR692686, CR635217, CR681462, CR720555, CR666672, CR638504, CR682921, CR657280
response to extracellular stimulus	CR731665, CR709562, CR724916, CR705431, CR709447, CR663751, CR687231
Golgi vesicle transport	CR659411, CR692686, CR661904, CR672638, CR733072
cellular lipid metabolic process	CR731771, CR639259, CR662067, CR700960, CR732645, CR686575, CR637857, CR724916, CR701722, CR638122, CR682747, CR724687, CR724054
catabolic process	CR724419, CR711765, CR690275, CR680509, CR663751, CR684822, CR732645, CR685285, CR638155, CR643388, CR729165, CR685287, CR725237, CR734450, CR683279, CR689985, CR731771, CR664249, CR733072, CR709037, CR681327, CR684329, CR683394, AM087015, CR695888, CR682747, CR657886, CR672367, CR701432, CR725950, CR657909, CR728902, CR717152, CR731805, CR689225, CR649796, CR637857, CR684396, CR709349, CR680466,…
protein targeting to membrane	CR658532, CR635217, CR643779, CR646774, CR657280
L-ascorbic acid metabolic process	CR658891, CR662822
neuron projection morphogenesis	CR733570, CR730492, CR634634
regulation of cell differentiation	CR692507, CR705431, CR709447, CR660688, CR682725, CR647212, CR648302, CR651495
transmembrane receptor protein serine/threonine kinase signaling pathway	CR648302, CR724916, CR647212, CR651495
organic anion transport	CR695852, CR648846, CR634403, CR654973, CR637749
cell killing	CR690275, CR685881
leukocyte mediated cytotoxicity	CR690275, CR685881
L-amino acid transport	CR648846, CR654973
immunoglobulin mediated immune response	CR650066, CR647277, CR647258
organic cyclic compound biosynthetic process	CR716990, CR686967, CR719075, CR732334, CR691198, CR647171, CR674801, CR716461, CR726044, CR729165, CR734163, CR725237, CR692507, CR682554, CR687435, CR683562, CR726730, CR652250, CR660025, CR714137, CR715748, CR685571, CR658347
muscle cell apoptotic process	CR684396, CR684329, CR683394
striated muscle cell apoptotic process	CR684396, CR684329, CR683394
aromatic compound biosynthetic process	CR716990, CR686967, CR719075, CR732334, CR691198, CR647171, CR674801, CR716461, CR726044, CR729165, CR734163, CR725237, CR692507, CR682554, CR687435, CR683562, CR726730, CR660025, CR714137, CR715748, CR685571, CR658347
protein polyubiquitination	CR734450, CR648302, CR647212, CR651495
establishment of localization in cell	CR678117, CR705431, CR659411, CR727059, CR633898, CR695583, CR733072, CR655573, CR635217, CR681462, CR720780, CR689448, CR658532, CR661904, CR693061, CR709447, CR700118, CR723672, CR643779, CR646774, CR653947, CR668542, CR635885, CR687123, CR730083, CR661811, CR687333, CR665656, CR702497, CR692686, CR727597, CR720555, CR672638, CR657280
lymphocyte mediated immunity	CR650066, CR647277, CR647258
B cell mediated immunity	CR650066, CR647277, CR647258
neuron projection development	CR733570, CR730492, CR634634
mesenchymal cell development	CR726730, CR700960
glucose homeostasis	CR705431, CR709447
mesenchymal cell differentiation	CR726730, CR700960
mesenchyme development	CR726730, CR700960
carboxylic acid transport	CR648846, CR634403, CR654973, CR637749
heterocycle biosynthetic process	CR716990, CR686967, CR719075, CR732334, CR691198, CR647171, CR674801, CR716461, CR726044, CR729165, CR734163, CR725237, CR692507, CR682554, CR687435, CR683562, CR726730, CR660025, CR714137, CR715748, CR685571, CR658347
developmental maturation	CR648302, CR647212, CR651495
organic substance catabolic process	CR724419, CR711765, CR690275, CR680509, CR663751, CR684822, CR732645, CR685285, CR638155, CR643388, CR729165, CR685287, CR725237, CR734450, CR683279, CR689985, CR731771, CR664249, CR733072, CR709037, CR681327, CR684329, CR683394, CR695888, CR682747, CR657886, CR672367, CR701432, CR725950, CR657909, CR728902, CR717152, CR731805, CR689225, CR649796, CR637857, CR684396, CR709349, CR680466, CR651495,…
forebrain development	CR667105, CR727059, CR718793, CR704725
adaptive immune response	CR650066, CR647277, CR647258
leukocyte mediated immunity	CR650066, CR647277, CR647258
adaptive immune response based on somatic recombination of immune receptors built from immunoglobulin superfamily domains	CR650066, CR647277, CR647258
cellular nitrogen compound biosynthetic process	CR716990, CR686967, CR719075, CR732334, CR691198, CR647171, CR674801, CR716461, CR726044, CR729165, CR734163, CR725237, CR692507, CR682554, CR687435, CR683562, CR726730, CR660025, CR714137, CR715748, CR685571, CR658347
nucleobase-containing compound biosynthetic process	CR716990, CR686967, CR732334, CR691198, CR647171, CR674801, CR716461, CR726044, CR729165, CR734163, CR725237, CR692507, CR682554, CR683562, CR726730, CR687435, CR660025, CR714137, CR715748, CR685571, CR658347
organic acid transport	CR648846, CR634403, CR654973, CR637749
small molecule metabolic process	CR724419, CR711765, CR690275, CR680509, CR663751, CR732334, CR732645, CR685285, CR633903, CR638155, CR729165, CR734163, CR685287, CR695388, CR734432, CR725237, CR694471, CR657913, CR731771, CR733072, CR681327, CR684329, CR683394, CR682747, CR686144, CR657886, CR672367, CR654796, CR701432, CR657909, CR678183, CR731805, CR658891, CR731439, CR700960, CR649796, CR637857, CR684396, CR685896, CR724054,…
response to hypoxia	CR684396, CR684329, CR683394
response to decreased oxygen levels	CR684396, CR684329, CR683394
amine transport	CR722277, CR726231
negative regulation of striated muscle tissue development	CR637750, CR661738
negative regulation of muscle organ development	CR637750, CR661738
negative regulation of muscle tissue development	CR637750, CR661738
regulation of response to external stimulus	CR656994, CR705431, CR709447, CR682725
organonitrogen compound catabolic process	CR656851, CR638155, CR657886, CR663751, CR654586
response to oxygen levels	CR684396, CR684329, CR683394
regulation of cell development	CR648302, CR692507, CR660688, CR647212, CR651495
chromatin organization	CR693061, CR692507, CR695888, CR660025, CR725349, CR732337, CR729702, CR689448, CR658683
cell-type specific apoptotic process	CR684396, CR684329, CR683394
axon guidance	CR733570, CR730492
appendage development	CR718793, CR715069, CR700960, CR724687
regulation of localization	CR690813, CR695886, CR730083, CR705431, CR709447, CR657770, CR702497, CR656994, CR724916, CR701722, CR681462, CR672367, CR680089
regulation of biological quality	CR646963, CR722277, CR727934, CR730492, CR705431, CR688288, CR634634, CR705981, CR659411, CR650066, CR729165, CR729702, CR663554, CR728822, CR725237, CR633898, CR695583, CR685125, AM087015, CR655573, CR695888, CR693548, CR726903, CR686930, CR681462, CR729544, CR720780, CR717152, CR707625, CR678183, CR709447, CR700118, CR634403, CR719818, CR700960, CR710389, CR653947, CR690042, CR732337, CR635170,…
cellular response to hormone stimulus	CR709349, CR709037, CR705029
regulation of actin filament polymerization	CR693548, CR686930, CR690042, CR685125, CR688288
negative regulation of actin filament polymerization	CR693548, CR686930, CR690042, CR685125, CR688288
regulation of protein polymerization	CR693548, CR686930, CR690042, CR685125, CR688288
negative regulation of protein polymerization	CR693548, CR686930, CR690042, CR685125, CR688288
regulation of membrane potential	CR695888, CR730083, CR724916, CR734617, CR681462
regulation of striated muscle tissue development	CR637750, CR661738
regulation of muscle organ development	CR637750, CR661738
regulation of muscle tissue development	CR637750, CR661738
regulation of homeostatic process	CR702497, CR730083, CR724916, CR681462, CR705431, CR709447
negative regulation of protein complex assembly	CR693548, CR686930, CR690042, CR685125, CR688288
regulation of cellular component organization	CR690813, CR695886, CR698251, CR730492, CR685125, CR688288, CR649618, CR693548, CR733570, CR686930, CR690042, CR643669
establishment or maintenance of bipolar cell polarity	CR690813, CR695886
hemostasis	CR730083, CR685125, CR687333, CR688288, CR655573, CR693548, CR702497, CR724916, CR686930, CR690042, CR681462, CR650066, CR732337, CR729702
carboxylic acid metabolic process	CR658891, CR731439, CR700960, CR663751, CR732645, CR649796, CR638155, CR685896, CR695388, CR724054, CR694471, CR674703, CR731771, CR662067, CR654586, CR656851, CR706346, CR724916, CR686144, CR682747, CR662822, CR657886, CR637749
regulation of protein complex assembly	CR693548, CR686930, CR690042, CR685125, CR688288
oxoacid metabolic process	CR658891, CR731439, CR700960, CR663751, CR732645, CR649796, CR638155, CR685896, CR695388, CR724054, CR694471, CR674703, CR731771, CR662067, CR654586, CR656851, CR706346, CR724916, CR686144, CR682747, CR662822, CR657886, CR637749
organic acid metabolic process	CR658891, CR731439, CR700960, CR663751, CR732645, CR649796, CR638155, CR685896, CR695388, CR724054, CR694471, CR674703, CR731771, CR662067, CR654586, CR656851, CR706346, CR724916, CR686144, CR682747, CR662822, CR657886, CR637749
regulation of cellular localization	CR724916, CR701722, CR705431, CR709447, CR672367, CR680089, CR657770
nuclear-transcribed mRNA catabolic process	CR638408, CR680466, CR680509, CR681327, CR657909, CR668067, CR689225
mRNA catabolic process	CR638408, CR680466, CR680509, CR681327, CR657909, CR668067, CR689225
diencephalon development	CR667105, CR704725
nuclear-transcribed mRNA catabolic process, deadenylation-dependent decay	CR638408, CR680509, CR681327, CR657909
spinal cord development	CR639427, CR720710, CR671669
cell differentiation in spinal cord	CR639427, CR720710, CR671669
cellular localization	CR678117, CR705431, CR659411, CR727059, CR633898, CR695583, CR733072, CR655573, CR635217, CR681462, CR720780, CR689448, CR658532, CR661904, CR693061, CR709447, CR700118, CR723672, CR643779, CR646774, CR653947, CR668542, CR635885, CR687123, CR730083, CR661811, CR687333, CR665656, CR702497, CR692686, CR727597, CR720555, CR672638, CR657280
transmission of nerve impulse	CR659411, CR733570, CR730492, CR734617, CR634403
multicellular organismal signaling	CR659411, CR733570, CR730492, CR734617, CR634403
RNA catabolic process	CR638408, CR680466, CR680509, CR681327, CR657909, CR668067, CR689225
regulation of growth	CR733570, CR730492, CR682725
fatty acid metabolic process	CR732645, CR724916, CR682747, CR731771, CR662067, CR724054
complement activation	CR650066, CR647277, CR647258
immune effector process	CR695888, CR690275, CR650066, CR647277, CR685881, CR647258
humoral immune response	CR650066, CR647277, CR647258
RNA modification	CR729212, CR725831, CR732383
regulation of transport	CR690813, CR695886, CR730083, CR705431, CR709447, CR657770, CR702497, CR724916, CR701722, CR681462, CR672367, CR680089
cofactor biosynthetic process	CR661478, CR685896, CR728504, CR719075, CR667454
mitochondrion organization	CR695888, CR687123, CR678117
water-soluble vitamin metabolic process	CR658891, CR662822
negative regulation of response to stimulus	CR730701, CR681246, CR724916, CR705431, CR709447
synaptic transmission	CR659411, CR733570, CR730492, CR634403
cellular component organization	CR690275, CR678117, CR730492, CR688288, CR634634, CR686041, CR657770, CR659411, CR684169, CR661478, CR643388, CR721384, CR734163, CR680089, CR716511, CR729702, CR707758, CR667304, CR716458, CR685125, CR704725, AM087015, CR711248, CR695888, CR693548, CR733570, CR686930, CR701722, CR672367, CR725349, CR697374, CR689448, CR705700, CR658683, CR731805, CR693061, CR719818, CR685896, CR690042, CR732337,…
response to chemical stimulus	CR643171, CR730492, CR686041, CR680509, CR663751, CR687231, CR690813, CR695886, CR709562, CR704725, CR709037, CR681327, AM087015, CR655573, CR726903, CR733570, CR681462, CR725950, CR657909, CR728902, CR731805, CR657269, CR709349, CR656964, CR730083, CR687333, CR638408, CR669728, CR656482, CR705029, CR662679, CR661550, CR702497, CR731665, CR724916, CR720555, CR638737, CR667454
secretion	CR700118, CR705431, CR709447, CR637750, CR661738, CR659411, CR653947, CR715069, CR633898, CR695583, CR730083, CR661811, CR687333, CR655573, CR702497, CR727597, CR724916, CR681462, CR720555, CR720780
divalent metal ion transport	CR725237, CR702497, CR730083, CR681462, CR729165
divalent inorganic cation transport	CR725237, CR702497, CR730083, CR681462, CR729165
stem cell differentiation	CR648302, CR692507, CR647212, CR651495
monocarboxylic acid metabolic process	CR732645, CR724916, CR682747, CR731771, CR662067, CR700960, CR724054
regulation of muscle contraction	CR725237, CR724916, CR729165, CR728822
embryonic limb morphogenesis	CR718793, CR700960
embryonic appendage morphogenesis	CR718793, CR700960
establishment of protein localization to organelle	CR687123, CR678117
tRNA metabolic process	CR729212, CR706346, CR725831, CR732383
regulation of muscle system process	CR725237, CR724916, CR729165, CR728822
protein activation cascade	CR650066, CR647277, CR647258
isoprenoid metabolic process	CR637857, CR638122, CR700960, CR724687
positive regulation of hydrolase activity	CR702497, CR730083, CR724916, CR681462
Ras protein signal transduction	CR692686, CR660688, CR733072
regulation of hormone secretion	CR672367, CR680089, CR657770
regulation of body fluid levels	CR730083, CR685125, CR687333, CR688288, CR655573, CR693548, CR702497, CR724916, CR686930, CR690042, CR681462, CR650066, CR732337, CR729702
establishment or maintenance of cell polarity	CR690813, CR695886
negative regulation of response to external stimulus	CR705431, CR709447
regulation of ion homeostasis	CR702497, CR730083, CR724916, CR681462
fatty acid catabolic process	CR732645, CR682747, CR731771
rhythmic process	CR705431, CR709447, CR667454
regulation of myeloid leukocyte differentiation	CR705431, CR709447
cell development	CR707758, CR731805, CR730083, CR730492, CR715079, CR634634, CR726730, CR700960, CR647212, AM087015, CR667105, CR648302, CR733570, CR681462, CR651495
peptidyl-lysine modification	CR649618, CR660025, CR693061, CR698251, CR643669, CR689448, CR658683
regulation of neurogenesis	CR648302, CR660688, CR647212, CR651495
regulation of cell communication	CR730083, CR730492, CR705431, CR709447, CR660688, CR734299, CR657770, CR730701, CR681246, CR724916, CR733570, CR681462, CR672367, CR680089, CR658683
steroid metabolic process	CR652250, CR637857, CR638122, CR639259, CR650303
germ cell development	CR648302, CR647212, CR651495
cellular process involved in reproduction in multicellular organism	CR648302, CR647212, CR651495
negative regulation of Wnt receptor signaling pathway	CR681246, CR724916
nucleosome organization	CR693061, CR732337, CR689448, CR729702
eye morphogenesis	CR648302, CR684396, CR647212, CR684329, CR651495, CR683394
monocarboxylic acid catabolic process	CR732645, CR682747, CR731771
regulation of signaling	CR730083, CR730492, CR705431, CR709447, CR660688, CR734299, CR657770, CR730701, CR681246, CR724916, CR733570, CR681462, CR672367, CR680089, CR658683
coenzyme biosynthetic process	CR661478, CR685896, CR728504, CR667454
gliogenesis	CR692507, CR734617, CR715079
circadian rhythm	CR705431, CR709447
cholesterol transport	CR689693, CR724916
regulation of nervous system development	CR648302, CR660688, CR647212, CR651495
appendage morphogenesis	CR718793, CR700960, CR724687
cell morphogenesis involved in neuron differentiation	CR733570, CR730492, CR634634
protein-DNA complex subunit organization	CR693061, CR732337, CR689448, CR729702
regulation of organelle organization	CR690813, CR693548, CR695886, CR686930, CR690042, CR685125, CR688288
epidermal cell differentiation	CR690813, CR695886
brain development	CR667105, CR727059, CR718793, CR692507, CR704725
cellular response to endogenous stimulus	CR709349, CR709037, CR705029
cellular divalent inorganic cation homeostasis	CR702497, CR635170, CR730083, CR681462
regulation of myeloid cell differentiation	CR705431, CR709447
divalent inorganic cation homeostasis	CR702497, CR635170, CR730083, CR681462
cation transport	CR722277, CR729165, CR664557, CR654973, CR635170, CR725237, CR700439, CR730083, CR687333, CR702497, CR731135, CR681462, CR726231, CR648846, DQ013062, CR638406, CR633965
sterol transport	CR689693, CR724916
limb morphogenesis	CR718793, CR700960
limb development	CR718793, CR700960
organelle organization	CR731805, CR693061, CR690275, CR678117, CR719818, CR686041, CR732337, CR721384, CR660745, CR729702, CR651495, CR687123, CR692507, CR677834, CR647212, CR685881, AM087015, CR695888, CR660025, CR648302, CR724916, CR701722, CR720555, CR725349, CR672638, CR697374, CR689448, CR658683
regulation of striated muscle contraction	CR725237, CR729165, CR728822
positive regulation of phospholipase activity	CR702497, CR730083, CR681462
positive regulation of phospholipase C activity	CR702497, CR730083, CR681462
cell part morphogenesis	CR733570, CR730492, CR634634
regulation of neuron differentiation	CR648302, CR647212, CR651495
cell projection morphogenesis	CR733570, CR730492, CR634634
positive regulation of lipase activity	CR702497, CR730083, CR681462
regulation of phospholipase C activity	CR702497, CR730083, CR681462
nucleobase-containing compound catabolic process	CR724419, CR731805, CR711765, CR690275, CR680509, CR689225, CR649796, CR685285, CR684396, CR729165, CR680466, CR685287, CR725237, CR670407, CR638408, CR733072, CR681327, CR684329, CR683394, CR695888, CR692686, CR734617, CR672367, CR668067, CR657909
cell death	CR731805, CR700118, CR647258, CR649796, CR684396, CR730701, CR653947, CR650066, CR651495, CR718793, CR674703, CR661811, CR647277, CR647212, AM087015, CR683394, CR684329, CR648302, CR642184, CR717152
death	CR731805, CR700118, CR647258, CR649796, CR684396, CR730701, CR653947, CR650066, CR651495, CR718793, CR674703, CR661811, CR647277, CR647212, AM087015, CR683394, CR684329, CR648302, CR642184, CR717152
eye photoreceptor cell differentiation	CR684396, CR684329, CR683394
cardiac muscle cell differentiation	CR718793, AM087015
single-organism carbohydrate metabolic process	CR658891, CR687231, CR637857, CR633874, CR643388, CR639783, CR709562, CR730083, CR683279, CR664249, CR656482, CR662067, CR677385, CR702497, CR642583, CR681462, CR638122, CR662822, CR701432, CR725950, CR728902, CR717152
aromatic compound catabolic process	CR724419, CR731805, CR711765, CR690275, CR680509, CR689225, CR649796, CR685285, CR684396, CR729165, CR680466, CR685287, CR725237, CR670407, CR638408, CR733072, CR681327, CR684329, CR683394, CR695888, CR692686, CR734617, CR672367, CR668067, CR657909
cellular nitrogen compound catabolic process	CR724419, CR731805, CR711765, CR690275, CR680509, CR689225, CR649796, CR685285, CR684396, CR729165, CR680466, CR685287, CR725237, CR670407, CR638408, CR733072, CR681327, CR684329, CR683394, CR695888, CR692686, CR734617, CR672367, CR668067, CR657909
heterocycle catabolic process	CR724419, CR731805, CR711765, CR690275, CR680509, CR689225, CR649796, CR685285, CR684396, CR729165, CR680466, CR685287, CR725237, CR670407, CR638408, CR733072, CR681327, CR684329, CR683394, CR695888, CR692686, CR734617, CR672367, CR668067, CR657909
organic cyclic compound catabolic process	CR724419, CR731805, CR711765, CR690275, CR680509, CR689225, CR649796, CR685285, CR684396, CR729165, CR680466, CR685287, CR725237, CR670407, CR638408, CR733072, CR681327, CR684329, CR683394, CR695888, CR692686, CR734617, CR672367, CR668067, CR657909
regulation of Wnt receptor signaling pathway	CR681246, CR724916
development of primary sexual characteristics	CR700960, CR651203
photoreceptor cell differentiation	CR684396, CR684329, CR683394
homeostatic process	CR646963, CR678183, CR727934, CR730492, CR705431, CR709447, CR719818, CR634634, CR705981, CR710389, CR729165, CR663554, CR728822, CR635170, CR725237, CR730083, CR719692, CR695888, CR714995, CR702497, CR724916, CR734617, CR681462, CR633965, CR707625
cardiocyte differentiation	CR718793, AM087015
carbohydrate metabolic process	CR658891, CR687231, CR637857, CR633874, CR643388, CR639783, CR709562, CR730083, CR683279, CR664249, CR656482, CR662067, CR702497, CR677385, CR642583, CR676040, CR701722, CR681462, CR638122, CR662822, CR701432, CR725950, CR728902, CR717152
chromosome organization	CR693061, CR692507, CR719818, CR695888, CR660025, CR725349, CR732337, CR729702, CR689448, CR658683
internal protein amino acid acetylation	CR660025, CR693061, CR689448
release of sequestered calcium ion into cytosol by sarcoplasmic reticulum	CR702497, CR730083, CR681462
histone acetylation	CR660025, CR693061, CR689448
internal peptidyl-lysine acetylation	CR660025, CR693061, CR689448
peptidyl-lysine acetylation	CR660025, CR693061, CR689448
positive regulation of ion transmembrane transporter activity	CR702497, CR730083, CR681462
release of sequestered calcium ion into cytosol	CR702497, CR730083, CR681462
cytosolic calcium ion transport	CR702497, CR730083, CR681462
calcium ion transport into cytosol	CR702497, CR730083, CR681462
sarcoplasmic reticulum calcium ion transport	CR702497, CR730083, CR681462
gamete generation	CR640399, CR648302, CR643388, CR686759, CR647212, CR651495
elevation of cytosolic calcium ion concentration	CR702497, CR730083, CR681462
small GTPase mediated signal transduction	CR692686, CR660688, CR733072
negative regulation of sequestering of calcium ion	CR702497, CR730083, CR681462
regulation of anatomical structure size	CR693548, CR686930, CR690042, CR685125, CR688288, AM087015
interaction with host	CR661811, CR723525
muscle fiber development	CR730083, CR733570, CR730492, CR681462
regulation of sequestering of calcium ion	CR702497, CR730083, CR681462
protein targeting	CR687123, CR658532, CR730083, CR678117, CR687333, CR643779, CR646774, CR635217, CR681462, CR635885, CR657280
positive regulation of transporter activity	CR702497, CR730083, CR681462
sex differentiation	CR700960, CR651203
negative regulation of transporter activity	CR702497, CR730083, CR681462
negative regulation of ion transmembrane transporter activity	CR702497, CR730083, CR681462
telencephalon development	CR727059, CR718793
negative regulation of cytoskeleton organization	CR693548, CR686930, CR690042, CR685125, CR688288
regulation of phospholipase activity	CR702497, CR730083, CR681462
organophosphate metabolic process	CR724419, CR731805, CR711765, CR690275, CR680509, CR732334, CR649796, CR685285, CR684396, CR729165, CR695388, CR685287, CR734163, CR725237, CR670407, CR660688, CR638408, CR733072, CR639259, CR681327, CR684329, CR683394, CR692686, CR686575, CR734617, CR686144, CR672367, CR701432, CR657909, CR637749
cytokinesis	CR702497, CR730083, CR681462
response to glucocorticoid stimulus	CR709349, CR709037, CR705029
vitamin metabolic process	CR658891, CR662822
muscle cell differentiation	CR731805, CR718793, CR730083, CR730492, AM087015, CR667105, CR733570, CR681462
cellular macromolecule catabolic process	CR680509, CR689225, CR684822, CR649796, CR709349, CR680466, CR651495, CR734450, CR674703, CR638408, CR689985, CR705029, CR709037, CR647212, CR681327, CR695888, CR648302, CR657909, CR668067
programmed cell death	CR731805, CR700118, CR649796, CR684396, CR730701, CR653947, CR650066, CR651495, CR674703, CR718793, CR661811, CR647212, AM087015, CR683394, CR684329, CR648302, CR642184, CR717152
symbiosis, encompassing mutualism through parasitism	CR661811, CR723525
purine ribonucleoside monophosphate biosynthetic process	CR734163, CR732334
fin development	CR715069, CR724687
regulation of transcription from RNA polymerase II promoter	CR718793, CR682725, CR637750, CR686041, CR661738, CR660025, CR724916, CR693920, CR658683
multicellular organism reproduction	CR640399, CR648302, CR643388, CR686759, CR647212, CR651495
multicellular organismal reproductive process	CR640399, CR648302, CR643388, CR686759, CR647212, CR651495
calcium ion transport	CR702497, CR730083, CR681462
negative regulation of transport	CR702497, CR730083, CR681462
mitochondrial transport	CR687123, CR678117
epidermis development	CR690813, CR695886
ribonucleoside monophosphate biosynthetic process	CR734163, CR732334
organic hydroxy compound transport	CR689693, CR724916
regulation of cellular component biogenesis	CR693548, CR686930, CR690042, CR685125, CR688288
regulation of response to stimulus	CR730492, CR705431, CR709447, CR682725, CR647258, CR656994, CR730701, CR650066, CR661811, CR660688, CR715079, CR734299, CR647277, CR642184, CR724916, CR733570, CR681246, CR658683
purine ribonucleoside monophosphate metabolic process	CR734163, CR732334
fast-twitch skeletal muscle fiber contraction	CR725237, CR729165
regulation of lipase activity	CR702497, CR730083, CR681462
cell surface receptor signaling pathway	CR705431, CR709447, CR634634, CR663683, CR691576, CR727059, CR684396, CR643388, CR651495, CR692507, CR730083, CR667304, CR647212, CR684329, CR683394, CR702497, CR648302, CR724916, CR681462, CR668310, CR687570, CR648055
regulation of leukocyte activation	CR686575, CR667332, CR724916
regulation of lymphocyte activation	CR686575, CR667332, CR724916
behavior	CR705431, CR709447, GQ489230, CR634634
ribonucleoside monophosphate metabolic process	CR734163, CR732334
nuclear-transcribed mRNA catabolic process, exonucleolytic	CR680466, CR668067, CR689225
protein deacetylation	CR692507, CR682725
regulation of actin polymerization or depolymerization	CR693548, CR686930, CR690042, CR685125, CR688288
striated muscle cell differentiation	CR731805, CR718793, CR730083, CR733570, CR730492, CR681462, AM087015
response to steroid hormone stimulus	CR731665, CR724916, CR709349, CR709037, CR705029, CR663751
nucleoside triphosphate catabolic process	CR724419, CR731805, CR711765, CR690275, CR680509, CR649796, CR685285, CR684396, CR729165, CR685287, CR725237, CR670407, CR638408, CR733072, CR681327, CR684329, CR683394, CR692686, CR734617, CR672367, CR657909
purine nucleoside triphosphate catabolic process	CR724419, CR731805, CR711765, CR690275, CR680509, CR649796, CR685285, CR684396, CR729165, CR685287, CR725237, CR670407, CR638408, CR733072, CR681327, CR684329, CR683394, CR692686, CR734617, CR672367, CR657909
ribonucleoside triphosphate catabolic process	CR724419, CR731805, CR711765, CR690275, CR680509, CR649796, CR685285, CR684396, CR729165, CR685287, CR725237, CR670407, CR638408, CR733072, CR681327, CR684329, CR683394, CR692686, CR734617, CR672367, CR657909
purine ribonucleoside triphosphate catabolic process	CR724419, CR731805, CR711765, CR690275, CR680509, CR649796, CR685285, CR684396, CR729165, CR685287, CR725237, CR670407, CR638408, CR733072, CR681327, CR684329, CR683394, CR692686, CR734617, CR672367, CR657909
interspecies interaction between organisms	CR661811, CR723525
regulation of actin filament length	CR693548, CR686930, CR690042, CR685125, CR688288
female gamete generation	CR648302, CR647212, CR651495
chromatin modification	CR695888, CR660025, CR693061, CR689448, CR658683
voluntary skeletal muscle contraction	CR725237, CR729165
twitch skeletal muscle contraction	CR725237, CR729165
regulation of proteolysis	CR642583, CR660688
organophosphate catabolic process	CR724419, CR731805, CR711765, CR690275, CR680509, CR649796, CR685285, CR684396, CR729165, CR685287, CR725237, CR670407, CR638408, CR733072, CR681327, CR684329, CR683394, CR692686, CR734617, CR672367, CR657909
nucleoside phosphate catabolic process	CR724419, CR731805, CR711765, CR690275, CR680509, CR649796, CR685285, CR684396, CR729165, CR685287, CR725237, CR670407, CR638408, CR733072, CR681327, CR684329, CR683394, CR692686, CR734617, CR672367, CR657909
cofactor metabolic process	CR661478, CR685896, CR701432, CR728504, CR719075, CR667454, CR734432
negative regulation of organelle organization	CR693548, CR686930, CR690042, CR685125, CR688288
regulation of actin cytoskeleton organization	CR693548, CR686930, CR690042, CR685125, CR688288
negative regulation of intracellular protein kinase cascade	CR730701, CR724916
sexual reproduction	CR640399, CR648302, CR643388, CR686759, CR647212, CR651495
cellular membrane organization	CR695888, CR659411, CR724916
membrane organization	CR695888, CR659411, CR724916
regulation of actin filament-based process	CR693548, CR686930, CR690042, CR685125, CR688288
lipid transport	CR689693, CR724916
regulation of cell activation	CR686575, CR667332, CR724916
regulation of monooxygenase activity	CR702497, CR730083, CR681462
regulation of oxidoreductase activity	CR702497, CR730083, CR681462
regulation of lipid metabolic process	CR686575, CR643388
intracellular protein transport	CR687123, CR658532, CR730083, CR678117, CR687333, CR643779, CR646774, CR727059, CR635217, CR681462, CR635885, CR657280
interphase of mitotic cell cycle	CR709349, CR709037, CR705029
negative regulation of cellular component organization	CR693548, CR686930, CR690042, CR685125, CR688288
cellular metabolic process	CR646639, CR690275, CR710183, CR634634, CR686967, CR680509, CR687231, CR719480, CR684822, CR685285, CR643388, CR715069, CR683586, CR685287, CR695388, CR678244, CR725237, CR707716, CR665534, CR734450, CR633898, CR695583, CR667304, CR681327, AM087015, CR686575, CR696145, CR681246, CR681462, CR657886, CR678119, CR658683, CR693061, CR716990, CR722294, CR726422, CR711774, CR701444, CR653947, CR697576,…
coenzyme metabolic process	CR661478, CR685896, CR701432, CR728504, CR667454, CR734432
cellular ion homeostasis	CR725237, CR635170, CR730083, CR730492, CR634634, CR695888, CR702497, CR724916, CR734617, CR681462, CR729165, CR633965, CR728822
secretion by cell	CR633898, CR695583, CR730083, CR661811, CR700118, CR705431, CR709447, CR687333, CR655573, CR659411, CR702497, CR727597, CR653947, CR681462, CR720555, CR720780
regulation of gene expression	CR657163, CR682725, CR637750, CR634634, CR686041, CR661738, CR649618, CR709349, CR658131, CR651495, CR718793, CR698251, CR705029, CR709037, CR656482, CR647212, CR695888, CR660025, CR642184, CR648302, CR724916, CR643669, CR693920, CR717152, CR658683
chordate embryonic development	CR709562, CR675748, CR682725, DQ333314, CR656482, CR700960, CR687231
cellular chemical homeostasis	CR725237, CR635170, CR730083, CR730492, CR634634, CR695888, CR702497, CR724916, CR734617, CR681462, CR729165, CR633965, CR728822
phosphagen metabolic process	CR686144, CR695388
purine nucleoside monophosphate biosynthetic process	CR734163, CR732334
phosphorus metabolic process	CR724419, CR714945, CR711765, CR690275, CR680509, CR732334, CR727059, CR685285, CR638155, CR724269, CR729165, CR734163, CR685287, CR695388, CR678244, CR725237, CR667304, CR733072, CR730174, CR681327, CR684329, CR683394, CR649106, CR686575, CR681462, CR686144, CR701722, CR672367, CR701432, CR657909, CR731805, CR708764, CR649796, CR684396, CR675629, CR670407, CR730083, CR660688, CR638408, CR684760,…
regulation of ion transport	CR690813, CR702497, CR695886, CR730083, CR724916, CR681462
purine nucleoside monophosphate metabolic process	CR734163, CR732334
cytosolic calcium ion homeostasis	CR702497, CR730083, CR681462
nucleoside monophosphate biosynthetic process	CR734163, CR732334
single organism reproductive process	CR640399, CR648302, CR643388, CR686759, CR647212, CR651495
cellular protein localization	CR687123, CR658532, CR730083, CR678117, CR687333, CR643779, CR646774, CR692686, CR727059, CR635217, CR681462, CR635885, CR657280
cellular macromolecule localization	CR687123, CR658532, CR730083, CR678117, CR687333, CR643779, CR646774, CR692686, CR727059, CR635217, CR681462, CR635885, CR657280
cellular response to organic substance	CR709349, CR709037, CR705029
metal ion transport	CR725237, CR635170, CR730083, CR700439, CR702497, CR681462, CR648846, CR729165, CR664557, CR654973, CR633965, CR638406
phosphate-containing compound metabolic process	CR724419, CR714945, CR711765, CR690275, CR680509, CR732334, CR727059, CR685285, CR638155, CR724269, CR729165, CR734163, CR685287, CR695388, CR678244, CR725237, CR667304, CR733072, CR730174, CR681327, CR684329, CR683394, CR686575, CR686144, CR701722, CR681462, CR672367, CR701432, CR657909, CR731805, CR708764, CR649796, CR684396, CR675629, CR670407, CR730083, CR660688, CR638408, CR684760, CR639259,…
cellular calcium ion homeostasis	CR702497, CR730083, CR681462
calcium ion homeostasis	CR702497, CR730083, CR681462
regulation of system process	CR725237, CR642939, CR730083, CR682725, CR724916, CR681462, CR729165, CR728822
response to organic cyclic compound	CR731665, CR724916, CR709349, CR709037, CR705029, CR663751
regulation of cellular component size	CR693548, CR686930, CR690042, CR685125, CR688288
regulation of metabolic process	CR657163, CR637750, CR634634, CR686041, CR661738, CR649618, CR658131, CR643388, CR715069, CR709037, CR695888, CR642583, CR686575, CR643669, CR681462, CR717152, CR658683, CR649567, CR708764, CR682725, CR649796, CR691417, CR709349, CR651495, CR674703, CR700439, CR730083, CR718793, CR698251, CR660688, CR656482, CR705029, CR647212, CR702497, CR660025, CR692686, CR648302, CR642184, CR724916, CR693920
nucleoside monophosphate metabolic process	CR734163, CR732334
ion homeostasis	CR725237, CR635170, CR730083, CR730492, CR634634, CR695888, CR702497, CR724916, CR734617, CR681462, CR729165, CR633965, CR728822
covalent chromatin modification	CR660025, CR693061, CR689448, CR658683
histone modification	CR660025, CR693061, CR689448, CR658683
macromolecule catabolic process	CR680509, CR689225, CR684822, CR649796, CR709349, CR680466, CR651495, CR734450, CR674703, CR638408, CR689985, CR705029, CR709037, CR647212, CR681327, CR695888, CR648302, CR657909, CR668067
negative regulation of signal transduction	CR730701, CR681246, CR724916
negative regulation of cell communication	CR730701, CR681246, CR724916
negative regulation of signaling	CR730701, CR681246, CR724916
regulation of transmembrane transporter activity	CR702497, CR730083, CR681462
regulation of ion transmembrane transporter activity	CR702497, CR730083, CR681462
fructose metabolic process	CR639783, CR683279, CR701432
sensory perception of mechanical stimulus	CR658532, CR635217
protein deacylation	CR692507, CR682725
regulation of transmembrane transport	CR702497, CR730083, CR681462
regulation of ion transmembrane transport	CR702497, CR730083, CR681462
positive regulation of catalytic activity	CR702497, CR730083, CR724916, CR700439, CR681462, CR660688, CR643388
response to endogenous stimulus	CR731665, CR724916, CR709349, CR732337, CR709037, CR705029, CR663751, CR729702, CR667454
regulation of cytoskeleton organization	CR693548, CR686930, CR690042, CR685125, CR688288
intracellular signal transduction	CR724419, CR674703, CR673538, CR705431, CR709447, CR660688, CR733072, CR734299, CR692686, CR649796, CR686575, CR730701, CR724916, CR729544, CR672367, CR705700
glial cell differentiation	CR692507, CR734617
DNA-dependent transcription, initiation	CR660025, CR715748, CR714137
protein acetylation	CR660025, CR693061, CR689448
regulation of transporter activity	CR702497, CR730083, CR681462
protein acylation	CR660025, CR693061, CR689448
morphogenesis of an epithelium	CR642939, CR692507, CR700960
mRNA metabolic process	CR638408, CR680466, CR680509, CR681327, CR657909, CR668067, CR689225
membrane depolarization	CR730083, CR681462
nucleoside phosphate metabolic process	CR724419, CR731805, CR711765, CR690275, CR680509, CR732334, CR649796, CR685285, CR684396, CR729165, CR685287, CR734163, CR725237, CR670407, CR660688, CR638408, CR733072, CR681327, CR684329, CR683394, CR692686, CR734617, CR672367, CR701432, CR657909, CR637749
cytoplasmic transport	CR687123, CR702497, CR730083, CR678117, CR681462, CR635885
cell adhesion	CR704725, CR710939, CR666802
biological adhesion	CR704725, CR710939, CR666802
generation of a signal involved in cell-cell signaling	CR633898, CR695583, CR661811, CR700118, CR705431, CR709447, CR687333, CR659411, CR653947, CR720780
signal release	CR633898, CR695583, CR661811, CR700118, CR705431, CR709447, CR687333, CR659411, CR653947, CR720780
cell cycle process	CR690275, CR708764, CR636882, CR727059, CR649796, CR709349, CR643388, CR732337, CR721384, CR660745, CR729702, CR651495, CR706091, CR674703, CR730083, CR705029, CR709037, CR706094, CR705474, CR647212, CR685881, CR648302, CR701722, CR681462
regulation of hormone levels	CR633898, CR695583, CR661811, CR700118, CR705431, CR709447, CR687333, CR700960, CR653947, CR720780
embryo development ending in birth or egg hatching	CR709562, CR675748, CR682725, DQ333314, CR656482, CR700960, CR687231
extracellular structure organization	CR667304, GQ489230, CR634634, CR705700
epithelium development	CR642939, CR692507, CR724916, CR700960
retinoid metabolic process	CR700960, CR724687
vacuole organization	CR724916, AM087015
apoptotic process	CR718793, CR674703, CR684329, CR683394, AM087015, CR649796, CR642184, CR684396, CR730701, CR650066, CR717152
muscle cell development	CR731805, CR730083, CR733570, CR730492, CR681462, AM087015
positive regulation of cell differentiation	CR692507, CR660688, CR682725
positive regulation of developmental process	CR692507, CR660688, CR682725
response to lipid	CR731665, CR724916, CR709349, CR709037, CR705029, CR663751
monosaccharide metabolic process	CR658891, CR633874, CR643388, CR639783, CR730083, CR683279, CR656482, CR664249, CR662067, CR677385, CR702497, CR681462, CR662822, CR701432, CR717152, CR728902, CR725950
regulation of macromolecule metabolic process	CR657163, CR682725, CR637750, CR634634, CR686041, CR661738, CR649618, CR649796, CR709349, CR658131, CR651495, CR718793, CR674703, CR698251, CR660688, CR705029, CR709037, CR656482, CR647212, CR695888, CR660025, CR642583, CR642184, CR648302, CR686575, CR724916, CR643669, CR693920, CR717152, CR658683
primary metabolic process	CR646639, CR640958, CR690275, CR710183, CR634634, CR686967, CR680509, CR687231, CR719480, CR684822, CR685285, CR643388, CR683586, CR685287, CR695388, CR725237, CR707716, CR665534, CR734450, CR633589, CR681327, AM087015, CR686575, CR696145, CR681246, CR681462, CR657886, CR678119, CR658683, CR693061, CR716990, CR648902, CR657239, CR726422, CR711774, CR701444, CR645071, CR697576, CR680466, CR730083,…
regulation of apoptotic process	CR709562, CR693061, CR687333, CR637750, CR661738, CR687231, CR707169, CR695888, CR727059, CR730701, CR715069, CR715486, CR689448, CR645001
skeletal muscle contraction	CR725237, CR729165
exocytosis	CR659411, CR702497, CR730083, CR727597, CR720555, CR681462, CR655573
nucleobase-containing small molecule metabolic process	CR724419, CR731805, CR711765, CR690275, CR680509, CR732334, CR649796, CR685285, CR684396, CR729165, CR685287, CR734163, CR725237, CR670407, CR660688, CR638408, CR733072, CR681327, CR684329, CR683394, CR692686, CR734617, CR672367, CR701432, CR654796, CR657909, CR637749
posttranscriptional regulation of gene expression	CR657163, CR698251, CR647212, CR649618, CR648302, CR643669, CR717152, CR651495
musculoskeletal movement	CR725237, CR729165
microtubule-based process	CR692686, CR670382, CR690275, CR677834, CR734617, CR660745, CR685881
regulation of binding	CR702497, CR730083, CR724916, CR681462
multicellular organismal movement	CR725237, CR729165
regulation of multicellular organismal process	CR642939, CR705431, CR709447, CR682725, CR637750, CR661738, CR729165, CR651495, CR728822, CR725237, CR730083, CR660688, CR647212, CR648302, CR724916, CR681462
carbohydrate derivative biosynthetic process	CR642583, CR637857, CR709562, CR638122, CR687231, CR732334
diterpenoid metabolic process	CR700960, CR724687
protein methylation	CR692686, CR658683
phospholipid metabolic process	CR686575, CR639259
chemical homeostasis	CR725237, CR635170, CR730083, CR730492, CR705431, CR709447, CR634634, CR695888, CR702497, CR724916, CR734617, CR681462, CR729165, CR633965, CR728822
response to other organism	CR662614, CR661811, CR695508, CR642623, CR660862, CR656482
cell morphogenesis involved in differentiation	CR707758, CR733570, CR730492, CR634634
response to biotic stimulus	CR662614, CR661811, CR695508, CR642623, CR660862, CR656482
regulation of neurotransmitter levels	CR659411, CR634403
anterior/posterior pattern specification	CR692507, CR724916, CR726730
cellular response to chemical stimulus	CR709349, CR709037, CR705029
metallo-sulfur cluster assembly	CR684169, CR685896
terpenoid metabolic process	CR700960, CR724687
hormone secretion	CR633898, CR695583, CR661811, CR700118, CR705431, CR709447, CR687333, CR653947, CR720780
cellular amino acid metabolic process	CR694471, CR674703, CR731439, CR663751, CR654586, CR656851, CR649796, CR706346, CR638155, CR685896, CR686144, CR657886, CR695388
anatomical structure morphogenesis	CR642939, CR731805, CR723497, CR730492, CR682725, CR634634, CR700960, CR684396, CR715069, CR716511, CR724687, CR651495, CR707758, CR718793, CR692507, CR716458, CR726730, CR647212, CR684329, CR711248, CR683394, CR648302, CR733570, CR725950, CR728902
purine ribonucleoside triphosphate metabolic process	CR724419, CR731805, CR711765, CR690275, CR680509, CR649796, CR685285, CR684396, CR729165, CR685287, CR725237, CR670407, CR638408, CR733072, CR681327, CR684329, CR683394, CR692686, CR734617, CR672367, CR657909, CR637749
purine nucleoside triphosphate metabolic process	CR724419, CR731805, CR711765, CR690275, CR680509, CR649796, CR685285, CR684396, CR729165, CR685287, CR725237, CR670407, CR638408, CR733072, CR681327, CR684329, CR683394, CR692686, CR734617, CR672367, CR657909, CR637749
methylation	CR692686, CR658683
macromolecule methylation	CR692686, CR658683
ribonucleoside triphosphate metabolic process	CR724419, CR731805, CR711765, CR690275, CR680509, CR649796, CR685285, CR684396, CR729165, CR685287, CR725237, CR670407, CR638408, CR733072, CR681327, CR684329, CR683394, CR692686, CR734617, CR672367, CR657909, CR637749
response to corticosteroid stimulus	CR709349, CR709037, CR705029, CR663751
regulation of immune system process	CR667332, CR705431, CR709447, CR647277, CR647258, CR686575, CR724916, CR656994, CR650066
response to hormone stimulus	CR731665, CR724916, CR709349, CR709037, CR705029, CR663751
regulation of translational termination	CR649618, CR698251, CR643669
cell growth	CR686575, CR731516, CR715079, CR656482, CR664854
hormone transport	CR633898, CR695583, CR661811, CR700118, CR705431, CR709447, CR687333, CR653947, CR720780
nucleoside triphosphate metabolic process	CR724419, CR731805, CR711765, CR690275, CR680509, CR649796, CR685285, CR684396, CR729165, CR685287, CR725237, CR670407, CR638408, CR733072, CR681327, CR684329, CR683394, CR692686, CR734617, CR672367, CR657909, CR637749
positive regulation of binding	CR702497, CR730083, CR681462
translational initiation	CR638408, CR680509, CR681327, CR657909
tissue development	CR690813, CR695886, CR642939, CR731805, CR718793, CR692507, CR726730, CR700960, AM087015, CR667105, CR674801, CR724916, CR715069, CR725950, CR728902
hydrogen peroxide metabolic process	CR646963, CR663554
striated muscle tissue development	CR667105, CR674801, CR718793, CR724916, AM087015
muscle tissue development	CR667105, CR674801, CR718793, CR724916, AM087015
gland development	CR667105, CR724916
cellular glucan metabolic process	CR702497, CR730083, CR681462, CR701722
glucan metabolic process	CR702497, CR730083, CR681462, CR701722
polysaccharide metabolic process	CR702497, CR730083, CR681462, CR701722
cellular polysaccharide metabolic process	CR702497, CR730083, CR681462, CR701722
RNA processing	CR729212, CR705766, CR725831, CR690900, CR689225, CR729077, CR701444, CR727767, CR732383, CR680466, CR668067, CR734459
regulation of hydrolase activity	CR649567, CR730083, CR660688, CR634634, CR702497, CR692686, CR724916, CR681462, CR715069
negative regulation of apoptotic process	CR709562, CR693061, CR687333, CR637750, CR661738, CR687231, CR707169, CR695888, CR715069, CR689448, CR645001
negative regulation of programmed cell death	CR709562, CR693061, CR687333, CR637750, CR661738, CR687231, CR707169, CR695888, CR715069, CR689448, CR645001
response to organic substance	CR731805, CR638408, CR680509, CR709037, CR705029, CR681327, CR663751, CR731665, CR724916, CR709349, CR720555, CR657909, CR667454
MAPK cascade	CR686575, CR724916, CR705431, CR709447
lipid biosynthetic process	CR652250, CR686575
striated muscle cell development	CR731805, CR730083, CR733570, CR730492, CR681462
oxidoreduction coenzyme metabolic process	CR701432, CR734432
cell morphogenesis	CR707758, CR733570, CR730492, CR634634
negative regulation of cell death	CR709562, CR693061, CR687333, CR637750, CR661738, CR687231, CR707169, CR695888, CR715069, CR689448, CR645001
regulation of neurological system process	CR730083, CR681462
regulation of transmission of nerve impulse	CR730083, CR681462
regionalization	CR692507, CR724916, CR726730
male gamete generation	CR640399, CR643388
regulation of cellular biosynthetic process	CR657163, CR682725, CR637750, CR634634, CR686041, CR661738, CR649618, CR691417, CR709349, CR658131, CR718793, CR698251, CR705029, CR709037, CR656482, CR660025, CR642184, CR724916, CR643669, CR693920, CR658683
regulation of cellular macromolecule biosynthetic process	CR657163, CR682725, CR637750, CR634634, CR686041, CR661738, CR649618, CR709349, CR658131, CR718793, CR698251, CR705029, CR709037, CR656482, CR660025, CR642184, CR724916, CR643669, CR693920, CR658683
embryonic organ development	CR718793, CR675748, DQ333314
muscle structure development	CR731805, CR718793, CR730083, CR730492, AM087015, CR667105, CR733570, CR681462
hexose metabolic process	CR639783, CR730083, CR683279, CR664249, CR656482, CR662067, CR702497, CR677385, CR633874, CR681462, CR643388, CR701432, CR725950, CR728902, CR717152
immune response	CR650066, CR647277, CR647258
reactive oxygen species metabolic process	CR646963, CR700439, CR663554
regulation of biosynthetic process	CR657163, CR682725, CR637750, CR634634, CR686041, CR661738, CR649618, CR691417, CR709349, CR658131, CR718793, CR698251, CR705029, CR709037, CR656482, CR660025, CR642184, CR724916, CR643669, CR693920, CR658683
glycerolipid metabolic process	CR686575, CR724916, CR701722
cellular macromolecule metabolic process	CR646639, CR710183, CR664036, CR634634, CR686967, CR680509, CR687231, CR719480, CR684822, CR685285, CR643388, CR683586, CR715486, CR685287, CR707716, CR632159, CR665534, CR734450, CR702055, CR689985, CR726730, CR681327, AM087015, CR695888, CR642583, CR696145, CR681246, CR715748, CR643669, CR681462, CR678119, CR685571, CR658347, CR717152, CR633015, CR734459, CR658683, CR725669, CR693061, CR716990,…
peptide hormone secretion	CR633898, CR695583, CR661811, CR700118, CR705431, CR709447, CR653947, CR720780
regulation of macromolecule biosynthetic process	CR657163, CR682725, CR637750, CR634634, CR686041, CR661738, CR649618, CR709349, CR658131, CR718793, CR698251, CR705029, CR709037, CR656482, CR660025, CR642184, CR724916, CR643669, CR693920, CR658683
peptide secretion	CR633898, CR695583, CR661811, CR700118, CR705431, CR709447, CR653947, CR720780
peptide transport	CR633898, CR695583, CR661811, CR700118, CR705431, CR709447, CR653947, CR720780
amide transport	CR633898, CR695583, CR661811, CR700118, CR705431, CR709447, CR653947, CR720780
carbohydrate derivative metabolic process	CR642583, CR637857, CR709562, CR638122, CR660688, CR687231, CR732334
glycogen metabolic process	CR702497, CR730083, CR681462
energy reserve metabolic process	CR702497, CR730083, CR681462
regulation of transcription, DNA-dependent	CR718793, CR682725, CR637750, CR686041, CR656482, CR709037, CR705029, CR661738, CR660025, CR642184, CR724916, CR709349, CR658131, CR693920, CR658683
cell activation	CR730083, CR685125, CR687333, CR688288, CR655573, CR702497, CR693548, CR690042, CR681462, CR686930
lipid localization	CR652454, CR689693, CR724916, CR700774, CR647467
regulation of protein complex disassembly	CR649618, CR698251, CR643669
enzyme linked receptor protein signaling pathway	CR702497, CR727059, CR648302, CR730083, CR724916, CR681462, CR643388, CR647212, CR651495
regulation of RNA biosynthetic process	CR718793, CR682725, CR637750, CR686041, CR656482, CR709037, CR705029, CR661738, CR660025, CR642184, CR724916, CR709349, CR658131, CR693920, CR658683
single-organism metabolic process	CR690275, CR680509, CR732334, CR685285, CR633903, CR685287, CR695388, CR734432, CR725237, CR633898, CR695583, CR681327, CR684329, CR652250, CR686575, CR681462, CR657886, CR720780, CR637857, CR684396, CR654197, CR653947, CR634710, CR670407, CR730083, CR674703, CR639259, CR662067, CR654586, CR692686, CR656851, CR702497, CR724916, CR638122, CR662822, CR637749, CR724419, CR711765, CR650303, CR663751,…
pattern specification process	CR692507, CR724916, CR726730
regulation of RNA metabolic process	CR718793, CR682725, CR637750, CR686041, CR656482, CR709037, CR705029, CR661738, CR660025, CR642184, CR724916, CR709349, CR658131, CR693920, CR658683
cellular component morphogenesis	CR707758, CR731805, CR730492, CR716458, CR634634, CR711248, CR733570, CR716511
neurological system process	CR658532, CR730492, CR634403, CR634634, CR702391, CR659411, CR691417, CR733570, CR635217, CR734617, CR700430, CR726211, CR690650, CR637749
tube development	CR642939, CR718793
cellular cation homeostasis	CR725237, CR635170, CR730083, CR634634, CR702497, CR681462, CR729165, CR728822, CR633965
regulation of programmed cell death	CR693061, CR637750, CR661738, CR687231, CR727059, CR730701, CR715069, CR650066, CR653808, CR715486, CR709562, CR687333, CR707169, CR695888, CR642184, CR645001, CR689448
regulation of primary metabolic process	CR657163, CR682725, CR637750, CR634634, CR686041, CR661738, CR649618, CR649796, CR691417, CR709349, CR658131, CR643388, CR718793, CR674703, CR698251, CR660688, CR705029, CR709037, CR656482, CR692686, CR660025, CR642583, CR642184, CR686575, CR724916, CR643669, CR693920, CR658683
defense response	CR687333, CR650066, CR647277, CR647258
modification-dependent protein catabolic process	CR734450, CR674703, CR689985, CR709037, CR705029, CR647212, CR684822, CR649796, CR648302, CR709349, CR651495
modification-dependent macromolecule catabolic process	CR734450, CR674703, CR689985, CR709037, CR705029, CR647212, CR684822, CR649796, CR648302, CR709349, CR651495
proteolysis	CR660901, CR734450, CR674703, CR689985, CR709037, CR705029, CR647212, CR684822, CR649796, CR648302, CR709349, CR651495
regulation of signal transduction	CR730701, CR681246, CR733570, CR724916, CR730492, CR660688, CR734299, CR658683
proteolysis involved in cellular protein catabolic process	CR734450, CR674703, CR689985, CR709037, CR705029, CR647212, CR684822, CR649796, CR648302, CR709349, CR651495
cellular protein catabolic process	CR734450, CR674703, CR689985, CR709037, CR705029, CR647212, CR684822, CR649796, CR648302, CR709349, CR651495
cellular carbohydrate metabolic process	CR702497, CR730083, CR681462, CR701722
cation homeostasis	CR725237, CR635170, CR730083, CR634634, CR702497, CR681462, CR729165, CR728822, CR633965
alcohol metabolic process	CR637857, CR633903, CR638122, CR639259
DNA-dependent transcription, elongation	CR715748, CR714137
organic hydroxy compound metabolic process	CR637857, CR633903, CR638122, CR639259
negative regulation of molecular function	CR649567, CR730083, CR660688, CR634634, CR660025, CR702497, CR642184, CR681462
protein catabolic process	CR734450, CR674703, CR689985, CR709037, CR705029, CR647212, CR684822, CR649796, CR648302, CR709349, CR651495
positive regulation of molecular function	CR730083, CR700439, CR660688, CR656482, CR702497, CR724916, CR681462, CR643388
organonitrogen compound metabolic process	CR731439, CR663751, CR719075, CR732334, CR649796, CR638155, CR685896, CR715069, CR695388, CR694471, CR674703, CR660688, CR654586, CR656851, CR706346, CR686144, CR657886, CR701432
system process	CR658532, CR731805, CR730492, CR705431, CR709447, CR634403, CR634634, CR659411, CR691417, CR729165, CR726211, CR690650, CR725237, CR730083, CR702391, AM087015, CR702497, CR733570, CR635217, CR734617, CR681462, CR700430, CR637749
developmental growth	CR715079, CR634634, CR725950, CR700960, CR728902
vesicle-mediated transport	CR661904, CR730083, CR733072, CR655573, CR659411, CR692686, CR702497, CR724916, CR727597, CR681462, CR720555, CR672638
regulation of nucleobase-containing compound metabolic process	CR682725, CR637750, CR686041, CR661738, CR691417, CR709349, CR658131, CR718793, CR705029, CR709037, CR656482, CR660025, CR692686, CR642184, CR724916, CR693920, CR658683
regulation of nitrogen compound metabolic process	CR682725, CR637750, CR686041, CR661738, CR691417, CR709349, CR658131, CR718793, CR705029, CR709037, CR656482, CR660025, CR692686, CR642184, CR724916, CR693920, CR658683
growth	CR731516, CR715079, CR634634, CR656482, CR700960, CR664854, CR686575, CR725950, CR728902
neutral lipid metabolic process	CR724916, CR701722
acylglycerol metabolic process	CR724916, CR701722
cell proliferation	CR718304, CR718793, CR692507, CR724916, CR660688, CR651203, CR658683
regulation of cellular metabolic process	CR657163, CR682725, CR637750, CR634634, CR686041, CR661738, CR649618, CR649796, CR691417, CR709349, CR658131, CR643388, CR715069, CR718793, CR674703, CR698251, CR705029, CR709037, CR656482, CR692686, CR660025, CR642184, CR686575, CR724916, CR643669, CR693920, CR658683
ion transmembrane transport	CR690813, CR695886, CR731135
cell cycle	CR690275, CR708764, CR636882, CR634634, CR727059, CR649796, CR631489, CR709349, CR643388, CR732337, CR721384, CR660745, CR729702, CR651495, CR706091, CR631190, CR730083, CR674703, CR631929, CR705029, CR709037, CR706094, CR647212, CR705474, CR685881, CR648302, CR701722, CR681462
transmembrane transport	CR690813, CR695886, CR731135
protein complex subunit organization	CR731805, CR690275, CR677834, CR730492, CR685881, CR659411, CR724916, CR733570, CR661478, CR734617, CR643388, CR672638, CR734163, CR660745
regulation of kinase activity	CR660025, CR686575, CR724916, CR643388
regulation of transferase activity	CR660025, CR686575, CR724916, CR643388
sensory organ development	CR702391, CR700960, CR647212, CR684329, CR732334, CR683394, CR648302, CR684396, CR724916, CR700430, CR690650, CR651495
regulation of catalytic activity	CR649567, CR730083, CR674703, CR700439, CR660688, CR634634, CR692686, CR660025, CR702497, CR649796, CR686575, CR724916, CR681462, CR643388, CR715069
response to abiotic stimulus	CR695888, CR684396, CR667454, CR684329, CR683394
protein alkylation	CR692686, CR658683
positive regulation of biological process	CR705431, CR709447, CR682725, CR657770, CR647258, CR727059, CR650066, CR653808, CR680089, CR692507, CR730083, CR661811, CR660688, CR647277, CR695888, CR702497, CR642184, CR686575, CR726903, CR724916, CR681462, CR672367
organ morphogenesis	CR642939, CR731805, CR718793, CR647212, CR684329, CR683394, CR648302, CR684396, CR651495
regulation of intracellular transport	CR724916, CR701722
phosphorylation	CR724916, CR708764, CR638155, CR654586
eye development	CR702391, CR700960, CR647212, CR684329, CR732334, CR683394, CR648302, CR684396, CR700430, CR690650, CR651495
protein complex assembly	CR690275, CR730492, CR659411, CR724916, CR733570, CR661478, CR734617, CR643388, CR672638, CR734163, CR660745
protein complex biogenesis	CR690275, CR730492, CR659411, CR724916, CR733570, CR661478, CR734617, CR643388, CR672638, CR734163, CR660745
protein localization to organelle	CR692686, CR687123, CR678117, CR635885
cardiovascular system development	CR642939, CR723497, CR718793, AM087015
circulatory system development	CR642939, CR723497, CR718793, AM087015
cell cycle phase	CR690275, CR708764, CR674703, CR636882, CR709037, CR705029, CR647212, CR649796, CR648302, CR709349, CR701722, CR732337, CR721384, CR729702, CR651495
cellular component assembly involved in morphogenesis	CR731805, CR716458, CR716511, CR711248
mitotic cell cycle	CR690275, CR674703, CR636882, CR634634, CR709037, CR705029, CR647212, CR685881, CR649796, CR648302, CR701722, CR709349, CR721384, CR651495
extracellular matrix organization	CR667304, CR705700
organophosphate biosynthetic process	CR725237, CR686575, CR729165, CR734163, CR732334
glucose catabolic process	CR639783, CR683279, CR664249, CR656482, CR662067, CR643388, CR701432, CR728902, CR717152, CR725950
hexose catabolic process	CR639783, CR683279, CR664249, CR656482, CR662067, CR643388, CR701432, CR728902, CR717152, CR725950
monosaccharide catabolic process	CR639783, CR683279, CR664249, CR656482, CR662067, CR643388, CR701432, CR728902, CR717152, CR725950
blood circulation	CR705431, CR709447, AM087015
cellular component organization or biogenesis	CR690275, CR678117, CR730492, CR688288, CR634634, CR686041, CR657770, CR659411, CR684169, CR636040, CR661478, CR643388, CR721384, CR734163, CR680089, CR716511, CR729702, CR707758, CR667304, CR716458, CR685125, CR704725, AM087015, CR711248, CR695888, CR693548, CR733570, CR686930, CR701722, CR672367, CR725349, CR697374, CR689448, CR705700, CR658683, CR731805, CR693061, CR719818, CR685896, CR690042,…
cellular metal ion homeostasis	CR725237, CR702497, CR730083, CR681462, CR729165, CR633965, CR728822
metal ion homeostasis	CR725237, CR702497, CR730083, CR681462, CR729165, CR633965, CR728822
protein oligomerization	CR724916, CR661478, CR643388, CR734163
insulin secretion	CR633898, CR695583, CR653947, CR661811, CR700118, CR720780
regulation of cellular catabolic process	CR692686, CR715069
regulation of molecular function	CR649567, CR634634, CR649796, CR643388, CR715069, CR700439, CR674703, CR730083, CR660688, CR656482, CR702497, CR660025, CR692686, CR642184, CR686575, CR724916, CR681462
regulation of purine nucleotide metabolic process	CR692686, CR691417
regulation of cell death	CR693061, CR637750, CR661738, CR687231, CR727059, CR730701, CR715069, CR650066, CR653808, CR715486, CR709562, CR687333, CR707169, CR695888, CR642184, CR645001, CR689448
monovalent inorganic cation transport	CR731135, DQ013062
regulation of nucleotide metabolic process	CR692686, CR691417
positive regulation of cell communication	CR724916, CR705431, CR709447, CR660688
S phase	CR649796, CR708764, CR674703, CR709349, CR709037, CR705029
response to metal ion	CR690813, CR702497, CR695886, CR730083, CR724916, CR681462, CR655573
nuclear transport	CR693061, CR689448, CR635885
regulation of translation	CR649618, CR657163, CR698251, CR643669
cellular modified amino acid metabolic process	CR686144, CR695388
M phase	CR648302, CR690275, CR701722, CR732337, CR721384, CR647212, CR729702, CR651495
transport	CR678117, CR730492, CR637750, CR634634, CR661738, CR659411, CR715069, CR726211, CR661647, CR728822, CR725237, CR633898, CR695583, CR694586, CR635217, CR692496, CR681462, CR665627, CR720780, CR727130, CR734459, CR658532, CR693061, CR709447, CR723672, CR653947, CR722202, CR668542, CR633643, CR635885, CR730083, CR700439, CR687333, CR644765, CR723525, CR692686, CR702497, CR731135, CR724916, CR633965,…
antigen processing and presentation of peptide antigen	CR733326, CR728597
macromolecular complex subunit organization	CR731805, CR693061, CR690275, CR730492, CR659411, CR661478, CR643388, CR732337, CR660745, CR734163, CR729702, CR677834, CR639259, CR685881, CR733570, CR724916, CR734617, CR672638, CR689448
regulation of blood pressure	CR705431, CR709447
regulation of catabolic process	CR692686, CR715069
anatomical structure formation involved in morphogenesis	CR731805, CR692507, CR716458, CR682725, CR716511, CR711248
cellular response to stress	CR674703, CR647212, CR648302, CR649796, CR730701, CR715486, CR671328, CR651495
M phase of mitotic cell cycle	CR648302, CR690275, CR701722, CR721384, CR647212, CR651495
energy derivation by oxidation of organic compounds	CR633898, CR695583, CR730083, CR661811, CR700118, CR702497, CR658066, CR653947, CR681462, CR720780, CR701432
glucose metabolic process	CR639783, CR683279, CR664249, CR656482, CR662067, CR643388, CR701432, CR728902, CR717152, CR725950
heart development	CR642939, CR718793, AM087015
positive regulation of cellular process	CR705431, CR709447, CR682725, CR657770, CR727059, CR650066, CR653808, CR680089, CR692507, CR660688, CR695888, CR686575, CR642184, CR726903, CR724916, CR672367
carbohydrate catabolic process	CR639783, CR683279, CR664249, CR656482, CR662067, CR643388, CR701432, CR728902, CR717152, CR725950
single-organism carbohydrate catabolic process	CR639783, CR683279, CR664249, CR656482, CR662067, CR643388, CR701432, CR728902, CR717152, CR725950
tissue morphogenesis	CR642939, CR731805, CR692507, CR715069, CR700960
response to inorganic substance	CR690813, CR702497, CR695886, CR730083, CR724916, CR681462, CR655573
purine nucleobase transport	CR633898, CR695583, CR653947, CR700118, CR720780
response to stress	CR637750, CR661738, CR647258, CR649796, CR684396, CR654197, CR730701, CR650066, CR715486, CR648164, CR651495, CR674703, CR687333, CR723570, CR647277, CR647212, CR684329, CR683394, CR648302, CR686575, CR724916, CR730579, CR725950, CR728902, CR671328
nucleobase transport	CR633898, CR695583, CR653947, CR700118, CR720780
cellular protein complex assembly	CR659411, CR733570, CR690275, CR730492, CR734617, CR672638, CR660745
negative regulation of catalytic activity	CR649567, CR660025, CR660688, CR634634
protein phosphorylation	CR724916, CR638155, CR654586
nucleoside phosphate biosynthetic process	CR725237, CR729165, CR734163, CR732334
interphase	CR649796, CR708764, CR674703, CR709349, CR709037, CR705029
hydrogen transport	CR731135, CR689603
intracellular protein kinase cascade	CR686575, CR724916, CR673538, CR705431, CR709447
regulation of translational elongation	CR649618, CR698251, CR643669
RNA splicing, via transesterification reactions	CR690900, CR729077
RNA splicing, via transesterification reactions with bulged adenosine as nucleophile	CR690900, CR729077
RNA splicing	CR705766, CR690900, CR729077
regulation of intracellular protein kinase cascade	CR730701, CR724916, CR660688
carbohydrate homeostasis	CR705431, CR709447
positive regulation of response to stimulus	CR724916, CR661811, CR660688, CR650066, CR647277, CR647258
antigen processing and presentation	CR733326, CR728597
cytoskeleton organization	CR731805, CR690275, CR677834, CR660745, CR697374, CR685881
cardiac muscle tissue development	CR718793, AM087015
DNA metabolic process	CR693061, CR719818, CR721409, CR647212, CR719480, CR695888, CR648302, CR715486, CR689448, CR651495
response to wounding	CR724916, CR687333, CR725950, CR728902
oxidation-reduction process	CR633898, CR695583, CR730083, CR661811, CR700118, CR702497, CR654197, CR658066, CR653947, CR681462, CR720780, CR701432
embryonic morphogenesis	CR642939, CR718793, CR700960
circulatory system process	CR731805, CR705431, CR709447, AM087015
heart process	CR731805, AM087015
immune system process	CR718304, CR723208, CR690275, CR721409, CR647277, CR685881, CR647258, CR695888, CR733326, CR724916, CR650066, CR728597, CR704315, CR638406
embryo development	CR642939, CR731805, CR709562, CR718793, CR682725, CR656482, CR700960, CR687231, CR675748, DQ333314, CR674444
regulation of phosphate metabolic process	CR692686, CR660025, CR686575, CR691417, CR724916, CR643388
regulation of phosphorus metabolic process	CR692686, CR660025, CR686575, CR691417, CR724916, CR643388
ncRNA metabolic process	CR729212, CR706346, CR725831, CR732383
transition metal ion transport	CR635170, CR700439, CR633965, CR638406
transmembrane receptor protein tyrosine kinase signaling pathway	CR702497, CR727059, CR730083, CR681462, CR643388
negative regulation of hydrolase activity	CR649567, CR660688, CR634634
wound healing	CR724916, CR725950, CR728902
ncRNA processing	CR729212, CR725831, CR732383
myeloid cell differentiation	CR721409, CR704315, CR638406
positive regulation of protein phosphorylation	CR686575, CR724916
positive regulation of phosphorylation	CR686575, CR724916
positive regulation of phosphorus metabolic process	CR686575, CR724916
positive regulation of phosphate metabolic process	CR686575, CR724916
muscle system process	CR725237, CR702497, CR731805, CR730083, CR681462, CR729165
positive regulation of protein modification process	CR686575, CR724916
positive regulation of cellular protein metabolic process	CR686575, CR724916
negative regulation of cytokine production	CR648302, CR647212, CR651495
positive regulation of immune system process	CR724916, CR650066, CR647277, CR647258
regulation of phosphorylation	CR660025, CR686575, CR724916, CR643388
purine ribonucleotide metabolic process	CR660688, CR732334
ribonucleotide metabolic process	CR660688, CR732334
ribose phosphate metabolic process	CR660688, CR732334
positive regulation of protein metabolic process	CR686575, CR724916
generation of precursor metabolites and energy	CR633898, CR695583, CR730083, CR661811, CR700118, CR722294, CR702497, CR658066, CR653947, CR681462, CR643388, CR720780, CR701432
regulation of cytokine production	CR648302, CR647212, CR651495
lipid metabolic process	CR650303, CR700960, CR732645, CR637857, CR724687, CR724054, CR634710, CR731771, CR639259, CR662067, CR652250, CR731665, CR686575, CR724916, CR682747, CR638122, CR701722
nucleotide metabolic process	CR660688, CR701432, CR732334
purine nucleotide metabolic process	CR660688, CR732334
positive regulation of macromolecule metabolic process	CR686575, CR724916
negative regulation of multicellular organismal process	CR648302, CR647212, CR651495
protein metabolic process	CR646639, CR640958, CR710183, CR664036, CR731516, CR634634, CR680509, CR687231, CR684822, CR685285, CR643388, CR650066, CR683586, CR685287, CR632159, CR665534, CR734450, CR702055, CR689985, CR633589, CR726730, CR681327, AM087015, CR642583, CR696145, CR681246, CR715748, CR643669, CR678119, CR717152, CR633598, CR633015, CR658683, CR660901, CR725669, CR637397, CR693061, CR716990, CR648902, CR657239,…
alpha-amino acid metabolic process	CR694471, CR731439
cellular protein metabolic process	CR646639, CR710183, CR664036, CR634634, CR680509, CR687231, CR684822, CR685285, CR643388, CR683586, CR685287, CR632159, CR665534, CR734450, CR702055, CR689985, CR726730, CR681327, AM087015, CR642583, CR696145, CR681246, CR715748, CR643669, CR678119, CR717152, CR633015, CR658683, CR725669, CR693061, CR716990, CR726422, CR711774, CR637857, CR631489, CR697576, CR687942, CR670407, CR674703, CR651203,…
regulation of peptidase activity	CR660688, CR715069
activation of immune response	CR650066, CR647277, CR647258
positive regulation of immune response	CR650066, CR647277, CR647258
proteasomal ubiquitin-dependent protein catabolic process	CR649796, CR648302, CR674703, CR647212, CR651495
regulation of cell cycle	CR649796, CR708764, CR674703, CR660688, CR636882
single-organism process	CR690275, CR678117, CR730492, CR673538, CR637750, CR688288, CR634634, CR686041, CR686967, CR680509, CR661738, CR687231, CR643388, CR715069, DQ333314, CR680089, CR716511, CR728822, CR707758, CR725237, CR665534, CR633898, CR695583, CR667304, CR681327, AM087015, CR686575, CR692496, CR686930, CR681462, CR658683, CR651535, CR658532, CR723497, CR693061, CR723672, CR711774, CR730701, CR653947, CR722202,…
proteasomal protein catabolic process	CR649796, CR648302, CR674703, CR647212, CR651495
regulation of immune response	CR650066, CR647277, CR647258
localization	CR678117, CR730492, CR673538, CR637750, CR688288, CR634634, CR661738, CR711389, CR659411, CR634243, CR715069, CR726211, CR661647, CR728822, CR725237, CR633898, CR695583, CR694586, CR705662, CR684329, CR686575, CR635217, CR692496, CR686930, CR681462, CR665627, CR639685, CR720780, CR727130, CR734459, CR658532, CR723497, CR693061, CR709447, CR722294, CR723672, CR684396, CR653947, CR690042, CR722202,…
multicellular organismal process	CR730492, CR688288, CR634634, CR686967, CR731606, CR687231, CR732334, CR659411, CR643388, CR715069, CR650066, CR689734, DQ333314, CR726211, CR721384, CR725237, CR665534, CR667304, CR726730, CR684329, AM087015, CR635217, CR686930, CR681462, CR685571, CR651535, CR658532, CR717415, CR723497, CR709447, CR711774, CR667105, CR631489, CR684396, CR710504, CR690042, CR697576, CR690650, CR704315, CR635485,…
purine ribonucleoside triphosphate biosynthetic process	CR725237, CR729165
establishment of localization	CR678117, CR730492, CR673538, CR637750, CR634634, CR661738, CR711389, CR659411, CR634243, CR715069, CR726211, CR661647, CR728822, CR725237, CR633898, CR695583, CR694586, CR705662, CR635217, CR692496, CR681462, CR665627, CR639685, CR720780, CR727130, CR734459, CR658532, CR693061, CR709447, CR722294, CR723672, CR653947, CR722202, CR668542, CR633643, CR720131, CR635885, CR730083, CR700439, CR687333,…
purine nucleoside triphosphate biosynthetic process	CR725237, CR729165
regulation of protein metabolic process	CR657163, CR674703, CR698251, CR660688, CR642583, CR649618, CR686575, CR649796, CR724916, CR643669
regulation of response to stress	CR642184, CR661811, CR682725, CR715079
ribonucleoside triphosphate biosynthetic process	CR725237, CR729165
sensory perception	CR658532, CR635217, CR691417, CR700430, CR726211, CR702391, CR690650
striated muscle contraction	CR725237, CR731805, CR729165
nucleoside triphosphate biosynthetic process	CR725237, CR729165
purine-containing compound metabolic process	CR660688, CR732334
ubiquitin-dependent protein catabolic process	CR649796, CR648302, CR674703, CR647212, CR651495
tissue regeneration	CR725950, CR728902
positive regulation of signal transduction	CR724916, CR660688
sulfur compound metabolic process	CR685896, CR637749
positive regulation of signaling	CR724916, CR660688
regeneration	CR725950, CR728902
hemopoiesis	CR721409, CR704315, CR638406
cellular component assembly	CR690275, CR730492, CR667304, CR659411, CR684169, CR724916, CR733570, CR661478, CR734617, CR685896, CR643388, CR672638, CR660745, CR734163
muscle organ development	CR667105, CR731805
hematopoietic or lymphoid organ development	CR721409, CR704315, CR638406
camera-type eye development	CR700430, CR700960
immune system development	CR721409, CR704315, CR638406
metabolic process	CR700408, CR646639, CR640958, CR690275, CR686967, CR680509, CR687231, CR719480, CR684822, CR685285, CR715069, CR683586, CR728822, CR729500, CR665534, CR633898, CR705662, CR647903, CR633589, CR681327, AM087015, CR683399, CR686575, CR654007, CR681246, CR657886, CR658683, CR657239, CR711774, CR701444, CR654197, CR645071, CR697576, CR730083, CR700439, CR634460, CR719692, CR692686, CR724916, CR724419,…
positive regulation of cellular metabolic process	CR686575, CR724916
response to DNA damage stimulus	CR649796, CR730701, CR674703, CR715486
macromolecular complex assembly	CR690275, CR730492, CR659411, CR724916, CR733570, CR661478, CR734617, CR643388, CR672638, CR734163, CR660745
positive regulation of metabolic process	CR686575, CR724916
one-carbon metabolic process	CR657913, CR667454
single-multicellular organism process	CR730492, CR688288, CR634634, CR686967, CR687231, CR732334, CR659411, CR715069, CR650066, DQ333314, CR726211, CR721384, CR725237, CR665534, CR667304, CR726730, CR684329, AM087015, CR635217, CR686930, CR681462, CR685571, CR651535, CR658532, CR717415, CR723497, CR709447, CR711774, CR667105, CR631489, CR684396, CR690042, CR697576, CR690650, CR704315, CR718793, CR730083, CR687333, CR702391, CR641977,…
regulation of cellular protein metabolic process	CR657163, CR674703, CR698251, CR649618, CR686575, CR649796, CR724916, CR643669
muscle contraction	CR725237, CR731805, CR729165
sensory perception of light stimulus	CR691417, CR700430, CR726211, CR702391, CR690650
actin cytoskeleton organization	CR731805, CR697374
actin filament-based process	CR731805, CR697374
anatomical structure development	CR730492, CR634634, CR686967, CR687231, CR732334, CR659411, CR715069, DQ333314, CR721384, CR716511, CR707758, CR665534, CR667304, CR726730, CR684329, AM087015, CR696145, CR681246, CR681462, CR685571, CR717415, CR723497, CR711774, CR667105, CR631489, CR684396, CR710504, CR690650, CR704315, CR718793, CR730083, CR702391, CR651203, CR731135, CR724916, CR675748, CR674444, CR693920, CR637749, CR642939,…
DNA damage response, signal transduction by p53 class mediator	CR649796, CR674703
signal transduction by p53 class mediator	CR649796, CR674703
regulation of protein phosphorylation	CR686575, CR724916
signal transduction in response to DNA damage	CR649796, CR674703
cell cycle arrest	CR649796, CR674703
induction of programmed cell death	CR695888, CR727059, CR642184, CR650066, CR653808
developmental process	CR690275, CR730492, CR634634, CR686967, CR687231, CR732334, CR659411, CR715069, DQ333314, CR726211, CR721384, CR716511, CR707758, CR665534, CR667304, CR726730, CR684329, AM087015, CR696145, CR681246, CR681462, CR685571, CR651535, CR717415, CR723497, CR711774, CR667105, CR631489, CR684396, CR710504, CR690650, CR704315, CR718793, CR730083, CR702391, CR641977, CR662067, CR651203, CR731135, CR724916,…
negative regulation of cell cycle	CR649796, CR674703
cellular macromolecular complex assembly	CR659411, CR733570, CR690275, CR730492, CR734617, CR672638, CR660745
positive regulation of programmed cell death	CR695888, CR727059, CR642184, CR650066, CR653808
positive regulation of cell death	CR695888, CR727059, CR642184, CR650066, CR653808
regulation of protein modification process	CR649796, CR686575, CR724916, CR674703
organonitrogen compound biosynthetic process	CR719075, CR732334
regulation of ubiquitin-protein ligase activity involved in mitotic cell cycle	CR649796, CR674703
regulation of ubiquitin-protein ligase activity	CR649796, CR674703
regulation of ligase activity	CR649796, CR674703
single-organism transport	CR722277, CR678117, CR705431, CR689603, CR637750, CR661738, CR659411, CR695852, CR689693, CR715069, CR729165, CR654973, CR728822, CR690813, CR725237, CR695886, CR633898, CR695583, CR733072, CR655573, CR686375, CR635217, CR692496, CR681462, CR665627, CR648846, CR720780, CR638406, CR661904, CR658532, CR700118, CR709447, CR634403, CR643779, CR646774, CR653947, CR722202, CR664557, CR635885, CR687123,…
regulation of protein ubiquitination	CR649796, CR674703
system development	CR642939, CR730492, CR634634, CR721409, CR732334, CR659411, CR727059, CR681224, DQ333314, CR721384, CR653808, CR724687, CR729702, CR679954, CR639427, CR690813, CR665534, CR695886, CR667304, CR631929, CR704725, CR726730, CR684329, CR683394, AM087015, CR733570, CR700430, CR638406, CR717415, CR723497, CR731805, CR720710, CR682725, CR671669, CR700960, CR711774, CR667105, CR674801, CR631489, CR684396,…
cellular biosynthetic process	CR710183, CR686967, CR680509, CR687231, CR732334, CR685285, CR661478, CR683586, CR685287, CR725237, CR665534, CR702055, CR726730, CR681327, CR642583, CR686575, CR715748, CR678119, CR685571, CR658347, CR725669, CR716990, CR726422, CR711774, CR637857, CR631489, CR670407, CR682554, CR639259, CR651203, CR714137, CR638122, CR695508, CR657163, CR711765, CR647171, CR691198, CR681224, CR729165, CR716461,…
organic substance metabolic process	CR700408, CR646639, CR640958, CR690275, CR710183, CR634634, CR686967, CR680509, CR687231, CR719480, CR684822, CR685285, CR643388, CR715069, CR683586, CR685287, CR695388, CR725237, CR707716, CR665534, CR734450, CR705662, CR633589, CR681327, AM087015, CR686575, CR696145, CR681246, CR681462, CR657886, CR678119, CR658683, CR651535, CR693061, CR716990, CR648902, CR657239, CR726422, CR711774, CR701444,…
biosynthetic process	CR710183, CR686967, CR680509, CR687231, CR732334, CR685285, CR661478, CR683586, CR685287, CR725237, CR665534, CR702055, CR726730, CR681327, CR652250, CR642583, CR686575, CR715748, CR678119, CR685571, CR658347, CR725669, CR716990, CR726422, CR711774, CR637857, CR631489, CR670407, CR682554, CR639259, CR651203, CR714137, CR638122, CR695508, CR657163, CR711765, CR647171, CR691198, CR681224, CR729165,…
multicellular organismal development	CR730492, CR634634, CR686967, CR687231, CR732334, CR659411, CR715069, DQ333314, CR721384, CR665534, CR667304, CR726730, CR684329, AM087015, CR685571, CR651535, CR717415, CR723497, CR711774, CR667105, CR631489, CR684396, CR690650, CR704315, CR718793, CR641977, CR702391, CR662067, CR651203, CR724916, CR675748, CR674444, CR693920, CR637749, CR642939, CR721409, CR727059, CR681224, CR653808, CR679954,…
macromolecule metabolic process	CR700408, CR646639, CR640958, CR710183, CR634634, CR686967, CR680509, CR687231, CR719480, CR684822, CR685285, CR643388, CR683586, CR685287, CR707716, CR665534, CR734450, CR705662, CR633589, CR681327, AM087015, CR696145, CR681246, CR681462, CR678119, CR658683, CR651535, CR693061, CR716990, CR648902, CR657239, CR726422, CR711774, CR701444, CR697576, CR680466, CR730083, CR634460, CR647277, CR692686,…
cellular macromolecule biosynthetic process	CR657163, CR711765, CR710183, CR686967, CR680509, CR687231, CR685285, CR681224, CR691198, CR647171, CR716461, CR653808, CR683586, CR685287, CR665534, CR709562, CR702055, CR631929, CR726730, CR681327, CR642583, CR715748, CR678119, CR685571, CR658347, CR657909, CR668649, CR725669, CR716990, CR726422, CR711774, CR637857, CR674801, CR631489, CR657080, CR716123, CR726044, CR664557, CR670407, CR692507,…
macromolecule biosynthetic process	CR657163, CR711765, CR710183, CR686967, CR680509, CR687231, CR685285, CR681224, CR691198, CR647171, CR716461, CR653808, CR683586, CR685287, CR665534, CR709562, CR702055, CR631929, CR726730, CR681327, CR642583, CR715748, CR678119, CR685571, CR658347, CR657909, CR668649, CR725669, CR716990, CR726422, CR711774, CR637857, CR674801, CR631489, CR657080, CR716123, CR726044, CR664557, CR670407, CR692507,…
organic substance biosynthetic process	CR657163, CR711765, CR710183, CR686967, CR680509, CR687231, CR732334, CR685285, CR681224, CR691198, CR647171, CR716461, CR729165, CR653808, CR683586, CR734163, CR685287, CR725237, CR665534, CR709562, CR702055, CR631929, CR726730, CR681327, CR652250, CR642583, CR686575, CR715748, CR678119, CR685571, CR658347, CR657909, CR668649, CR725669, CR716990, CR719075, CR726422, CR711774, CR637857, CR631489,…
organ development	CR642939, CR634634, CR721409, CR732334, CR727059, CR681224, DQ333314, CR721384, CR653808, CR724687, CR639427, CR690813, CR665534, CR695886, CR667304, CR631929, CR704725, CR726730, CR684329, CR683394, AM087015, CR700430, CR638406, CR731805, CR720710, CR682725, CR671669, CR700960, CR711774, CR667105, CR674801, CR631489, CR684396, CR690650, CR704315, CR651495, CR718793, CR692507, CR679924, CR631190,…
single-organism developmental process	CR642939, CR730492, CR634634, CR721409, CR687231, CR732334, CR727059, CR681224, CR715069, DQ333314, CR653808, CR716511, CR724687, CR707758, CR665534, CR709562, CR716458, CR631929, CR704725, CR726730, CR684329, CR683394, AM087015, CR711248, CR733570, CR681462, CR700430, CR725950, CR728902, CR638406, CR731805, CR682725, CR700960, CR711774, CR667105, CR631489, CR684396, CR690650, CR704315, CR651495,…
cellular component biogenesis	CR690275, CR730492, CR667304, CR659411, CR684169, CR724916, CR733570, CR636040, CR661478, CR734617, CR685896, CR643388, CR672638, CR660745, CR734163
multi-organism process	CR662614, CR700118, CR634634, CR660862, CR680509, CR711774, CR727059, CR631489, CR681224, CR653947, CR715069, CR653808, CR665534, CR633898, CR695583, CR631190, CR679924, CR661811, CR631929, CR638408, GQ489230, CR642623, CR656482, CR681327, CR723525, CR642184, CR715748, CR714137, CR695508, CR720780, CR657909
translation	CR657163, CR711765, CR710183, CR680509, CR685285, CR681224, CR691198, CR716461, CR653808, CR683586, CR685287, CR665534, CR702055, CR631929, CR681327, CR715748, CR678119, CR657909, CR668649, CR725669, CR716990, CR711774, CR726422, CR631489, CR657080, CR716123, CR664557, CR670407, CR631190, CR679924, CR638408, CR651203, CR660025, CR706346, CR642184, CR714137, CR695508
reproduction	CR700960, CR711774, CR640399, CR631489, CR681224, CR710504, CR643388, CR715069, CR732337, CR726211, CR653808, CR686759, CR729702, CR651495, CR665534, CR631190, CR679924, CR631929, CR661811, CR647212, CR651203, CR723525, CR648302, CR642184
reproductive process	CR700960, CR711774, CR640399, CR631489, CR681224, CR710504, CR643388, CR715069, CR726211, CR653808, CR686759, CR651495, CR665534, CR631190, CR679924, CR631929, CR661811, CR647212, CR651203, CR723525, CR648302, CR642184
gene expression	CR700408, CR710183, CR686967, CR680509, CR711389, CR685285, CR683586, CR685287, CR665534, CR702055, CR705662, CR726730, CR681327, CR715748, CR678119, CR685571, CR658347, CR734459, CR651535, CR725669, CR707052, CR716990, CR726422, CR701444, CR711774, CR631489, CR732383, CR680466, CR670407, CR682554, CR634460, CR734312, CR633803, CR651203, CR714137, CR695508, CR668067, CR648055, CR657163, CR711765,…
pancreas development	CR665534, CR692507, CR631190, CR679924, CR631929, CR711774, CR642184, CR681224, CR631489, CR653808, CR724687
viral infectious cycle	CR665534, CR631190, CR679924, CR631929, CR711774, CR642184, CR681224, CR631489, CR715069, CR653808
multi-organism reproductive process	CR665534, CR631190, CR679924, CR661811, CR631929, CR723525, CR711774, CR642184, CR681224, CR631489, CR715069, CR653808
multi-organism cellular process	CR665534, CR631190, CR679924, CR661811, CR631929, CR723525, CR711774, CR642184, CR681224, CR631489, CR715069, CR653808
viral reproduction	CR665534, CR631190, CR679924, CR661811, CR631929, CR723525, CR711774, CR642184, CR681224, CR631489, CR715069, CR653808
viral reproductive process	CR665534, CR631190, CR679924, CR661811, CR631929, CR723525, CR711774, CR642184, CR681224, CR631489, CR715069, CR653808
viral genome expression	CR665534, CR631190, CR679924, CR631929, CR711774, CR642184, CR681224, CR631489, CR653808
gas transport	CR686375, CR665627, CR722202
