# Supplementary material for: Differential Expression Profiling of Spleen MicroRNAs in Response to Two Distinct Type II Interferons in Tetraodon nigroviridis
Source: PLoS One. 2014 May 6;9(5):e96336. doi: 10.1371/journal.pone.0096336 (PMC4011704; doi:10.1371/journal.pone.0096336)
Supplement: Table S4 — GO enrichment analysis of the predicted mRNA targets of the miRNAs differentially expressed between the Sp-con and Sp-γ2 groups. (XLS) [file pone.0096336.s004.xls]

## Sheet: Celluar Component
Gene Ontology term	Genes annotated to the term
intracellular membrane-bounded organelle	CR709810, CR670441, CR657689, CR726683, CR673538, CR718710, CR716104, CR637750, CR675056, CR663189, CR659427, CR647070, CR688288, CR661738, CR687231, CR643817, CR729335, CR658131, CR643388, CR714940, CR724361, CR674270, CR684573, CR680089, CR728822, CR680272, CR707758, CR725237, CR729500, CR633898, CR690316, CR705662, CR731359, CR647903, CR656959, CR707098, CR696194, CR641871, CR639329, CR725173,…
membrane-bounded organelle	CR709810, CR670441, CR673538, CR716104, CR637750, CR675056, CR663189, CR659427, CR647070, CR687231, CR643817, CR729335, CR714940, CR684573, CR728822, CR729500, CR633898, CR705662, CR731359, CR647903, CR707098, CR639329, CR709915, CR654007, CR683352, CR697247, CR686104, CR698608, CR668750, CR658683, CR650121, CR726585, CR734344, CR677560, CR654197, CR634694, CR690348, CR639160, CR730083, CR662679,…
membrane	CR670441, CR730492, CR673538, CR718710, CR647070, CR634634, CR687231, CR714940, CR724361, CR684573, CR680089, CR682749, CR728822, CR680272, CR725237, CR729500, CR633898, CR731359, CR641871, CR725173, CR689939, CR709915, CR686575, CR654007, CR683352, CR697116, CR681462, CR697247, CR689261, CR698608, CR726585, CR730690, AJ544914, CR649316, CR653947, CR675629, CR697840, CR734292, CR649634, CR690348,…
microtubule organizing center	CR690813, CR695886, CR639160, CR730083, CR636689, CR637594, CR691181, CR645255, CR702497, CR633739, CR715735, CR696145, CR681462, CR660745, CR697508, CR725996
intracellular organelle	CR709810, CR670441, CR673538, CR716104, CR637750, CR675056, CR663189, CR659427, CR647070, CR687231, CR643817, CR729335, CR714940, CR684573, CR728822, CR729500, CR633898, CR705662, CR731359, CR647903, CR707098, CR639329, CR709915, CR654007, CR683352, CR697247, CR686104, CR698608, CR668750, CR658683, CR650121, CR726585, CR734344, CR677560, CR711774, CR726043, CR654197, CR634694, CR690348, CR639160,…
organelle	CR709810, CR670441, CR673538, CR716104, CR637750, CR675056, CR663189, CR659427, CR647070, CR687231, CR643817, CR729335, CR714940, CR684573, CR728822, CR729500, CR633898, CR705662, CR731359, CR647903, CR707098, CR639329, CR709915, CR654007, CR683352, CR697247, CR686104, CR698608, CR668750, CR658683, CR650121, CR726585, CR734344, CR677560, CR711774, CR726043, CR654197, CR634694, CR690348, CR639160,…
microtubule cytoskeleton	CR706099, CR645255, CR643817, CR727059, CR715735, CR673274, CR721384, CR690813, CR695886, CR633898, CR634471, CR690316, CR664769, CR633739, CR675017, CR696145, CR717471, CR681462, CR668750, CR698608, CR637594, CR636689, CR662835, CR700118, CR691181, CR658633, CR725722, CR653947, CR656951, CR660745, CR725996, CR651495, CR730770, CR709497, CR639160, CR730083, CR677834, CR661811, CR638539, CR647212,…
neuron part	CR707379, CR730770, CR649634, CR639954, CR634471, CR634634, CR638539, CR715824, CR727059, CR675017, CR694698, CR653952, CR676961, CR686759
cell	CR700408, CR709810, CR670441, CR730492, CR673538, CR716104, CR637750, CR675056, CR663189, CR659427, CR647070, CR680509, CR678160, CR687231, CR719480, CR641271, CR643817, CR729335, CR714940, CR684573, CR660979, CR731966, CR728822, CR729500, CR665534, CR672589, CR633898, CR684304, CR705662, CR731359, CR642019, CR647903, CR707098, CR681327, CR639329, CR709915, CR686575, CR637178, CR654007, CR683352,…
cell part	CR700408, CR709810, CR670441, CR730492, CR673538, CR716104, CR637750, CR675056, CR663189, CR659427, CR647070, CR680509, CR678160, CR687231, CR719480, CR641271, CR643817, CR729335, CR714940, CR684573, CR660979, CR731966, CR728822, CR729500, CR665534, CR672589, CR633898, CR684304, CR705662, CR731359, CR642019, CR647903, CR707098, CR681327, CR639329, CR709915, CR686575, CR637178, CR654007, CR683352,…
neuron projection	CR707379, CR730770, CR649634, CR639954, CR634471, CR634634, CR638539, CR715824, CR727059, CR675017, CR694698, CR653952, CR686759
microtubule associated complex	CR730770, CR634471, CR638539, CR727059, CR675017, CR653952, CR717471, CR721384
intrinsic to membrane	CR642072, CR670441, CR730492, CR673538, CR634634, CR662406, CR687231, CR636791, CR714940, CR724361, CR687443, CR654973, CR703128, CR710850, CR636312, CR690813, CR725237, CR695886, CR633898, CR709562, CR731359, CR635302, CR715824, CR709915, CR686575, CR683352, CR682105, CR733570, CR691115, CR648846, CR689261, CR685032, CR636700, CR698608, CR707379, CR726585, CR664154, CR686795, CR723670, CR700118,…
axon	CR730770, CR675017, CR727059, CR634471, CR653952, CR638539
pigment granule	CR730770, CR634471, CR731359, CR727059, CR675017, CR683352, CR653952, CR637341, CR703128
vesicle	CR688288, CR657770, CR727059, CR729335, CR680089, CR703128, CR680272, CR690813, CR692557, CR723453, CR695886, CR634471, CR731359, CR685125, CR725173, CR655573, CR675017, CR693548, CR691488, CR683352, CR686930, CR697247, CR672367, CR645950, CR635170, CR730770, CR684247, CR690348, CR730826, CR692686, CR649480, CR653952, CR637341
chromosome	CR700382, CR728060, CR719818, CR664769, CR701367, CR640399, CR715735, CR696145, CR697508, CR634694, CR660745, CR729702, CR668750
protein serine/threonine phosphatase complex	CR639160, CR730083, CR636689, CR637594, CR664769, CR691181, CR633739, CR645255, CR681462, CR668750
membrane part	CR670441, CR730492, CR673538, CR634634, CR687231, CR714940, CR724361, CR725237, CR633898, CR731359, CR709915, CR686575, CR683352, CR632005, CR689261, CR685032, CR698608, CR726585, CR723670, AJ544914, CR730690, CR725722, CR649316, CR653947, CR673803, CR734292, CR649634, CR634710, CR655005, CR689908, CR727660, CR691625, CR690058, CR645001, CR687570, CR642072, CR662406, CR636791, CR659339, CR687443,…
chromosomal part	CR700382, CR728060, CR719818, CR664769, CR701367, CR715735, CR696145, CR697508, CR634694, CR729702, CR668750
cytoskeleton	CR706099, CR634634, CR645255, CR643817, CR727059, CR715735, CR673274, CR721384, CR723469, CR690813, CR695886, CR633898, CR634471, CR690316, CR726640, CR664769, CR633739, CR675017, CR696145, CR717471, CR681462, CR698608, CR668750, CR731805, CR637594, CR636689, CR700118, CR662835, CR691181, CR658633, CR725722, CR726043, CR653947, CR656951, CR660745, CR725996, CR651495, CR730770, CR709497, CR639160,…
transcription factor complex	CR716240, CR675056, CR674270, CR708205, CR715945, CR664720
intracellular	CR700408, CR709810, CR670441, CR673538, CR716104, CR637750, CR675056, CR663189, CR659427, CR647070, CR680509, CR678160, CR687231, CR641271, CR643817, CR729335, CR714940, CR684573, CR660979, CR731966, CR728822, CR729500, CR665534, CR672589, CR633898, CR684304, CR705662, CR731359, CR642019, CR647903, CR707098, CR681327, CR639329, CR709915, CR637178, CR654007, CR683352, CR689971, CR697247, CR653255,…
dendrite	CR694698, CR649634, CR639954, CR634634, CR686759
intracellular part	CR700408, CR709810, CR670441, CR673538, CR716104, CR637750, CR675056, CR663189, CR659427, CR647070, CR680509, CR687231, CR641271, CR643817, CR729335, CR714940, CR684573, CR660979, CR731966, CR728822, CR729500, CR665534, CR672589, CR633898, CR684304, CR705662, CR731359, CR642019, CR647903, CR707098, CR681327, CR639329, CR709915, CR637178, CR654007, CR683352, CR689971, CR697247, CR653255, CR686104,…
cell projection	CR707379, CR634634, CR694698, CR727059, CR658791, CR686759, CR690813, CR730770, CR695886, CR649634, CR634471, CR639954, CR638539, CR715824, CR675017, CR642184, CR653952, CR717471, CR697247
ionotropic glutamate receptor complex	CR707379, CR715824
cytoskeletal part	CR634634, CR645255, CR643817, CR727059, CR715735, CR721384, CR723469, CR690813, CR695886, CR633898, CR634471, CR726640, CR664769, CR675017, CR633739, CR696145, CR717471, CR681462, CR668750, CR698608, CR731805, CR637594, CR636689, CR700118, CR691181, CR725722, CR653947, CR660745, CR725996, CR730770, CR709497, CR639160, CR730083, CR661811, CR638539, CR702497, CR653952, CR697508
nuclear chromosome	CR640399, CR715735, CR696145, CR719818, CR660745, CR697508
spindle	CR636689, CR637594, CR700118, CR691181, CR725722, CR645255, CR643817, CR653947, CR660745, CR725996, CR633898, CR730083, CR661811, CR664769, CR702497, CR633739, CR681462, CR698608, CR668750
replication fork	CR700382, CR634694, CR701367
cell junction	CR690813, CR695886, CR685925, CR666802, CR644956, CR637178, CR682105, CR689261, CR687443
cytoplasmic vesicle	CR688288, CR727059, CR729335, CR703128, CR680272, CR730770, CR692557, CR635170, CR723453, CR690348, CR684247, CR634471, CR731359, CR685125, CR725173, CR655573, CR730826, CR675017, CR693548, CR649480, CR691488, CR683352, CR637341, CR653952, CR686930, CR697247, CR645950
integral to plasma membrane	CR707379, CR726585, CR730492, CR673803, CR715824
intrinsic to plasma membrane	CR707379, CR726585, CR730492, CR673803, CR715824
secretory granule	CR692557, CR684247, CR685125, CR688288, CR725173, CR730826, CR655573, CR693548, CR649480, CR683352, CR637341, CR686930, CR645950, CR703128
secretory granule membrane	CR683352, CR637341, CR703128
vesicle membrane	CR690813, CR695886, CR683352, CR637341, CR703128, CR680272
centrosome	CR715735, CR696145, CR660745, CR697508
nuclear chromosome part	CR715735, CR696145, CR719818, CR697508
endomembrane system	CR642072, CR664154, CR707052, CR687231, CR709401, CR703128, CR680272, CR635885, CR725237, CR690813, CR709562, CR695886, CR692686, CR683352, CR637341, CR727660, CR697247
microbody	CR732645, CR655529, CR634320, CR731771, CR652672, CR666726
receptor complex	CR707379, CR715824
cytoplasmic vesicle membrane	CR683352, CR637341, CR703128, CR680272
cytoplasmic vesicle part	CR683352, CR637341, CR703128, CR680272
organelle membrane	CR642072, CR670441, CR673538, CR718710, CR647070, CR687231, CR676961, CR724361, CR703128, CR680272, CR690813, CR725237, CR692557, CR729500, CR695886, CR633898, CR709562, CR731359, CR635302, CR647147, CR641871, CR632005, CR683352, CR654007, CR691115, CR648543, CR685032, CR636700, CR698608, CR664154, CR634699, CR700118, CR725722, CR682709, CR653947, CR649858, CR719014, CR642858, CR651495, CR655820,…
lytic vacuole	CR723453, CR729335, CR731359, CR701159, CR723850, CR697840
organellar ribosome	CR656968, CR637470, CR707052, CR660581, CR687690
membrane-bounded vesicle	CR688288, CR727059, CR703128, CR680272, CR730770, CR690813, CR692557, CR695886, CR684247, CR634471, CR731359, CR685125, CR655573, CR730826, CR725173, CR675017, CR693548, CR649480, CR683352, CR653952, CR637341, CR686930, CR697247, CR645950
proteasome accessory complex	CR660996, CR659555, CR641271
mitochondrial part	CR670441, CR700118, CR648902, CR725722, CR651459, CR682709, CR686165, CR653947, CR649858, CR719014, CR642858, CR676961, CR724361, CR655820, CR729500, CR633898, CR663671, CR689908, CR661811, CR703752, CR731665, CR632005, CR706346, CR682747, CR666672, CR690058, CR660645, CR698608, CR685032
Golgi-associated vesicle	CR683352, CR637341, CR703128
I band	CR645255, CR633739, CR730083, CR636689, CR637594, CR681462, CR691181
chromatin	CR715735, CR728060, CR696145, CR697508, CR729702
nuclear chromatin	CR715735, CR696145, CR697508
apical junction complex	CR682105, CR687443, CR689261, CR666802
mitochondrion	CR670441, CR700118, CR648902, CR725722, CR651459, CR682709, CR686165, CR653947, CR649858, CR719014, CR642858, CR676961, CR724361, CR655820, CR729500, CR633898, CR663671, CR689908, CR661811, CR703752, CR731665, CR632005, CR706346, CR682747, CR666672, CR690058, CR660645, CR698608, CR685032
cytoplasmic membrane-bounded vesicle	CR688288, CR727059, CR703128, CR680272, CR730770, CR692557, CR684247, CR634471, CR731359, CR685125, CR655573, CR730826, CR725173, CR675017, CR693548, CR649480, CR683352, CR653952, CR637341, CR686930, CR697247, CR645950
vacuole	CR723453, CR729335, CR731359, CR701159, CR723850, CR697840
integral to membrane	CR707379, CR726585, CR730492, CR700118, CR725722, CR653947, CR673803, CR654973, CR690813, CR695886, CR633898, CR715824, CR686575, CR727660, CR733570, CR648846, CR668310, CR687570, CR698608
organellar small ribosomal subunit	CR637470, CR660581
peroxisome	CR652672, CR666726
platelet alpha granule	CR684247, CR685125, CR688288, CR725173, CR730826, CR655573, CR693548, CR649480, CR686930, CR645950
sarcomere	CR725237, CR731805, CR730083, CR636689, CR637594, CR677834, CR726640, CR691181, CR633739, CR645255, CR727660, CR681462, CR723469
contractile fiber part	CR725237, CR731805, CR730083, CR636689, CR637594, CR677834, CR726640, CR691181, CR633739, CR645255, CR727660, CR681462, CR723469
ion channel complex	CR690813, CR695886
proteasome complex	CR660901, CR726683, CR660996, CR725556, CR659555, CR641271
myofibril	CR725237, CR731805, CR730083, CR636689, CR637594, CR677834, CR726640, CR691181, CR633739, CR645255, CR727660, CR681462, CR723469
mitochondrial inner membrane	CR670441, CR689908, CR661811, CR632005, CR682709, CR666672, CR719014, CR649858, CR690058, CR655820
site of polarized growth	CR672367, CR680089, CR657770
cell-cell junction	CR682105, CR687443, CR689261, CR666802
plasma membrane part	CR707379, CR726585, CR649634, CR639954, CR730492, CR715824, CR659339, CR733326, CR686575, CR733570, CR673803, CR734292
plasma membrane	CR707379, CR726585, CR649634, CR639954, CR730492, CR731359, CR715824, CR659339, CR733326, CR686575, CR733570, CR673803, CR734292
endoplasmic reticulum	CR725237, CR692557, CR642072, CR709562, CR727660, CR687231, CR728822
organellar large ribosomal subunit	CR656968, CR687690
mitochondrial envelope	CR729500, CR670441, CR689908, CR661811, CR632005, CR682709, CR666672, CR649858, CR642858, CR719014, CR724361, CR690058, CR655820, CR685032
cell periphery	CR707379, CR726585, CR649634, CR639954, CR730492, CR731359, CR715824, CR659339, CR733326, CR686575, CR733570, CR673803, CR734292
mitochondrial membrane	CR729500, CR670441, CR689908, CR661811, CR632005, CR682709, CR666672, CR649858, CR642858, CR719014, CR690058, CR655820, CR685032
organelle inner membrane	CR634699, CR670441, CR700118, CR718710, CR647070, CR725722, CR682709, CR653947, CR649858, CR719014, CR676961, CR655820, CR729500, CR649634, CR639954, CR633898, CR663671, CR689908, CR661811, CR641871, CR647147, CR632005, CR658066, CR648543, CR691115, CR666672, CR648494, CR690058, CR698608
organelle envelope	CR670441, CR718710, CR647070, CR676961, CR724361, CR729500, CR633898, CR641871, CR647147, CR632005, CR648543, CR691115, CR685032, CR698608, CR707052, CR634699, CR700118, CR725722, CR682709, CR653947, CR642858, CR719014, CR649858, CR635885, CR655820, CR639954, CR649634, CR663671, CR661811, CR689908, CR658066, CR666672, CR648494, CR690058
envelope	CR670441, CR718710, CR647070, CR676961, CR724361, CR729500, CR633898, CR641871, CR647147, CR632005, CR648543, CR691115, CR685032, CR698608, CR707052, CR634699, CR700118, CR725722, CR682709, CR653947, CR642858, CR719014, CR649858, CR635885, CR655820, CR639954, CR649634, CR663671, CR661811, CR689908, CR658066, CR666672, CR648494, CR690058
Golgi apparatus part	CR692686, CR683352, CR637341, CR703128
Golgi apparatus	CR692686, CR683352, CR637341, CR703128
endoplasmic reticulum membrane	CR725237, CR642072, CR709562, CR727660, CR687231
mitochondrial proton-transporting ATP synthase complex	CR689908, CR719014, CR690058
proton-transporting ATP synthase complex	CR689908, CR719014, CR690058
mitochondrial membrane part	CR632005, CR689908, CR649858, CR719014, CR690058, CR655820
preribosome	CR643443, CR641141, CR687368
nuclear outer membrane-endoplasmic reticulum membrane network	CR725237, CR642072, CR709562, CR727660, CR687231
synapse	CR733570, CR730492
extracellular matrix	CR649634, CR639954, CR702515, CR681860, CR692698
endoplasmic reticulum part	CR725237, CR642072, CR709562, CR727660, CR687231
nuclear periphery	CR690813, CR695886
contractile fiber	CR725237, CR731805, CR730083, CR636689, CR637594, CR677834, CR726640, CR691181, CR633739, CR645255, CR727660, CR681462, CR723469
nucleus	CR728060, CR675056, CR675112, CR645255, CR643817, CR715735, CR659339, CR674270, CR684573, CR660996, CR729702, CR673094, CR700382, CR690813, CR695886, CR716240, CR707098, CR729077, CR633739, CR696145, CR715748, CR681462, CR664720, CR717419, CR734459, CR637594, CR636689, CR708764, CR707052, CR719818, CR646698, CR677560, CR691181, CR640399, CR660745, CR634694, CR725996, CR635885, CR696610, CR711729,…
cytoplasm	CR670441, CR663189, CR688288, CR634634, CR680509, CR687231, CR644956, CR729335, CR643388, CR714940, CR724361, CR680089, CR728822, CR680272, CR725237, CR729500, CR665534, CR633898, CR731359, CR642019, CR647903, CR681327, CR725173, CR709915, CR637178, CR683352, CR686930, CR681462, CR697247, CR698608, CR658683, CR650121, CR685925, CR730690, CR648902, CR657239, CR711774, CR653403, CR653947, CR697840,…
nuclear part	CR728060, CR675056, CR675112, CR645255, CR643817, CR715735, CR659339, CR674270, CR660996, CR729702, CR673094, CR700382, CR690813, CR695886, CR716240, CR707098, CR729077, CR633739, CR696145, CR715748, CR681462, CR664720, CR717419, CR734459, CR637594, CR636689, CR708764, CR707052, CR719818, CR646698, CR677560, CR691181, CR640399, CR660745, CR634694, CR725996, CR635885, CR696610, CR711729, CR730083,…
nuclear lumen	CR728060, CR675056, CR675112, CR645255, CR643817, CR715735, CR659339, CR674270, CR660996, CR729702, CR673094, CR700382, CR690813, CR695886, CR716240, CR707098, CR729077, CR633739, CR696145, CR715748, CR681462, CR664720, CR734459, CR637594, CR636689, CR708764, CR719818, CR677560, CR691181, CR640399, CR634694, CR660745, CR725996, CR696610, CR711729, CR730083, CR715945, CR701367, CR702497, CR714137,…
spliceosomal complex	CR646698, CR729077, CR734459
nucleoplasm part	CR716240, CR675056, CR674270, CR708205, CR715945, CR664720, CR691550
nucleoplasm	CR716240, CR675056, CR674270, CR708205, CR715945, CR664720, CR691550
proteasome core complex	CR726683, CR725556
cell surface	CR731359, CR645950, CR725173, CR730826, CR655573
cell body	CR707379, CR733502, CR649634, CR639954, CR676961, CR715824, CR719480
organelle part	CR670441, CR673538, CR718710, CR675056, CR647070, CR634634, CR687231, CR643817, CR724361, CR674270, CR728822, CR680272, CR725237, CR729500, CR633898, CR731359, CR707098, CR641871, CR654007, CR696145, CR683352, CR681462, CR698608, CR668750, CR648902, CR677560, CR711774, CR653947, CR660745, CR634694, CR635885, CR649634, CR639160, CR730083, CR692686, CR727660, CR714137, CR691625, AY616520, CR690058,…
mitochondrial respiratory chain	CR632005, CR649858, CR655820
endosome	CR731359, CR728749, CR697840
cytoplasmic part	CR670441, CR663189, CR688288, CR634634, CR680509, CR687231, CR644956, CR729335, CR643388, CR714940, CR724361, CR680089, CR728822, CR680272, CR725237, CR729500, CR665534, CR633898, CR731359, CR642019, CR647903, CR681327, CR725173, CR709915, CR637178, CR683352, CR686930, CR681462, CR697247, CR698608, CR658683, CR650121, CR685925, CR730690, CR648902, CR657239, CR711774, CR653403, CR653947, CR697840,…
respiratory chain	CR632005, CR649858, CR655820
organelle lumen	CR728060, CR675056, CR675112, CR645255, CR643817, CR715735, CR659339, CR674270, CR660996, CR729702, CR673094, CR700382, CR690813, CR695886, CR633898, CR716240, CR707098, CR729077, CR633739, CR696145, CR715748, CR681462, CR664720, CR734459, CR698608, CR637594, CR636689, CR708764, CR700118, CR719818, CR677560, CR691181, CR725722, CR640399, CR653947, CR660745, CR634694, CR725996, CR696610, CR711729,…
intracellular organelle lumen	CR728060, CR675056, CR675112, CR645255, CR643817, CR715735, CR659339, CR674270, CR660996, CR729702, CR673094, CR700382, CR690813, CR695886, CR633898, CR716240, CR707098, CR729077, CR633739, CR696145, CR715748, CR681462, CR664720, CR734459, CR698608, CR637594, CR636689, CR708764, CR700118, CR719818, CR677560, CR691181, CR725722, CR640399, CR653947, CR660745, CR634694, CR725996, CR696610, CR711729,…
ruffle	CR658791, CR642184
membrane-enclosed lumen	CR728060, CR675056, CR675112, CR645255, CR643817, CR715735, CR659339, CR674270, CR660996, CR729702, CR673094, CR700382, CR690813, CR695886, CR633898, CR716240, CR707098, CR729077, CR633739, CR696145, CR715748, CR681462, CR664720, CR734459, CR698608, CR637594, CR636689, CR708764, CR700118, CR719818, CR677560, CR691181, CR725722, CR640399, CR653947, CR660745, CR634694, CR725996, CR696610, CR711729,…
proton-transporting two-sector ATPase complex	CR689908, CR691625, CR719014, CR690058
nuclear envelope	CR707052, CR635885
intracellular organelle part	CR670441, CR718710, CR675056, CR647070, CR634634, CR687231, CR656968, CR643817, CR651459, CR686165, CR724361, CR721384, CR674270, CR723469, CR673094, CR680272, CR700382, CR725237, CR729500, CR633898, CR707098, CR641871, CR675017, CR632005, CR696145, CR683352, CR715748, CR648543, CR641141, CR681462, CR664720, CR685032, CR734459, CR698608, CR668750, CR707052, CR648902, CR646698, CR677560, CR711774,…
proteinaceous extracellular matrix	CR649634, CR639954
mitochondrial matrix	CR725722, CR633898, CR653947, CR661811, CR700118, CR698608
cell leading edge	CR658791, CR642184
extracellular space	CR645950, CR725173, CR730826, CR655573
extracellular region part	CR649634, CR639954, CR703181, CR641473, CR644425, CR725173, CR730826, CR655573, CR652306, CR645950
actin filament	CR731805, CR723469
extracellular region	CR649634, CR639954, CR703181, CR641473, CR644425, CR725173, CR730826, CR655573, CR652306, CR645950
actin cytoskeleton	CR731805, CR726640, CR723469
protein complex	CR726683, CR675056, CR680509, CR641271, CR643817, CR643388, CR721384, CR674270, CR723469, CR633898, CR684304, CR681327, CR675017, CR683352, CR696145, CR681462, CR664720, CR698608, CR668750, CR660901, CR730690, CR725722, CR653947, CR660745, CR730770, CR639160, CR730083, CR689908, CR723778, CR702497, CR653952, CR691625, CR695508, CR690058, CR642072, CR711299, CR727059, CR645255, CR733502, CR715735,…
non-membrane-bounded organelle	CR688288, CR634634, CR656968, CR643817, CR673274, CR721384, CR723469, CR700382, CR725237, CR633898, CR690316, CR675017, CR696145, CR686930, CR641141, CR681462, CR698608, CR668750, CR707052, CR662835, CR711774, CR725722, CR726043, CR653947, CR660745, CR634694, CR730770, CR670835, CR709497, CR639160, CR730083, CR658315, CR694552, CR701367, CR702497, CR649480, CR653952, CR727660, CR674444, CR687570,…
intracellular non-membrane-bounded organelle	CR688288, CR634634, CR656968, CR643817, CR673274, CR721384, CR723469, CR700382, CR725237, CR633898, CR690316, CR675017, CR696145, CR686930, CR641141, CR681462, CR698608, CR668750, CR707052, CR662835, CR711774, CR725722, CR726043, CR653947, CR660745, CR634694, CR730770, CR670835, CR709497, CR639160, CR730083, CR658315, CR694552, CR701367, CR702497, CR649480, CR653952, CR727660, CR674444, CR687570,…
large ribosomal subunit	CR656968, CR687690
macromolecular complex	CR700408, CR726683, CR675056, CR680509, CR641271, CR643817, CR643388, CR674270, CR660979, CR707758, CR665534, CR633898, CR684304, CR705662, CR681327, CR639329, CR696145, CR683352, CR689971, CR681462, CR653255, CR698608, CR668750, CR730690, CR631270, CR711774, CR653947, CR660745, CR639160, CR730083, CR723778, CR636396, CR691625, CR690058, CR716882, CR706099, CR733502, CR715735, CR660996, CR690813,…
small ribosomal subunit	CR643443, CR660581, CR711774, CR642184, CR637470, CR658791, CR631306, CR641141, CR687368
ribosome	CR716882, CR707052, CR643443, CR660581, CR711774, CR656968, CR658791, CR642184, CR637470, CR631306, CR641141, CR687690, CR687368
ribonucleoprotein complex	CR716882, CR700408, CR658230, CR711389, CR653332, CR656968, CR681224, CR631306, CR660979, CR665534, CR705766, CR705662, CR697448, CR692399, CR651307, CR705656, CR734840, CR639329, CR729077, CR725716, CR689971, CR641141, CR653255, CR734459, CR668649, CR680254, CR707052, CR660581, CR631270, CR646698, CR711774, CR658791, CR706181, CR636277, CR687690, CR671303, CR643443, CR669069, CR679924, CR723197,…
ribosomal subunit	CR643443, CR660581, CR711774, CR656968, CR658791, CR642184, CR637470, CR631306, CR641141, CR687690, CR687368

## Sheet: Molecular Function
Gene Ontology term	Genes annotated to the term
catalytic activity	CR690438, CR709810, CR654499, CR675056, CR680509, CR674578, CR687231, CR719480, CR729335, CR648405, CR714940, CR731966, CR728822, CR729500, CR672589, CR684304, CR642019, CR647903, CR633589, CR707098, CR681327, CR709915, CR637178, CR654007, CR719374, CR697247, CR668750, CR658683, CR650121, CR631270, CR677866, CR726043, CR654197, CR634694, CR734792, CR690348, CR639160, CR697193, CR730083, CR727899,…
signal transducer activity	CR707379, CR686795, CR659228, CR637815, CR730492, CR647070, CR636791, CR714846, CR700227, CR649316, CR727051, CR731253, CR639160, CR634928, CR718793, CR726689, CR701159, CR716027, CR713146, CR715824, CR727660, CR668310, CR693920, CR687570, CR733157
transferase activity	CR718710, CR665497, CR674578, CR687231, CR719480, AM421523, CR643388, CR714940, CR715486, CR639964, CR707716, CR684304, CR667304, CR709915, CR681462, CR719374, CR658283, CR717152, CR658683, CR650121, CR725055, CR725708, CR641348, CR730901, CR631270, CR726043, CR649316, CR734792, CR697193, CR639160, CR670407, CR730083, CR727899, CR711458, CR636396, CR734819, CR727817, CR702497, CR686227, CR715823,…
molecular transducer activity	CR707379, CR686795, CR659228, CR637815, CR730492, CR673538, CR647070, CR636791, CR714846, CR700227, CR649316, CR727051, CR731253, CR639160, CR634928, CR718793, CR677834, CR726689, CR701159, CR716027, CR713146, CR715824, CR727660, CR668310, CR693920, CR687570, CR733157
extracellular ligand-gated ion channel activity	CR707379, CR733570, CR730492, CR673803, CR715824
ligand-gated ion channel activity	CR707379, CR726585, CR733570, CR727660, CR730492, CR673803, CR715824
ligand-gated channel activity	CR707379, CR726585, CR733570, CR727660, CR730492, CR673803, CR715824
protein kinase regulator activity	CR730770, CR675017, CR727059, CR634471, CR653952, CR684304, CR708764, CR643388, CR638539
protein N-terminus binding	CR730083, CR636689, CR637594, CR691181, CR702497, CR633739, CR645255, CR681462, CR725996
hydrolase activity, acting on ester bonds	CR709810, CR721409, CR650303, CR645255, CR729335, CR659339, CR728749, CR687282, CR722441, CR723453, CR642019, CR664769, CR685926, CR635249, CR633739, CR676040, CR719374, CR681462, CR705700, CR668750, CR637594, CR636689, CR724914, CR691181, CR691563, CR658791, CR648141, CR670396, CR654197, CR675629, CR671375, CR639160, CR730083, CR642184, CR658700
kinase regulator activity	CR730770, CR675017, CR727059, CR634471, CR653952, CR684304, CR708764, CR643388, CR638539
excitatory extracellular ligand-gated ion channel activity	CR707379, CR730492, CR673803, CR715824
protein serine/threonine kinase inhibitor activity	CR730770, CR675017, CR727059, CR634471, CR653952, CR638539
transferase activity, transferring nitrogenous groups	CR655529, CR724296, CR693147, CR676961, CR658283, CR690858, CR717152, CR675112
DNA binding	CR675261, CR682725, CR719818, CR682600, CR658791, CR647171, CR726044, CR634694, CR707536, CR700382, CR707758, CR718793, CR701367, CR642184, CR685571, CR658347, CR652542, CR693920
receptor activity	CR707379, CR730170, CR730492, CR636791, CR649316, CR727051, CR718793, CR726689, CR713146, CR715824, CR733570, CR668310, CR733157, CR687570, CR693920, CR711211
protein kinase inhibitor activity	CR730770, CR675017, CR727059, CR634471, CR653952, CR638539
kinase inhibitor activity	CR730770, CR675017, CR727059, CR634471, CR653952, CR638539
phosphoric ester hydrolase activity	CR709810, CR636689, CR637594, CR724914, CR691181, CR645255, CR659339, CR728749, CR675629, CR671375, CR722441, CR639160, CR730083, CR664769, CR633739, CR676040, CR658700, CR681462, CR668750, CR705700
phosphatase activity	CR709810, CR636689, CR637594, CR724914, CR691181, CR645255, CR659339, CR728749, CR675629, CR671375, CR722441, CR639160, CR730083, CR664769, CR633739, CR676040, CR658700, CR681462, CR668750
oligosaccharyl transferase activity	CR709915, CR709562, CR714940, CR687231
L-amino acid transmembrane transporter activity	CR649634, CR639954, CR648846, CR654973
channel regulator activity	CR730083, CR636689, CR637594, CR691181, CR702497, CR633739, CR645255, CR681462, CR725996
signaling receptor activity	CR707379, CR718793, CR730492, CR726689, CR713146, CR715824, CR636791, CR649316, CR727051, CR668310, CR693920, CR687570, CR733157
nucleic acid binding transcription factor activity	CR707758, CR718793, CR637750, CR661738, CR647171, CR716499, CR726044, CR658347, CR708205, CR707536, CR693920, CR652542
amino acid binding	CR730770, CR649634, CR639954, CR634471, CR638539, CR727059, CR675017, CR653952
hydrolase activity	CR709810, CR726683, CR654499, CR664036, CR675056, CR680509, CR644956, CR729335, CR673274, CR648405, CR723850, CR674270, CR685287, CR723469, CR687282, CR728822, CR700382, CR725237, CR722441, CR723453, CR672589, CR642019, CR633589, CR681327, CR685926, CR635249, CR637178, CR681462, CR719374, CR697247, CR664720, CR633598, CR668750, CR660901, CR723670, CR685925, CR648902, CR648141, CR654197, CR675629,…
carboxylic acid binding	CR730770, CR649634, CR639954, CR634471, CR638539, CR727059, CR675017, CR635675, CR653952, CR676961
ligase activity, forming nitrogen-metal bonds	CR700382, CR634694, CR701367
ligase activity, forming nitrogen-metal bonds, forming coordination complexes	CR700382, CR634694, CR701367
transferase activity, transferring phosphorus-containing groups	CR665497, CR674578, CR699117, CR645255, AM421523, CR643388, CR724269, CR639964, CR639659, CR666238, CR684304, CR667304, CR633739, CR681462, CR734595, CR719374, CR650121, CR637594, CR636689, CR708764, CR691181, CR649316, CR726043, CR709401, CR725996, CR734792, CR639160, CR697193, CR670407, CR730083, CR636396, CR697255, CR657325, CR702497, CR686227, CR660172, CR671000, CR708205
anion binding	CR730770, CR649634, CR639954, CR634471, CR638539, CR727059, CR675017, CR635675, CR653952, CR676961
enzyme binding	CR636689, CR637594, CR691181, CR645255, CR727059, CR658791, CR643388, CR709401, CR725996, CR730770, CR634471, CR730083, CR638539, CR692686, CR675017, CR702497, CR633739, CR642184, CR653952, CR697247, CR681462
transmembrane signaling receptor activity	CR707379, CR730492, CR726689, CR713146, CR715824, CR636791, CR649316, CR727051, CR668310, CR687570, CR733157
protein binding	CR721309, CR670441, CR637750, CR647070, CR688288, CR634634, CR661738, CR643817, CR651459, CR643388, CR680089, CR723469, CR673094, CR684304, CR636254, CR707098, CR731867, CR725173, CR675017, CR696145, CR683352, CR715748, CR686930, CR681462, CR697247, CR658347, CR645950, CR668750, CR658683, CR726585, CR730690, CR649316, CR646259, CR726462, CR726237, CR637107, CR730770, CR696610, CR667948, CR693745,…
ligase activity	CR700382, CR685157, CR669150, CR701367, CR647212, CR693959, CR706346, CR648302, CR686165, CR683954, CR724361, CR634694, CR638378, CR687942, CR675118, CR651495
transferase activity, transferring glycosyl groups	CR729212, CR692557, CR709562, CR727899, CR725831, CR711458, CR687231, CR709915, CR727817, CR714940
glutamate receptor activity	CR707379, CR715824
secondary active transmembrane transporter activity	CR649634, CR639954, CR648846, CR654973, CR693103
phosphofructokinase activity	CR666238, CR657325, CR665497
carbohydrate kinase activity	CR666238, CR657325, CR665497
nucleotide binding	CR690438, CR675056, CR680509, CR674578, CR644956, CR673274, CR651459, CR686165, CR643388, CR674270, CR685287, CR723469, CR700382, CR725237, CR690316, CR681327, CR716536, CR637178, CR696145, CR697247, CR664720, CR717152, CR650121, CR726585, CR685925, CR726043, CR723425, CR660745, CR634694, CR690348, CR670407, CR694552, CR701367, CR692686, CR686227, CR674444, CR706099, CR699117, CR733502, CR715735,…
nucleoside phosphate binding	CR690438, CR675056, CR680509, CR674578, CR644956, CR673274, CR651459, CR686165, CR643388, CR674270, CR685287, CR723469, CR700382, CR725237, CR690316, CR681327, CR716536, CR637178, CR696145, CR697247, CR664720, CR717152, CR650121, CR726585, CR685925, CR726043, CR723425, CR660745, CR634694, CR690348, CR670407, CR694552, CR701367, CR692686, CR686227, CR674444, CR706099, CR699117, CR733502, CR715735,…
ion transmembrane transporter activity	CR707379, CR726585, CR723670, CR730492, CR677866, CR719014, CR673803, CR654973, CR635170, CR725237, CR690813, CR695886, CR649634, CR639954, CR689908, CR681139, CR715824, CR733570, CR727660, CR691625, CR648846, CR690058, CR685032
metal cluster binding	CR690316, CR663189, CR694552, CR642623, CR707026, CR657393, CR658791, CR642184, CR668863, CR710203, CR708456
transmembrane transporter activity	CR670441, CR730492, CR654973, CR728822, CR690813, CR725237, CR695886, CR633898, CR715824, CR733570, CR648846, CR685032, CR698608, CR734459, CR693103, CR726585, CR707379, CR723670, CR700118, CR725722, CR677866, CR682709, CR653947, CR719014, CR673803, CR734292, CR635170, CR639954, CR649634, CR689908, CR681139, CR727660, CR691625, CR666672, CR690058
small molecule binding	CR690438, CR675056, CR680509, CR674578, CR644956, CR673274, CR651459, CR686165, CR643388, CR674270, CR685287, CR723469, CR700382, CR725237, CR690316, CR681327, CR716536, CR637178, CR696145, CR697247, CR664720, CR717152, CR650121, CR726585, CR685925, CR726043, CR723425, CR660745, CR634694, CR690348, CR670407, CR694552, CR701367, CR692686, CR686227, CR674444, CR706099, CR699117, CR733502, CR715735,…
ligand-activated sequence-specific DNA binding RNA polymerase II transcription factor activity	CR718793, CR693920
basic amino acid transmembrane transporter activity	CR648846, CR654973
neutral amino acid transmembrane transporter activity	CR648846, CR654973
nucleotide kinase activity	CR650121, CR686227
steroid dehydrogenase activity, acting on the CH-CH group of donors	CR637857, CR638122
anion transmembrane transporter activity	CR690813, CR695886, CR649634, CR639954, CR648846, CR654973
ion gated channel activity	CR707379, CR726585, CR730492, CR715824, CR727660, CR733570, CR673803, CR685032
gated channel activity	CR707379, CR726585, CR730492, CR715824, CR727660, CR733570, CR673803, CR685032
L-glutamate transmembrane transporter activity	CR649634, CR639954
ion channel activity	CR707379, CR690813, CR726585, CR695886, CR730492, CR715824, CR727660, CR733570, CR673803, CR685032
substrate-specific channel activity	CR707379, CR690813, CR726585, CR695886, CR730492, CR715824, CR727660, CR733570, CR673803, CR685032
phosphotransferase activity, alcohol group as acceptor	CR639160, CR666238, CR657325, CR665497, CR649316, CR726043, CR709401, CR643388, CR708205
adenyl ribonucleotide binding	CR675056, CR680509, CR674578, CR699117, CR715735, CR651459, CR686165, CR643388, CR674270, CR723469, CR732658, CR660288, CR700382, CR725237, CR690316, CR685157, CR681327, CR696145, CR734595, CR717471, CR657909, CR664720, CR660645, CR699483, CR726585, CR650121, CR731805, CR726043, CR678737, CR709401, CR669357, CR634694, CR646339, CR651495, CR703752, CR694552, CR647212, CR701367, CR693959, CR648302,…
transaminase activity	CR655529, CR676961, CR658283, CR675112
adenyl nucleotide binding	CR675056, CR680509, CR674578, CR699117, CR715735, CR651459, CR686165, CR643388, CR674270, CR723469, CR732658, CR660288, CR700382, CR725237, CR690316, CR685157, CR681327, CR696145, CR734595, CR717471, CR657909, CR664720, CR660645, CR699483, CR726585, CR650121, CR731805, CR726043, CR678737, CR709401, CR669357, CR634694, CR646339, CR651495, CR703752, CR694552, CR647212, CR701367, CR693959, CR648302,…
sequence-specific DNA binding RNA polymerase II transcription factor activity	CR718793, CR693920
sequence-specific DNA binding transcription factor activity	CR718793, CR693920
ribonucleotide binding	CR706099, CR675056, CR680509, CR674578, CR733502, CR699117, CR644956, CR715735, CR673274, CR651459, CR686165, CR643388, CR674270, CR685287, CR723469, CR732658, CR660288, CR700382, CR725237, CR690316, CR685157, CR681327, CR664854, CR696145, CR691488, CR637178, CR717471, CR697247, CR734595, CR672367, CR657909, CR664720, CR660645, CR699483, CR726585, CR650121, CR731805, CR685925, CR706224, CR726043,…
purine ribonucleotide binding	CR706099, CR675056, CR680509, CR674578, CR733502, CR699117, CR644956, CR715735, CR673274, CR651459, CR686165, CR643388, CR674270, CR685287, CR723469, CR732658, CR660288, CR700382, CR725237, CR690316, CR685157, CR681327, CR664854, CR696145, CR691488, CR637178, CR717471, CR697247, CR734595, CR672367, CR657909, CR664720, CR660645, CR699483, CR726585, CR650121, CR731805, CR685925, CR706224, CR726043,…
substrate-specific transmembrane transporter activity	CR670441, CR730492, CR654973, CR725237, CR690813, CR695886, CR633898, CR715824, CR733570, CR648846, CR685032, CR698608, CR734459, CR726585, CR707379, CR723670, CR700118, CR725722, CR677866, CR682709, CR653947, CR719014, CR673803, CR734292, CR635170, CR639954, CR649634, CR689908, CR681139, CR727660, CR691625, CR666672, CR690058
oxidoreductase activity, acting on the CH-NH group of donors, NAD or NADP as acceptor	CR640339, CR724758, CR641348, CR647103
purine nucleotide binding	CR706099, CR675056, CR680509, CR674578, CR733502, CR699117, CR644956, CR715735, CR673274, CR651459, CR686165, CR643388, CR674270, CR685287, CR723469, CR732658, CR660288, CR700382, CR725237, CR690316, CR685157, CR681327, CR664854, CR696145, CR691488, CR637178, CR717471, CR697247, CR734595, CR672367, CR657909, CR664720, CR660645, CR699483, CR726585, CR650121, CR731805, CR685925, CR706224, CR726043,…
oxidoreductase activity, acting on the CH-NH group of donors	CR640339, CR724758, CR641348, CR647103
succinate-CoA ligase activity	CR685157, CR693959, CR675118
channel activity	CR707379, CR690813, CR726585, CR695886, CR730492, CR715824, CR727660, CR733570, CR673803, CR685032
passive transmembrane transporter activity	CR707379, CR690813, CR726585, CR695886, CR730492, CR715824, CR727660, CR733570, CR673803, CR685032
amino acid transmembrane transporter activity	CR649634, CR639954, CR648846, CR654973
CoA-ligase activity	CR685157, CR693959, CR675118
acid-thiol ligase activity	CR685157, CR693959, CR675118
transferase activity, transferring acyl groups, acyl groups converted into alkyl on transfer	CR685157, CR693959, CR675118
transferase activity, transferring hexosyl groups	CR692557, CR709915, CR709562, CR727899, CR714940, CR687231
kinase binding	CR730083, CR636689, CR637594, CR691181, CR645255, CR702497, CR633739, CR658791, CR642184, CR697247, CR681462, CR643388, CR709401, CR725996
ligase activity, forming carbon-sulfur bonds	CR685157, CR693959, CR675118
protein serine/threonine kinase activity	CR639160, CR643388, CR709401, CR708205
cofactor binding	CR729500, CR642072, CR655529, CR663671, CR724296, CR690858, CR723425, CR661105, CR676961, CR728608
transferase activity, transferring pentosyl groups	CR729212, CR727817, CR725831, CR711458
oxidoreductase activity	CR707815, CR690438, CR666135, CR663528, CR727846, CR727059, CR729335, CR731966, CR639427, CR640339, CR723453, CR634471, CR723897, CR636254, CR647147, CR641871, CR716536, CR675017, CR632005, CR654007, CR691115, CR648543, CR647103, CR641348, CR691037, CR636107, CR731439, CR645428, CR653403, CR637857, CR654197, CR723425, CR642858, CR648221, CR661105, CR730770, CR724758, CR663671, CR703181, CR731665,…
oxidoreductase activity, acting on the CH-CH group of donors	CR637857, CR666135, CR663671, CR638122, CR661105
chloride channel activity	CR690813, CR695886
enzyme activator activity	CR692686, CR681539, CR684304, CR729544, CR681860, CR692698
kinase activity	CR650121, CR639160, CR639659, CR666238, CR657325, CR697255, CR665497, CR649316, CR686227, AM421523, CR671000, CR709401, CR643388, CR708205, CR639964
carboxylesterase activity	CR723453, CR648141, CR729335, CR642019, CR650303, CR685926, CR635249
chloride transmembrane transporter activity	CR690813, CR695886
C-acyltransferase activity	CR642072, CR718710
protein domain specific binding	CR672367, CR709401, CR680089, CR668310, CR657770, CR687570
carboxylic ester hydrolase activity	CR723453, CR648141, CR729335, CR642019, CR650303, CR685926, CR635249
hydrolase activity, acting on acid anhydrides	CR706099, CR675056, CR680509, CR733502, CR644956, CR673274, CR674270, CR685287, CR723469, CR732658, CR728822, CR700382, CR725237, CR681327, CR637178, CR691488, CR697247, CR717471, CR672367, CR657909, CR664720, CR731805, CR685925, CR723670, CR654932, CR669357, CR634694, CR660745, CR690348, CR670407, CR701367, CR692686, CR708205, CR681987, CR691550
bHLH transcription factor binding	CR637750, CR661738
MRF binding	CR637750, CR661738
cytokine receptor activity	CR726689, CR733157
phosphoprotein phosphatase activity	CR671375, CR659339, CR639160, CR658700, CR728749, CR664769, CR668750
organic anion transmembrane transporter activity	CR649634, CR639954, CR648846, CR654973
carboxylic acid transmembrane transporter activity	CR649634, CR639954, CR648846, CR654973
transferase activity, transferring acyl groups	CR642072, CR718710, CR685157, CR650303, CR693959, CR732630, CR696695, CR675118
anion channel activity	CR690813, CR695886
glycosaminoglycan binding	CR711729, CR649316
carbohydrate derivative binding	CR711729, CR649316
ATPase activity, coupled	CR725237, CR723670, CR675056, CR680509, CR681327, CR708205, CR674270, CR664720, CR657909, CR732658
pyrophosphatase activity	CR706099, CR675056, CR680509, CR733502, CR644956, CR673274, CR674270, CR685287, CR723469, CR732658, CR700382, CR725237, CR681327, CR637178, CR691488, CR697247, CR717471, CR672367, CR657909, CR664720, CR731805, CR685925, CR723670, CR654932, CR669357, CR634694, CR660745, CR690348, CR670407, CR701367, CR692686, CR708205, CR681987, CR691550
hydrolase activity, acting on acid anhydrides, in phosphorus-containing anhydrides	CR706099, CR675056, CR680509, CR733502, CR644956, CR673274, CR674270, CR685287, CR723469, CR732658, CR700382, CR725237, CR681327, CR637178, CR691488, CR697247, CR717471, CR672367, CR657909, CR664720, CR731805, CR685925, CR723670, CR654932, CR669357, CR634694, CR660745, CR690348, CR670407, CR701367, CR692686, CR708205, CR681987, CR691550
ATPase activity	CR725237, CR723670, CR675056, CR680509, CR681327, CR708205, CR674270, CR664720, CR657909, CR732658
organic acid transmembrane transporter activity	CR649634, CR639954, CR648846, CR654973
metal ion transmembrane transporter activity	CR726585, CR635170, CR723670, CR727660
transcription factor binding	CR658791, CR642184, CR715748, CR714137, CR637750, CR661738
nucleobase-containing compound kinase activity	CR650121, CR686227
translation factor activity, nucleic acid binding	CR716990, CR706099, CR675056, CR680509, CR733502, CR673274, CR691198, CR716014, CR716461, CR674270, CR685287, CR732658, CR670407, CR698251, CR723778, CR696034, CR681327, CR714137, CR715748, CR662187, CR695508, CR672566, CR664720, CR657909
phospholipase activity	CR654197, CR705700
enzyme regulator activity	CR681539, CR708764, CR641473, CR724755, CR644425, CR634634, CR633988, CR692698, CR727059, CR643388, CR709401, CR730770, CR634471, CR692438, CR684304, CR725196, CR638539, CR681860, CR692686, CR675017, CR652306, CR653952, CR729544, CR705700
receptor binding	CR721309, CR634699, CR648494, CR647070, AB212814, CR668310, CR726996, CR687570, CR726237
macromolecule transmembrane transporter activity	CR670441, CR682709, CR666672, CR734459
cysteine-type endopeptidase activity	CR724286, CR725131
lipase activity	CR654197, CR705700
lipoprotein particle receptor binding	CR668310, CR687570
steroid hormone receptor binding	CR634699, CR648494, CR647070
dicarboxylic acid transmembrane transporter activity	CR649634, CR639954
hydrolase activity, acting on carbon-nitrogen (but not peptide) bonds, in cyclic amidines	CR725753, CR725367
carbon-sulfur lyase activity	CR732529, CR731439, CR658283, CR675112
small conjugating protein ligase activity	CR648302, CR683954, CR669150, CR724361, CR687942, CR647212, CR651495
nuclear hormone receptor binding	CR634699, CR648494, CR647070
hormone receptor binding	CR634699, CR648494, CR647070
steroid dehydrogenase activity	CR637857, CR638122
cyclase regulator activity	CR681539, CR681860, CR692698
guanylate cyclase regulator activity	CR681539, CR681860, CR692698
ligase activity, forming carbon-nitrogen bonds	CR669150, CR647212, CR648302, CR683954, CR638378, CR724361, CR687942, CR651495
potassium ion transmembrane transporter activity	CR726585, CR723670
oxidoreductase activity, acting on paired donors, with incorporation or reduction of molecular oxygen	CR723453, CR729335, CR654007, CR654197, CR699150
active transmembrane transporter activity	CR725237, CR649634, CR639954, CR723670, CR648846, CR654973, CR693103
amide binding	CR703181, CR668310, CR687570
peptide binding	CR703181, CR668310, CR687570
acid-amino acid ligase activity	CR648302, CR683954, CR669150, CR724361, CR687942, CR647212, CR651495
nucleoside-triphosphatase activity	CR731805, CR723670, CR685925, CR706099, CR675056, CR680509, CR733502, CR644956, CR673274, CR660745, CR674270, CR685287, CR723469, CR732658, CR725237, CR690348, CR670407, CR681327, CR692686, CR637178, CR691488, CR697247, CR717471, CR672367, CR681987, CR708205, CR664720, CR657909, CR691550
nuclease activity	CR658791, CR691563, CR642184, CR670396, CR719374, CR721409, CR687282
acidic amino acid transmembrane transporter activity	CR649634, CR639954
coenzyme binding	CR663671, CR723425, CR661105, CR728608
G-protein coupled receptor activity	CR713146, CR636791
hydrolase activity, acting on carbon-nitrogen (but not peptide) bonds	CR725753, CR725367, CR692581
protein kinase activity	CR639160, CR649316, CR643388, CR709401, CR708205
inorganic anion transmembrane transporter activity	CR690813, CR695886
carbohydrate phosphatase activity	CR722441, CR676040, CR724914
protein transmembrane transporter activity	CR670441, CR682709, CR666672
transferase activity, transferring acyl groups other than amino-acyl groups	CR642072, CR696695, CR718710, CR650303, CR732630
endopeptidase regulator activity	CR652306, CR692438, CR641473, CR725196, CR724755, CR644425, CR634634
S-adenosylmethionine-dependent methyltransferase activity	CR727851, CR681558, CR658683
GTPase regulator activity	CR729544, CR705700
nucleoside-triphosphatase regulator activity	CR729544, CR705700
protein transporter activity	CR670441, CR682709, CR666672
cation transmembrane transporter activity	CR725237, CR726585, CR635170, CR723670, CR689908, CR681139, CR677866, CR727660, CR691625, CR719014, CR690058
heme-copper terminal oxidase activity	CR639427, CR691115, CR648543, CR663528, CR647147, CR641871
cysteine-type peptidase activity	CR724286, CR725131
antioxidant activity	CR730830, CR723453, CR729335, CR703181, CR699150
aminoacyl-tRNA ligase activity	CR706346, CR686165
inorganic cation transmembrane transporter activity	CR726585, CR723670, CR689908, CR681139, CR677866, CR727660, CR691625, CR719014, CR690058
cyclase activator activity	CR681860, CR692698
guanylate cyclase activator activity	CR681860, CR692698
ligase activity, forming carbon-oxygen bonds	CR706346, CR686165
ligase activity, forming aminoacyl-tRNA and related compounds	CR706346, CR686165
transferase activity, transferring one-carbon groups	CR725055, CR640339, CR725708, CR724758, CR641348, CR730901, CR681558, CR631270, CR734819, CR719480, CR727851, CR715486, CR633623, CR647103, CR658683
cation channel activity	CR726585, CR727660
monovalent inorganic cation transmembrane transporter activity	CR726585, CR723670, CR689908, CR681139, CR677866, CR691625, CR719014, CR690058
hydrolase activity, acting on glycosyl bonds	CR693206, CR664036
acetyltransferase activity	CR696695, CR718710, CR732630
heterocyclic compound binding	CR690438, CR675261, CR675056, CR680509, CR688783, CR674578, CR711389, CR644956, CR643817, CR673274, CR651459, CR686165, CR643388, CR674270, CR685287, CR707536, CR660979, CR723469, CR700382, CR707758, CR725237, CR690316, CR705662, CR681327, CR714314, CR716536, CR637178, CR696145, CR715748, CR719374, CR697247, CR685571, CR658347, CR664720, CR717152, CR734459, CR650121, CR726585, CR685925, CR716990,…
oxidoreductase activity, acting on the CH-OH group of donors, NAD or NADP as acceptor	CR731665, CR727846, CR690438, CR634320, CR723425, CR642858
guanyl nucleotide binding	CR685925, CR706099, CR706224, CR733502, CR644956, CR673274, CR685287, CR660745, CR690348, CR670407, CR664854, CR692686, CR637178, CR691488, CR697247, CR672367
guanyl ribonucleotide binding	CR685925, CR706099, CR706224, CR733502, CR644956, CR673274, CR685287, CR660745, CR690348, CR670407, CR664854, CR692686, CR637178, CR691488, CR697247, CR672367
oxidoreductase activity, acting on the aldehyde or oxo group of donors, NAD or NADP as acceptor	CR724758, CR634320, CR636107, CR647103
oxidoreductase activity, acting on the aldehyde or oxo group of donors	CR724758, CR634320, CR636107, CR647103
endopeptidase inhibitor activity	CR692438, CR725196, CR724755, CR634634
nucleotidyltransferase activity	CR670407, CR719374
oxidoreductase activity, acting on CH-OH group of donors	CR731665, CR727846, CR690438, CR634320, CR723425, CR642858
oxidoreductase activity, acting on single donors with incorporation of molecular oxygen, incorporation of two atoms of oxygen	CR645428, CR732529, CR731439
peroxidase activity	CR703181, CR699150
oxidoreductase activity, acting on peroxide as acceptor	CR703181, CR699150
endonuclease activity	CR691563, CR721409
lyase activity	CR731439, CR675112, CR635345, CR732645, CR658791, CR693064, CR656482, CR664249, CR731771, CR642184, CR682747, CR732529, CR636922, CR636779, CR728902, CR658283
dioxygenase activity	CR645428, CR732529, CR731439
iron-sulfur cluster binding	CR690316, CR694552
hydrolase activity, acting on acid anhydrides, catalyzing transmembrane movement of substances	CR725237, CR723670, CR728822
N-acetyltransferase activity	CR696695, CR732630
nucleobase-containing compound transmembrane transporter activity	CR725722, CR633898, CR653947, CR700118, CR734292, CR734459, CR698608
exopeptidase activity	CR654499, CR647420, CR635840, CR692581, CR723520, CR635434, CR682050
hydrogen ion transmembrane transporter activity	CR677866, CR689908, CR719014, CR681139, CR690058
voltage-gated ion channel activity	CR726585, CR685032
N-acyltransferase activity	CR696695, CR732630
voltage-gated channel activity	CR726585, CR685032
carbon-oxygen lyase activity	CR693064, CR731771, CR656482, CR642184, CR658791, CR732645, CR682747, CR728902
oxidoreductase activity, acting on NAD(P)H	CR632005, CR658066, CR723897, CR716536
enzyme inhibitor activity	CR730770, CR634471, CR692438, CR725196, CR724755, CR634634, CR638539, CR633988, CR727059, CR675017, CR653952
organic cyclic compound binding	CR690438, CR675261, CR675056, CR680509, CR688783, CR674578, CR711389, CR644956, CR643817, CR673274, CR651459, CR686165, CR643388, CR674270, CR685287, CR707536, CR660979, CR723469, CR700382, CR707758, CR725237, CR690316, CR705662, CR681327, CR714314, CR716536, CR637178, CR696145, CR715748, CR719374, CR697247, CR685571, CR658347, CR664720, CR717152, CR734459, CR650121, CR726585, CR685925, CR716990,…
cell surface binding	CR645950, CR725173, CR730826, CR655573
cation-transporting ATPase activity	CR725237, CR723670
oxidoreductase activity, acting on NAD(P)H, quinone or similar compound as acceptor	CR632005, CR658066, CR716536
oxidoreductase activity, acting on single donors with incorporation of molecular oxygen	CR645428, CR732529, CR731439
purine nucleobase transmembrane transporter activity	CR725722, CR633898, CR653947, CR700118, CR734292, CR698608
nucleobase transmembrane transporter activity	CR725722, CR633898, CR653947, CR700118, CR734292, CR698608
RNA binding	CR706099, CR675056, CR680509, CR688783, CR711389, CR733502, CR643817, CR691198, CR673274, CR716461, CR674270, CR685287, CR660979, CR732658, CR705662, CR681327, CR715748, CR657909, CR664720, CR734459, CR680254, CR716990, CR658791, CR716014, CR696610, CR670407, CR698251, CR696034, CR723778, CR642184, CR714137, CR662187, CR695508, CR708205, CR672566
hydro-lyase activity	CR732645, CR693064, CR682747, CR731771, CR656482, CR728902
ATPase activity, coupled to transmembrane movement of ions	CR725237, CR723670
ATPase activity, coupled to transmembrane movement of substances	CR725237, CR723670
ATPase activity, coupled to movement of substances	CR725237, CR723670
primary active transmembrane transporter activity	CR725237, CR723670
P-P-bond-hydrolysis-driven transmembrane transporter activity	CR725237, CR723670
aldehyde-lyase activity	CR636779, CR664249, CR636922
NADH dehydrogenase (quinone) activity	CR632005, CR658066
NADH dehydrogenase activity	CR632005, CR658066
carbon-carbon lyase activity	CR636779, CR664249, CR636922
transcription cofactor activity	CR672566, CR708387
peptidase regulator activity	CR692438, CR641473, CR725196, CR724755, CR644425, CR634634, CR633988, CR652306
protein binding transcription factor activity	CR672566, CR708387
transcription factor binding transcription factor activity	CR672566, CR708387
isomerase activity	CR726043, CR712425, CR662067
nucleic acid binding	CR675261, CR675056, CR680509, CR688783, CR711389, CR643817, CR673274, CR674270, CR685287, CR707536, CR660979, CR700382, CR707758, CR705662, CR681327, CR714314, CR715748, CR719374, CR685571, CR658347, CR664720, CR734459, CR716990, CR634694, CR696610, CR670407, CR718793, CR723778, CR701367, CR732620, CR714137, CR695508, CR636890, AY616520, CR693920, CR728060, CR689126, CR706099, CR682600, CR723500,…
peptidase activity, acting on L-amino acid peptides	CR660901, CR726683, CR654499, CR648902, CR692581, CR647420, CR723850, CR634818, CR633589, CR656482, CR635434, CR724286, CR652332, CR725131, CR633664, CR635840, CR672566, CR723520, CR682050, CR633598, CR725556
peptidase activity	CR660901, CR726683, CR654499, CR648902, CR692581, CR647420, CR723850, CR634818, CR672589, CR633589, CR656482, CR635434, CR724286, CR652332, CR725131, CR633664, CR635840, CR672566, CR723520, CR682050, CR633598, CR725556
binding	CR690438, CR670441, CR654499, CR637750, CR675056, CR663189, CR659427, CR647070, CR707026, CR680509, CR674578, CR641271, CR643817, CR660979, CR731966, CR728822, CR729500, CR633898, CR684304, CR705662, CR647903, CR707098, CR681327, CR686575, CR637178, CR654007, CR683352, CR719374, CR697247, CR679239, CR698608, CR668750, CR658683, CR650121, CR726585, CR681539, CR632035, CR734344, CR669012, CR631270,…
metalloexopeptidase activity	CR647420, CR635840, CR723520
endopeptidase activity	CR660901, CR726683, CR633589, CR648902, CR656482, CR724286, CR725131, CR652332, CR633664, CR723850, CR634818, CR725556, CR633598
protein dimerization activity	CR656482, CR664769, CR728902, CR668750
methyltransferase activity	CR727851, CR681558, CR633623, CR719480, CR658683
metallopeptidase activity	CR647420, CR635840, CR723520
peptidase inhibitor activity	CR692438, CR725196, CR724755, CR634634, CR633988
cytoskeletal protein binding	CR731805, CR636689, CR637594, CR688288, CR691181, CR645255, CR643817, CR723469, CR725996, CR684247, CR734281, CR725296, CR730083, CR685125, CR700292, CR633739, CR702497, CR693548, CR649480, CR681462
oxidoreductase activity, oxidizing metal ions	CR691037, CR648221
oxidoreductase activity, oxidizing metal ions, oxygen as acceptor	CR691037, CR648221
S-methyltransferase activity	CR633623, CR719480
ion binding	CR690438, CR718710, CR663189, CR634634, CR707026, CR675115, CR708456, CR724361, CR669860, CR731966, CR725237, CR729500, CR690316, CR707098, CR675017, CR657393, CR654007, CR635675, CR727764, CR715748, CR681462, CR702704, CR717412, CR668750, CR658683, CR726585, CR656829, CR681539, CR691037, CR716990, CR648902, CR654197, CR648221, CR687942, CR637107, CR730770, CR649634, CR639160, CR718793, CR730083,…
identical protein binding	CR693745, CR727851, CR700430, CR676961, CR656482, CR675112, CR728902
lipid binding	CR635675, CR631226, CR632035, CR631162, CR676961
cation binding	CR690438, CR718710, CR663189, CR634634, CR707026, CR675115, CR708456, CR724361, CR669860, CR731966, CR725237, CR729500, CR690316, CR707098, CR657393, CR654007, CR727764, CR715748, CR681462, CR702704, CR717412, CR668750, CR658683, CR726585, CR656829, CR681539, CR691037, CR716990, CR648902, CR654197, CR648221, CR687942, CR637107, CR639160, CR718793, CR730083, CR693064, CR636852, CR636396, CR681860,…
metal ion binding	CR690438, CR663189, CR707026, CR675115, CR708456, CR724361, CR669860, CR731966, CR725237, CR729500, CR707098, CR657393, CR654007, CR727764, CR715748, CR681462, CR702704, CR717412, CR658683, CR656829, CR726585, CR681539, CR691037, CR716990, CR648902, CR648221, CR687942, CR637107, CR718793, CR730083, CR693064, CR636852, CR636396, CR681860, CR723395, CR724286, CR702497, CR652332, CR727660, CR714137,…
substrate-specific transporter activity	CR670441, CR730492, CR654973, CR721496, CR690813, CR725237, CR640339, CR695886, CR633898, CR715824, CR733570, CR648846, CR647103, CR685032, CR698608, CR734459, CR726585, CR707379, CR641348, CR723670, CR700118, CR725722, CR677866, CR682709, CR653947, CR719014, CR673803, CR635885, CR734292, CR635170, CR639954, CR724758, CR649634, CR689908, CR681139, CR727660, CR691625, CR666672, CR690058
transporter activity	CR670441, CR730492, CR654973, CR721496, CR728822, CR690813, CR725237, CR640339, CR695886, CR633898, CR715824, CR733570, CR648846, CR647103, CR685032, CR693103, CR698608, CR734459, CR726585, CR707379, CR641348, CR723670, CR700118, CR725722, CR677866, CR682709, CR653947, CR719014, CR673803, CR635885, CR734292, CR635170, CR649634, CR639954, CR724758, CR689908, CR681139, CR727660, CR691625, CR666672,…
transition metal ion binding	CR663189, CR707026, CR727846, CR709695, CR710922, CR691198, CR647420, CR716461, CR708456, CR724361, CR721496, CR731966, CR729500, CR724886, CR707098, CR730830, CR657393, CR668863, CR654007, CR715748, CR635840, CR717412, CR691037, CR716990, CR648902, CR691563, CR642858, CR726044, CR648221, CR687942, CR633623, CR711729, CR718793, CR693064, CR677834, CR723395, CR692277, CR652332, CR714137, CR710203,…
structural molecule activity	CR700408, CR658230, CR711389, CR653332, CR656968, CR681224, CR631306, CR660979, CR665534, CR705662, CR697448, CR692399, CR651307, CR705656, CR734840, CR639329, CR702180, CR702515, CR725716, CR689971, CR641141, CR700430, CR668649, CR690565, CR707052, CR631270, CR711774, CR658791, CR706181, CR636277, CR687690, CR671303, CR660745, CR669069, CR643443, CR679924, CR656482, CR703892, CR723197, CR642184,…
iron ion binding	CR654007, CR691037, CR642858, CR648221, CR721496

## Sheet: Biological Process
Gene Ontology term	Genes annotated to the term
regulation of cellular process	CR721309, CR675261, CR730492, CR673538, CR637750, CR659427, CR647070, CR688288, CR634634, CR661738, CR687231, CR641271, CR644956, CR656968, CR658131, CR643388, CR715486, CR680089, CR707536, CR700382, CR684304, CR667304, CR707098, CR675017, CR686575, CR637178, CR686930, CR716499, CR681462, CR697247, CR685571, CR717412, CR668750, CR658683, CR726585, CR681539, CR734344, CR685925, CR730690, CR646259,…
regulation of biological process	CR730492, CR673538, CR637750, CR659427, CR647070, CR688288, CR634634, CR661738, CR687231, CR641271, CR644956, CR658131, CR643388, CR680089, CR728822, CR725237, CR684304, CR667304, CR707098, CR686575, CR637178, CR686930, CR681462, CR697247, CR668750, CR658683, CR726585, CR681539, CR734344, CR685925, CR730690, CR634694, CR649634, CR690348, CR697193, CR730083, CR639832, CR641055, CR665581, CR681860,…
locomotion	CR643171, CR657269, CR730492, CR688288, CR643817, CR727059, CR640399, CR673274, CR649316, CR723850, CR730770, CR690813, CR695886, CR684247, CR634471, CR685125, CR638539, CR662679, CR675017, CR693548, CR649480, CR653952, CR733570, CR686930, CR697247, CR717471, CR684272
cellular process	CR690438, CR709810, CR730492, CR673538, CR675056, CR659427, CR647070, CR680509, CR674578, CR687231, CR719480, CR641271, CR643817, CR729335, CR714940, CR728822, CR665534, CR633898, CR642019, CR707098, CR681327, CR709915, CR686575, CR637178, CR683352, CR697247, CR711785, CR698608, CR658683, CR668750, CR650121, CR726585, CR734344, CR631270, CR711774, CR677866, CR726043, CR726462, CR634694, CR726237,…
biological regulation	CR730492, CR673538, CR637750, CR659427, CR647070, CR688288, CR634634, CR661738, CR687231, CR641271, CR644956, CR729335, CR658131, CR643388, CR680089, CR728822, CR725237, CR633898, CR684304, CR667304, CR707098, CR725173, CR686575, CR637178, CR686930, CR681462, CR697247, CR698608, CR668750, CR658683, CR726585, CR681539, CR734344, CR685925, CR730690, AJ544914, CR653947, CR634694, CR649634, CR690348,…
cell division	CR730083, CR636689, CR637594, CR647212, CR691181, CR702497, CR633739, CR645255, CR648302, CR681462, CR725996, CR651495
negative regulation of sequestering of calcium ion	CR730083, CR636689, CR637594, CR691181, CR702497, CR633739, CR645255, CR727660, CR681462, CR709401, CR725996
nitrogen compound metabolic process	CR721309, CR709810, CR675056, CR634634, CR680509, CR688783, CR719480, CR641271, CR644956, CR673274, CR686165, CR715486, CR674270, CR685287, CR707536, CR723469, CR639964, CR700382, CR725237, CR642019, CR681327, CR685926, CR714314, CR635249, CR637178, CR715748, CR681462, CR697247, CR685571, CR658347, CR658283, CR664720, CR711785, CR734459, CR650121, CR641348, CR723670, CR685925, CR716990, CR646698,…
regulation of sequestering of calcium ion	CR730083, CR636689, CR637594, CR691181, CR702497, CR633739, CR645255, CR727660, CR681462, CR709401, CR725996
cell motility	CR688288, CR643817, CR727059, CR640399, CR673274, CR649316, CR723850, CR690813, CR730770, CR695886, CR634471, CR684247, CR685125, CR638539, CR675017, CR693548, CR649480, CR653952, CR686930, CR717471, CR684272
localization of cell	CR688288, CR643817, CR727059, CR640399, CR673274, CR649316, CR723850, CR690813, CR730770, CR695886, CR634471, CR684247, CR685125, CR638539, CR675017, CR693548, CR649480, CR653952, CR686930, CR717471, CR684272
telencephalon development	CR730770, CR675017, CR727059, CR634471, CR649316, CR718793, CR653952, CR638539
positive regulation of transport	CR730083, CR636689, CR637594, CR657770, CR691181, CR702497, CR633739, CR645255, CR681462, CR672367, CR709401, CR680089, CR725996
aromatic compound biosynthetic process	CR721309, CR675056, CR681887, CR725753, CR691198, CR647171, CR716461, CR674270, CR707536, CR700382, CR725237, CR724886, CR716240, CR714314, CR725367, CR715748, CR685571, CR658347, CR652542, CR664720, CR711785, CR650121, CR723670, CR716990, CR719075, CR726044, CR719014, CR634694, CR724758, CR689908, CR711458, CR715945, CR701367, CR714137, CR672566, AY616520, CR690058, CR708205, CR691550
heterocycle biosynthetic process	CR721309, CR675056, CR681887, CR725753, CR691198, CR647171, CR716461, CR674270, CR707536, CR700382, CR725237, CR724886, CR716240, CR714314, CR725367, CR715748, CR685571, CR658347, CR652542, CR664720, CR711785, CR650121, CR723670, CR716990, CR719075, CR726044, CR719014, CR634694, CR724758, CR689908, CR711458, CR715945, CR701367, CR714137, CR672566, AY616520, CR690058, CR708205, CR691550
cellular nitrogen compound biosynthetic process	CR721309, CR675056, CR681887, CR725753, CR691198, CR647171, CR716461, CR674270, CR707536, CR700382, CR725237, CR724886, CR716240, CR714314, CR725367, CR715748, CR685571, CR658347, CR652542, CR664720, CR711785, CR650121, CR723670, CR716990, CR719075, CR726044, CR719014, CR634694, CR724758, CR689908, CR711458, CR715945, CR701367, CR714137, CR672566, AY616520, CR690058, CR708205, CR691550
response to stimulus	CR730492, CR673538, CR637750, CR659427, CR647070, CR634634, CR680509, CR661738, CR687231, CR641271, CR644956, CR643817, CR729335, CR658131, CR643388, CR728822, CR725237, CR667304, CR681327, CR641871, CR725173, CR686575, CR637178, CR683352, CR681462, CR697247, CR686104, CR668750, CR726585, CR681539, CR685925, CR730690, CR654197, CR634694, CR649634, CR690348, CR697193, CR730083, CR703181, CR662679,…
organic cyclic compound biosynthetic process	CR721309, CR675056, CR681887, CR725753, CR691198, CR647171, CR716461, CR674270, CR707536, CR700382, CR725237, CR724886, CR716240, CR714314, CR725367, CR715748, CR685571, CR658347, CR652542, CR664720, CR711785, CR650121, CR723670, CR716990, CR719075, CR726044, CR719014, CR634694, CR724758, CR689908, CR711458, CR715945, CR701367, CR714137, CR672566, AY616520, CR690058, CR708205, CR691550
regulation of ion homeostasis	CR730083, CR636689, CR637594, CR691181, CR702497, CR633739, CR645255, CR727660, CR681462, CR709401, CR725996
cell migration	CR688288, CR643817, CR727059, CR673274, CR649316, CR723850, CR690813, CR730770, CR634471, CR684247, CR695886, CR685125, CR638539, CR675017, CR693548, CR649480, CR653952, CR686930, CR684272
cellular component movement	CR731805, CR688288, CR643817, CR727059, CR640399, CR673274, CR649316, CR723850, CR723469, CR730770, CR690813, CR695886, CR684247, CR634471, CR685125, CR638539, CR692686, CR675017, CR693548, CR649480, CR653952, CR686930, CR717471, CR684272
calcium ion transport	CR730083, CR636689, CR637594, CR691181, CR702497, CR633739, CR645255, CR727660, CR681462, CR725996
positive regulation of phospholipase activity	CR730083, CR636689, CR637594, CR691181, CR702497, CR633739, CR645255, CR681462, CR725996
positive regulation of phospholipase C activity	CR730083, CR636689, CR637594, CR691181, CR702497, CR633739, CR645255, CR681462, CR725996
positive regulation of lipase activity	CR730083, CR636689, CR637594, CR691181, CR702497, CR633739, CR645255, CR681462, CR725996
regulation of phospholipase C activity	CR730083, CR636689, CR637594, CR691181, CR702497, CR633739, CR645255, CR681462, CR725996
establishment or maintenance of cell polarity	CR690813, CR644956, CR695886, CR637178, CR685925, CR697247
hemostasis	CR728060, CR685925, CR636689, CR637594, AJ544914, CR688288, CR691181, CR645255, CR644956, CR725996, CR729702, CR684247, CR730083, CR685125, CR725173, CR730826, CR655573, CR702497, CR633739, CR693548, CR649480, CR637178, CR686930, CR697247, CR681462, CR645950
protein dephosphorylation	CR730770, CR675017, CR727059, CR634471, CR659339, CR653952, CR638539
release of sequestered calcium ion into cytosol by sarcoplasmic reticulum	CR730083, CR636689, CR637594, CR691181, CR702497, CR633739, CR645255, CR681462, CR725996
positive regulation of ion transmembrane transporter activity	CR730083, CR636689, CR637594, CR691181, CR702497, CR633739, CR645255, CR681462, CR725996
release of sequestered calcium ion into cytosol	CR730083, CR636689, CR637594, CR691181, CR702497, CR633739, CR645255, CR681462, CR725996
cytosolic calcium ion transport	CR730083, CR636689, CR637594, CR691181, CR702497, CR633739, CR645255, CR681462, CR725996
calcium ion transport into cytosol	CR730083, CR636689, CR637594, CR691181, CR702497, CR633739, CR645255, CR681462, CR725996
sarcoplasmic reticulum calcium ion transport	CR730083, CR636689, CR637594, CR691181, CR702497, CR633739, CR645255, CR681462, CR725996
elevation of cytosolic calcium ion concentration	CR730083, CR636689, CR637594, CR691181, CR702497, CR633739, CR645255, CR681462, CR725996
positive regulation of transporter activity	CR730083, CR636689, CR637594, CR691181, CR702497, CR633739, CR645255, CR681462, CR725996
regulation of neurological system process	CR649634, CR639954, CR730083, CR636689, CR637594, CR691181, CR633739, CR645255, CR681462, CR709401
regulation of transmission of nerve impulse	CR649634, CR639954, CR730083, CR636689, CR637594, CR691181, CR633739, CR645255, CR681462, CR709401
negative regulation of transporter activity	CR730083, CR636689, CR637594, CR691181, CR702497, CR633739, CR645255, CR681462, CR725996
negative regulation of ion transmembrane transporter activity	CR730083, CR636689, CR637594, CR691181, CR702497, CR633739, CR645255, CR681462, CR725996
RNA metabolic process	CR709810, CR675056, CR634634, CR680509, CR688783, CR641271, CR681887, CR691198, CR647171, CR631306, CR686165, CR716461, CR674270, CR660996, CR707536, CR729212, CR705766, CR724886, CR681558, CR716240, CR681327, CR714314, CR729077, CR715748, CR685571, CR658347, CR652542, CR657909, CR664720, CR711785, CR734459, CR725831, CR716990, CR646698, CR672113, CR691563, CR726044, CR659555, CR715945, CR727817,…
organic cyclic compound metabolic process	CR721309, CR709810, CR675056, CR634634, CR680509, CR688783, CR719480, CR641271, CR644956, CR673274, CR686165, CR715486, CR674270, CR685287, CR707536, CR723469, CR700382, CR725237, CR642019, CR681327, CR685926, CR714314, CR635249, CR637178, CR715748, CR697247, CR685571, CR658347, CR664720, CR711785, CR734459, CR650121, CR641348, CR723670, CR685925, CR716990, CR646698, CR653403, CR637857, CR634694,…
regulation of phospholipase activity	CR730083, CR636689, CR637594, CR691181, CR702497, CR633739, CR645255, CR681462, CR725996
cytokinesis	CR730083, CR636689, CR637594, CR691181, CR702497, CR633739, CR645255, CR681462, CR725996
nucleobase-containing compound biosynthetic process	CR721309, CR675056, CR681887, CR725753, CR691198, CR647171, CR716461, CR674270, CR707536, CR725237, CR724886, CR716240, CR714314, CR725367, CR715748, CR685571, CR658347, CR652542, CR664720, CR711785, CR650121, CR723670, CR716990, CR726044, CR719014, CR689908, CR711458, CR715945, CR714137, CR672566, AY616520, CR708205, CR690058, CR691550
cellular aromatic compound metabolic process	CR721309, CR709810, CR675056, CR634634, CR680509, CR688783, CR719480, CR641271, CR644956, CR673274, CR686165, CR715486, CR674270, CR685287, CR707536, CR723469, CR700382, CR725237, CR642019, CR681327, CR685926, CR714314, CR635249, CR637178, CR715748, CR697247, CR685571, CR658347, CR664720, CR711785, CR734459, CR650121, CR641348, CR723670, CR685925, CR716990, CR646698, CR653403, CR634694, CR690348,…
transcription, DNA-dependent	CR716990, CR675056, CR681887, CR647171, CR691198, CR716461, CR726044, CR674270, CR707536, CR724886, CR716240, CR715945, CR714314, CR714137, CR715748, CR685571, CR672566, CR658347, CR708205, AY616520, CR711785, CR664720, CR652542, CR691550
RNA biosynthetic process	CR716990, CR675056, CR681887, CR647171, CR691198, CR716461, CR726044, CR674270, CR707536, CR724886, CR716240, CR715945, CR714314, CR714137, CR715748, CR685571, CR672566, CR658347, CR708205, AY616520, CR711785, CR664720, CR652542, CR691550
negative regulation of transport	CR730083, CR636689, CR637594, CR691181, CR702497, CR633739, CR645255, CR681462, CR725996
regulation of body fluid levels	CR728060, CR685925, CR636689, CR637594, AJ544914, CR688288, CR691181, CR645255, CR644956, CR725996, CR729702, CR684247, CR730083, CR685125, CR725173, CR730826, CR655573, CR702497, CR633739, CR693548, CR649480, CR637178, CR686930, CR697247, CR681462, CR645950
cellular divalent inorganic cation homeostasis	CR635170, CR730083, CR636689, CR637594, CR691181, CR702497, CR633739, CR645255, CR681462, CR725996
regulation of lipase activity	CR730083, CR636689, CR637594, CR691181, CR702497, CR633739, CR645255, CR681462, CR725996
dephosphorylation	CR730770, CR675017, CR727059, CR634471, CR659339, CR653952, CR638539
divalent inorganic cation homeostasis	CR635170, CR730083, CR636689, CR637594, CR691181, CR702497, CR633739, CR645255, CR681462, CR725996
pallium development	CR730770, CR675017, CR727059, CR634471, CR653952, CR638539
heterocycle metabolic process	CR721309, CR709810, CR675056, CR634634, CR680509, CR688783, CR719480, CR641271, CR644956, CR673274, CR686165, CR715486, CR674270, CR685287, CR707536, CR723469, CR700382, CR725237, CR642019, CR681327, CR685926, CR714314, CR635249, CR637178, CR715748, CR697247, CR685571, CR658347, CR664720, CR711785, CR734459, CR650121, CR641348, CR723670, CR685925, CR716990, CR646698, CR653403, CR634694, CR690348,…
divalent metal ion transport	CR725237, CR730083, CR636689, CR637594, CR691181, CR702497, CR633739, CR645255, CR727660, CR681462, CR725996
divalent inorganic cation transport	CR725237, CR730083, CR636689, CR637594, CR691181, CR702497, CR633739, CR645255, CR727660, CR681462, CR725996
10-formyltetrahydrofolate metabolic process	CR640339, CR724758, CR641348, CR647103
tetrahydrofolate metabolic process	CR640339, CR724758, CR641348, CR647103
forebrain development	CR730770, CR675017, CR727059, CR634471, CR649316, CR718793, CR653952, CR638539
negative regulation of biological process	CR636882, CR637750, CR688288, CR661738, CR687231, CR641271, CR733502, CR709695, CR645255, CR710922, CR659339, CR660996, CR700382, CR709562, CR685125, CR707098, CR693548, CR633739, CR686930, CR681462, CR717412, CR658683, CR637594, CR636689, CR730690, CR691181, CR692481, CR709401, CR634694, CR725996, CR651495, CR659555, CR684247, CR718793, CR730083, CR647212, CR702497, CR648302, CR649480, CR727660,…
cellular response to stimulus	CR721309, CR673538, CR659427, CR647070, CR634634, CR636791, CR641271, CR645255, CR644956, CR727059, CR659339, CR643388, CR715486, CR660996, CR700382, CR634471, CR667304, CR714314, CR633739, CR657188, CR675017, CR686575, CR637178, CR691488, CR681462, CR697247, CR729544, CR672367, CR705700, CR634699, CR637594, CR636689, CR685925, CR730690, CR691181, CR692698, CR706224, CR692481, CR709401, CR634694,…
single-organism cellular process	CR657689, CR730492, CR673538, CR659427, CR647070, CR688288, CR634634, CR680509, CR641271, CR644956, CR643817, CR729335, CR643388, CR680089, CR728822, CR707758, CR725237, CR633898, CR667304, CR707098, CR681327, CR725173, CR714862, CR686575, CR637178, CR683352, CR686930, CR681462, CR697247, CR698608, CR668750, CR658683, CR726585, CR685925, CR730690, CR649316, CR653947, CR660745, CR634694, CR726237,…
regulation of monooxygenase activity	CR730083, CR636689, CR637594, CR691181, CR702497, CR633739, CR645255, CR681462, CR725996
regulation of oxidoreductase activity	CR730083, CR636689, CR637594, CR691181, CR702497, CR633739, CR645255, CR681462, CR725996
positive regulation of hydrolase activity	CR730083, CR636689, CR637594, CR691181, CR702497, CR633739, CR645255, CR681462, CR725996
muscle fiber development	CR730083, CR636689, CR637594, CR730492, CR691181, CR633739, CR645255, CR733570, CR681462, AY616520
regulation of metabolic process	CR675261, CR637750, CR634634, CR688783, CR661738, CR641271, CR656968, CR658131, CR643388, CR723850, CR684304, CR707098, CR686575, CR716499, CR681462, CR697247, CR717152, CR658683, CR734344, CR730690, CR646259, CR696610, CR718793, CR730083, CR639832, CR641055, CR681860, CR698232, CR732620, CR692686, CR702497, CR693920, CR682600, CR645255, CR682701, CR640860, CR660996, CR681558, CR724886, CR700292,…
L-amino acid transport	CR649634, CR639954, CR648846, CR654973
positive regulation of secretion	CR672367, CR709401, CR680089, CR657770
translational readthrough	CR653236, CR733640, CR734344, CR641055, CR732620, CR642989
signal transduction	CR721309, CR673538, CR659427, CR647070, CR634634, CR636791, CR641271, CR645255, CR644956, CR727059, CR659339, CR643388, CR660996, CR634471, CR667304, CR633739, CR657188, CR675017, CR686575, CR691488, CR637178, CR681462, CR697247, CR729544, CR672367, CR705700, CR634699, CR637594, CR636689, CR685925, CR730690, CR691181, CR692698, CR706224, CR692481, CR709401, CR725996, CR651495, CR659555, CR730770,…
cytosolic calcium ion homeostasis	CR730083, CR636689, CR637594, CR691181, CR702497, CR633739, CR645255, CR681462, CR725996
cellular nitrogen compound metabolic process	CR721309, CR709810, CR675056, CR634634, CR680509, CR688783, CR719480, CR641271, CR644956, CR673274, CR686165, CR715486, CR674270, CR685287, CR707536, CR723469, CR700382, CR725237, CR642019, CR681327, CR685926, CR714314, CR635249, CR637178, CR715748, CR697247, CR685571, CR658347, CR664720, CR711785, CR734459, CR650121, CR723670, CR685925, CR716990, CR646698, CR653403, CR634694, CR690348, CR670407,…
cellular calcium ion homeostasis	CR730083, CR636689, CR637594, CR691181, CR702497, CR633739, CR645255, CR681462, CR725996
calcium ion homeostasis	CR730083, CR636689, CR637594, CR691181, CR702497, CR633739, CR645255, CR681462, CR725996
translational elongation	CR653236, CR733640, CR734344, CR641055, CR732620, CR642989
regulation of homeostatic process	CR730083, CR636689, CR637594, CR691181, CR702497, CR633739, CR645255, CR727660, CR681462, CR709401, CR725996
membrane depolarization	CR645255, CR633739, CR730083, CR636689, CR637594, CR681462, CR691181
organonitrogen compound metabolic process	CR721309, CR642072, CR675112, CR641271, CR725753, CR686165, CR676961, CR660996, CR639964, CR700382, CR640339, CR642019, CR685926, CR635249, CR727851, CR725367, CR701432, CR658283, CR647103, CR650121, CR641348, CR731439, CR719075, CR645428, CR653403, CR719014, CR634694, CR633623, CR659555, CR639954, CR724758, CR649634, CR689908, CR711458, CR701367, CR706346, CR686227, CR732529, CR671000, CR681987,…
regulation of transmembrane transporter activity	CR730083, CR636689, CR637594, CR691181, CR702497, CR633739, CR645255, CR681462, CR725996
regulation of ion transmembrane transporter activity	CR730083, CR636689, CR637594, CR691181, CR702497, CR633739, CR645255, CR681462, CR725996
single organism signaling	CR721309, CR730492, CR673538, CR659427, CR647070, CR634634, CR636791, CR641271, CR645255, CR644956, CR727059, CR659339, CR643388, CR660996, CR633898, CR634471, CR667304, CR633739, CR657188, CR675017, CR686575, CR691488, CR637178, CR733570, CR681462, CR697247, CR729544, CR672367, CR705700, CR698608, CR634699, CR637594, CR636689, CR685925, CR700118, CR730690, CR691181, CR692698, CR706224, CR725722,…
regulation of transmembrane transport	CR730083, CR636689, CR637594, CR691181, CR702497, CR633739, CR645255, CR681462, CR725996
regulation of ion transmembrane transport	CR730083, CR636689, CR637594, CR691181, CR702497, CR633739, CR645255, CR681462, CR725996
cell communication	CR721309, CR730492, CR673538, CR659427, CR647070, CR634634, CR636791, CR641271, CR645255, CR644956, CR727059, CR659339, CR643388, CR660996, CR633898, CR634471, CR667304, CR633739, CR657188, CR675017, CR686575, CR691488, CR637178, CR733570, CR681462, CR697247, CR729544, CR672367, CR705700, CR698608, CR634699, CR637594, CR636689, CR685925, CR700118, CR730690, CR691181, CR692698, CR706224, CR725722,…
establishment of cell polarity	CR644956, CR637178, CR685925
nucleobase-containing compound metabolic process	CR721309, CR709810, CR675056, CR634634, CR680509, CR688783, CR719480, CR641271, CR644956, CR673274, CR686165, CR715486, CR674270, CR685287, CR707536, CR723469, CR700382, CR725237, CR642019, CR681327, CR685926, CR714314, CR635249, CR637178, CR715748, CR697247, CR685571, CR658347, CR664720, CR711785, CR734459, CR650121, CR723670, CR685925, CR716990, CR646698, CR653403, CR634694, CR690348, CR670407,…
regulation of transporter activity	CR730083, CR636689, CR637594, CR691181, CR702497, CR633739, CR645255, CR681462, CR725996
posttranscriptional regulation of gene expression	CR680254, CR734344, CR688783, CR682701, CR723850, CR651495, CR696610, CR653236, CR698251, CR707098, CR641055, CR698232, CR647212, CR732620, CR648302, CR733640, CR697247, CR717152, CR642989
small molecule metabolic process	CR721309, CR690438, CR680509, CR641271, CR644956, CR673274, CR686165, CR685287, CR723469, CR639964, CR700382, CR725237, CR642019, CR681327, CR685926, CR635249, CR637178, CR697247, CR658283, CR725055, CR650121, CR725708, CR641348, CR723670, CR685925, CR730901, CR631270, CR653403, CR637857, CR723425, CR634694, CR649634, CR690348, CR670407, CR689908, CR636396, CR662067, CR734819, CR692686, CR686227,…
single-organism metabolic process	CR721309, CR690438, CR675261, CR680509, CR649713, CR641271, CR644956, CR729335, CR673274, CR686165, CR685287, CR723469, CR639964, CR700382, CR725237, CR723453, CR633898, CR642019, CR681327, CR685926, CR653277, CR635249, CR686575, CR637178, CR681462, CR697247, CR652041, CR658283, CR698608, CR650121, CR725055, CR725708, CR641348, CR723670, CR730901, CR685925, CR631270, CR725722, CR653403, CR637857,…
exocytosis	CR636689, CR637594, CR691181, CR645255, CR725996, CR703128, CR730083, CR655573, CR730826, CR725173, CR633739, CR702497, CR683352, CR637341, CR697247, CR681462, CR645950
epithelium development	CR642939, CR634699, CR685925, CR647070, CR644956, CR637178, CR697247, CR723850, CR648494, CR726996, CR726237
signaling	CR721309, CR730492, CR673538, CR659427, CR647070, CR634634, CR641271, CR644956, CR643388, CR633898, CR667304, CR675017, CR686575, CR637178, CR681462, CR697247, CR698608, CR685925, CR730690, CR725722, CR653947, CR673803, CR730770, CR690348, CR697193, CR730083, CR681860, CR692686, CR702497, CR653952, CR648494, CR687570, CR636791, CR727059, CR645255, CR659339, CR660996, CR634471, CR657188, CR633739,…
telomere maintenance	CR700382, CR719818, CR634694, CR701367
telomere organization	CR700382, CR719818, CR634694, CR701367
dicarboxylic acid metabolic process	CR640339, CR649634, CR724758, CR639954, CR641348, CR676961, CR675112, CR647103
response to external stimulus	CR725237, CR643171, CR649634, CR639954, CR709562, CR657269, CR730492, CR662679, CR687231, CR731665, CR692481, CR733570, CR697247, CR723850, CR728822
negative regulation of developmental process	CR648302, CR718793, CR637750, CR647212, CR661738, CR651495
regulation of cell communication	CR726585, CR636689, CR637594, CR730492, CR730690, CR657770, CR691181, CR645255, CR692481, CR659339, CR709401, CR680089, CR649634, CR639954, CR730083, CR664769, CR633739, CR733570, CR697247, CR681462, CR672367, CR708205, CR668750, CR658683
in utero embryonic development	CR643817, CR692481, CR709562, CR682725, CR687231
phosphorus metabolic process	CR721309, CR680509, CR674578, CR644956, CR729335, CR673274, CR685287, CR723469, CR700382, CR725237, CR723453, CR667304, CR642019, CR681327, CR685926, CR635249, CR675017, CR686575, CR637178, CR681462, CR697247, CR650121, CR723670, CR685925, CR726043, CR675629, CR634694, CR730770, CR690348, CR697193, CR639160, CR670407, CR730083, CR689908, CR636396, CR692686, CR702497, CR686227, CR653952, CR690058,…
organic substance transport	CR670441, CR657689, CR645255, CR644956, CR727059, CR676961, CR654973, CR703128, CR633898, CR634471, CR675017, CR633739, CR683352, CR637178, CR681462, CR648846, CR734459, CR698608, CR655529, CR637594, CR636689, CR685925, CR680254, CR700118, CR691181, CR725722, CR682709, CR653947, CR635885, CR734292, CR730770, CR639954, CR649634, CR730083, CR661811, CR638539, CR692686, CR653952, CR637341, CR666672
regulation of signaling	CR726585, CR636689, CR637594, CR730492, CR730690, CR657770, CR691181, CR645255, CR692481, CR659339, CR709401, CR680089, CR649634, CR639954, CR730083, CR664769, CR633739, CR733570, CR697247, CR681462, CR672367, CR708205, CR668750, CR658683
positive regulation of hormone secretion	CR672367, CR680089, CR657770
nucleic acid metabolic process	CR709810, CR675056, CR634634, CR721409, CR680509, CR688783, CR719480, CR641271, CR681887, CR691198, CR647171, CR631306, CR686165, CR716461, CR715486, CR674270, CR660996, CR707536, CR729212, CR700382, CR705766, CR724886, CR681558, CR716240, CR681327, CR714314, CR729077, CR715748, CR685571, CR658347, CR652542, CR657909, CR664720, CR711785, CR734459, CR725831, CR716990, CR719818, CR646698, CR672113,…
phosphate-containing compound metabolic process	CR721309, CR680509, CR674578, CR644956, CR729335, CR673274, CR685287, CR723469, CR700382, CR725237, CR723453, CR667304, CR642019, CR681327, CR685926, CR635249, CR675017, CR686575, CR637178, CR681462, CR697247, CR650121, CR723670, CR685925, CR726043, CR675629, CR634694, CR730770, CR690348, CR697193, CR639160, CR670407, CR730083, CR689908, CR636396, CR692686, CR702497, CR686227, CR653952, CR690058,…
macromolecule modification	CR675261, CR664036, CR634634, CR682600, CR687231, CR727059, CR659339, CR643388, CR728749, CR714940, CR683954, CR724361, CR729212, CR692557, CR634471, CR709562, CR681558, CR669150, CR664769, CR675017, CR709915, CR638378, CR717152, CR668750, CR658683, CR725831, CR682725, CR637857, CR687942, CR651495, CR671375, CR730770, CR639160, CR698251, CR638539, CR728815, CR647212, CR727817, CR692686, CR648302,…
enzyme linked receptor protein signaling pathway	CR721309, CR636689, CR637594, CR691181, CR645255, CR727059, CR659339, CR643388, CR725996, CR651495, CR730770, CR634471, CR730083, CR638539, CR647212, CR702497, CR675017, CR633739, CR648302, CR653952, CR697247, CR681462
cellular metabolic process	CR690438, CR709810, CR726683, CR675056, CR634634, CR680509, CR674578, CR687231, CR719480, CR641271, CR644956, CR643817, CR729335, CR643388, CR714940, CR724361, CR674270, CR685287, CR725237, CR707716, CR665534, CR633898, CR667304, CR642019, CR669150, CR681327, CR709915, CR686575, CR637178, CR696145, CR681462, CR697247, CR638378, CR658283, CR711785, CR698608, CR668750, CR658683, CR650121, CR725708,…
cofactor metabolic process	CR700382, CR640339, CR724758, CR641348, CR642019, CR697255, CR701367, CR685926, CR719075, CR635249, CR716536, CR701432, CR634694, CR647103
positive regulation of binding	CR730083, CR636689, CR637594, CR691181, CR702497, CR633739, CR645255, CR681462, CR725996
isoprenoid catabolic process	CR637857, CR638122
prenol metabolic process	CR637857, CR638122
prenol catabolic process	CR637857, CR638122
alcohol catabolic process	CR637857, CR638122
response to calcium ion	CR690813, CR695886
organic hydroxy compound catabolic process	CR637857, CR638122
nervous system development	CR728060, CR730492, CR634634, CR663528, CR727059, CR649316, CR729702, CR651495, CR639427, CR730770, CR649634, CR634471, CR634928, CR639954, CR718793, CR638539, CR647212, CR675017, CR648302, CR691115, CR653952, CR733570
protein transport	CR655529, CR680254, CR670441, CR657689, CR636689, CR637594, CR691181, CR645255, CR727059, CR682709, CR703128, CR635885, CR730770, CR634471, CR730083, CR638539, CR692686, CR675017, CR633739, CR683352, CR653952, CR637341, CR681462, CR666672
cell activation	CR636689, CR637594, CR730690, CR659427, CR688288, CR691181, CR645255, CR709401, CR725996, CR684247, CR730083, CR685125, CR725173, CR655573, CR730826, CR633739, CR657188, CR702497, CR693548, CR649480, CR686930, CR681462, CR645950
establishment of protein localization	CR655529, CR680254, CR670441, CR657689, CR636689, CR637594, CR691181, CR645255, CR727059, CR682709, CR703128, CR635885, CR730770, CR634471, CR730083, CR638539, CR692686, CR675017, CR633739, CR683352, CR653952, CR637341, CR681462, CR666672
cell-cell signaling	CR685925, CR636689, CR637594, CR730492, CR700118, CR691181, CR725722, CR645255, CR644956, CR653947, CR673803, CR725996, CR639954, CR633898, CR730083, CR661811, CR633739, CR702497, CR637178, CR733570, CR697247, CR681462, CR698608
regulation of developmental process	CR634699, CR718793, CR682725, CR637750, CR647070, CR647212, CR661738, CR692481, CR648302, CR697247, CR685571, CR648494, CR651495
vesicle targeting	CR683352, CR637341, CR703128
regulation of binding	CR730083, CR636689, CR637594, CR691181, CR702497, CR633739, CR645255, CR697247, CR681462, CR725996
folic acid-containing compound metabolic process	CR640339, CR724758, CR641348, CR647103
regulation of localization	CR690813, CR726585, CR695886, CR730083, CR636689, CR637594, CR657770, CR691181, CR702497, CR633739, CR645255, CR727660, CR681462, CR672367, CR709401, CR680089, CR725996, CR685032
regulation of ion transport	CR690813, CR695886, CR730083, CR636689, CR637594, CR691181, CR702497, CR633739, CR645255, CR681462, CR725996, CR685032
striated muscle cell differentiation	CR731805, CR718793, CR730083, CR636689, CR637594, CR730492, CR691181, CR633739, CR645255, CR733570, CR681462, AY616520, CR723469
protein glycosylation	CR692557, CR637857, CR709562, CR638122, CR687231
macromolecule glycosylation	CR692557, CR637857, CR709562, CR638122, CR687231
glycosylation	CR692557, CR637857, CR709562, CR638122, CR687231
cellular protein modification process	CR675261, CR664036, CR634634, CR682600, CR687231, CR727059, CR659339, CR643388, CR728749, CR714940, CR683954, CR724361, CR692557, CR634471, CR709562, CR669150, CR664769, CR675017, CR709915, CR638378, CR717152, CR668750, CR658683, CR682725, CR637857, CR687942, CR651495, CR671375, CR730770, CR639160, CR698251, CR638539, CR728815, CR647212, CR692686, CR648302, CR653952, CR638122, CR672566, CR691550
protein modification process	CR675261, CR664036, CR634634, CR682600, CR687231, CR727059, CR659339, CR643388, CR728749, CR714940, CR683954, CR724361, CR692557, CR634471, CR709562, CR669150, CR664769, CR675017, CR709915, CR638378, CR717152, CR668750, CR658683, CR682725, CR637857, CR687942, CR651495, CR671375, CR730770, CR639160, CR698251, CR638539, CR728815, CR647212, CR692686, CR648302, CR653952, CR638122, CR672566, CR691550
asymmetric cell division	CR648302, CR647212, CR651495
germ-line stem cell division	CR648302, CR647212, CR651495
regulation of photoreceptor cell differentiation	CR648302, CR647212, CR651495
regulation of gene expression	CR675261, CR637750, CR634634, CR682600, CR688783, CR661738, CR682701, CR656968, CR658131, CR640860, CR723850, CR681558, CR707098, CR716499, CR697247, CR717152, CR642989, CR658683, CR734344, CR680254, CR682725, CR658791, CR646259, CR651495, CR696610, CR718793, CR653236, CR698251, CR639832, CR641055, CR656482, CR698232, CR647212, CR732620, CR708387, CR648302, CR642184, CR733640, CR693920
secretion	CR685925, CR636689, CR637594, CR700118, CR637750, CR661738, CR691181, CR725722, CR645255, CR644956, CR653947, CR725996, CR703128, CR633898, CR730083, CR661811, CR725173, CR655573, CR730826, CR702497, CR633739, CR637178, CR683352, CR637341, CR697247, CR681462, CR645950, CR698608
regulation of macromolecule metabolic process	CR675261, CR637750, CR634634, CR682600, CR688783, CR661738, CR641271, CR682701, CR656968, CR658131, CR640860, CR723850, CR660996, CR724886, CR681558, CR684304, CR707098, CR686575, CR716499, CR697247, CR717152, CR642989, CR658683, CR734344, CR680254, CR730690, CR682725, CR658791, CR709401, CR646259, CR651495, CR659555, CR696610, CR718793, CR653236, CR698251, CR639832, CR641055, CR656482, CR647212,…
stem cell division	CR648302, CR647212, CR651495
neuron maturation	CR648302, CR647212, CR651495
metallo-sulfur cluster assembly	CR657393, CR668863, CR710203, CR708456, CR663189, CR707026
regulation of transport	CR690813, CR726585, CR695886, CR730083, CR636689, CR637594, CR657770, CR691181, CR702497, CR633739, CR645255, CR681462, CR672367, CR709401, CR680089, CR725996, CR685032
tRNA modification	CR729212, CR727817, CR725831
stem cell maintenance	CR648302, CR647212, CR651495
stem cell development	CR648302, CR647212, CR651495
glycoprotein biosynthetic process	CR692557, CR637857, CR709562, CR638122, CR687231
secretion by cell	CR685925, CR636689, CR637594, CR700118, CR691181, CR725722, CR645255, CR644956, CR653947, CR725996, CR703128, CR633898, CR730083, CR661811, CR725173, CR655573, CR730826, CR702497, CR633739, CR637178, CR683352, CR637341, CR697247, CR681462, CR645950, CR698608
regulation of hormone secretion	CR726585, CR672367, CR709401, CR680089, CR657770
porphyrin-containing compound biosynthetic process	CR700382, CR634694, CR701367, CR719075
tetrapyrrole biosynthetic process	CR700382, CR634694, CR701367, CR719075
compound eye morphogenesis	CR648302, CR647212, CR651495
compound eye development	CR648302, CR647212, CR651495
glycogen metabolic process	CR730083, CR636689, CR637594, CR691181, CR702497, CR633739, CR645255, CR681462, CR725996
energy reserve metabolic process	CR730083, CR636689, CR637594, CR691181, CR702497, CR633739, CR645255, CR681462, CR725996
DNA-dependent transcription, initiation	CR715748, CR714137, CR675056, CR674270, CR708205, CR715945, CR664720
morphogenesis of an epithelium	CR644956, CR642939, CR637178, CR685925, CR723850, CR726996, CR726237
establishment or maintenance of bipolar cell polarity	CR690813, CR695886, CR697247
cellular lipid catabolic process	CR732645, CR637857, CR682747, CR638122, CR731771
regulation of membrane potential	CR645255, CR633739, CR730083, CR636689, CR637594, CR681462, CR691181
pyrimidine nucleotide metabolic process	CR650121, CR686227
signal complex assembly	CR733570, CR730492
polarized epithelial cell differentiation	CR726996, CR726237
cell development	CR731805, CR636689, CR637594, CR730492, CR634634, CR691181, CR681887, CR645255, CR723469, CR651495, CR707758, CR649634, CR639954, CR730083, CR647212, CR633739, CR648302, CR733570, CR681462, CR697247, AY616520
protein localization	CR655529, CR680254, CR670441, CR657689, CR636689, CR637594, CR691181, CR645255, CR727059, CR682709, CR703128, CR635885, CR730770, CR634471, CR730083, CR638539, CR692686, CR675017, CR633739, CR683352, CR653952, CR637341, CR697247, CR681462, CR666672
lipid catabolic process	CR732645, CR637857, CR682747, CR638122, CR731771
brain development	CR730770, CR675017, CR727059, CR634471, CR649316, CR718793, CR653952, CR638539
striated muscle cell development	CR731805, CR730083, CR636689, CR637594, CR730492, CR691181, CR633739, CR645255, CR733570, CR681462, AY616520, CR723469
anatomical structure homeostasis	CR700382, CR719818, CR634694, CR701367
embryonic hemopoiesis	CR639832, CR646259, CR640860
muscle cell differentiation	CR731805, CR718793, CR730083, CR636689, CR637594, CR730492, CR691181, CR633739, CR645255, CR733570, CR681462, AY616520, CR723469
muscle cell development	CR731805, CR730083, CR636689, CR637594, CR730492, CR691181, CR633739, CR645255, CR733570, CR681462, AY616520, CR723469
glycoprotein metabolic process	CR692557, CR637857, CR709562, CR638122, CR687231
regulation of secretion	CR726585, CR672367, CR709401, CR680089, CR657770
transmembrane receptor protein tyrosine kinase signaling pathway	CR730770, CR634471, CR730083, CR636689, CR637594, CR638539, CR691181, CR645255, CR633739, CR727059, CR702497, CR675017, CR659339, CR653952, CR681462, CR697247, CR643388, CR725996
basic amino acid transport	CR648846, CR654973
carboxylic acid metabolic process	CR690438, CR655529, CR641348, CR731439, CR675112, CR641271, CR645428, CR732645, CR686165, CR723425, CR676961, CR660996, CR633623, CR639964, CR659555, CR640339, CR649634, CR639954, CR724758, CR731771, CR662067, CR706346, CR727851, CR732529, CR682747, CR671000, CR681987, CR658283, CR647103
central nervous system development	CR639427, CR730770, CR728060, CR634928, CR634471, CR718793, CR638539, CR663528, CR727059, CR675017, CR649316, CR653952, CR691115, CR729702
tRNA metabolic process	CR729212, CR727817, CR706346, CR681558, CR686165, CR725831
oxoacid metabolic process	CR690438, CR655529, CR641348, CR731439, CR675112, CR641271, CR645428, CR732645, CR686165, CR723425, CR676961, CR660996, CR633623, CR639964, CR659555, CR640339, CR649634, CR639954, CR724758, CR731771, CR662067, CR706346, CR727851, CR732529, CR682747, CR671000, CR681987, CR658283, CR647103
organic acid metabolic process	CR690438, CR655529, CR641348, CR731439, CR675112, CR641271, CR645428, CR732645, CR686165, CR723425, CR676961, CR660996, CR633623, CR639964, CR659555, CR640339, CR649634, CR639954, CR724758, CR731771, CR662067, CR706346, CR727851, CR732529, CR682747, CR671000, CR681987, CR658283, CR647103
cell differentiation	CR730492, CR659427, CR634634, CR663528, CR721409, CR681887, CR645255, CR726996, CR723469, CR639427, CR690813, CR707758, CR695886, CR633739, CR657188, CR733570, CR691115, CR697247, CR681462, CR685571, CR731805, CR637594, CR636689, CR730690, CR691181, CR692481, CR726237, CR651495, CR704315, CR639954, CR649634, CR730083, CR718793, CR647212, CR648302, AY616520
amino acid transport	CR649634, CR639954, CR648846, CR654973
regulation of system process	CR725237, CR649634, CR642939, CR639954, CR730083, CR636689, CR637594, CR682725, CR691181, CR633739, CR645255, CR681462, CR709401, CR728822
alpha-amino acid metabolic process	CR640339, CR649634, CR724758, CR639954, CR641348, CR731439, CR675112, CR645428, CR727851, CR732529, CR676961, CR647103
carbohydrate metabolic process	CR687231, CR645255, CR643388, CR692557, CR722441, CR709562, CR642019, CR685157, CR664249, CR685926, CR635249, CR633739, CR676040, CR681462, CR636779, CR701432, CR728902, CR717152, CR726585, CR637594, CR636689, CR724914, CR691181, CR637857, CR725996, CR730083, CR657325, CR656482, CR662067, CR693959, CR702497, CR638122, CR636922
chemotaxis	CR643171, CR733570, CR657269, CR730492, CR697247, CR662679
taxis	CR643171, CR733570, CR657269, CR730492, CR697247, CR662679
primary metabolic process	CR709810, CR726683, CR675056, CR634634, CR680509, CR687231, CR719480, CR641271, CR644956, CR643817, CR729335, CR643388, CR714940, CR724361, CR674270, CR685287, CR725237, CR707716, CR665534, CR642019, CR633589, CR669150, CR681327, CR653277, CR709915, CR686575, CR637178, CR696145, CR681462, CR697247, CR638378, CR658283, CR711785, CR668750, CR658683, CR650121, CR726585, CR685925, CR734344, CR716990,…
protein N-linked glycosylation	CR637857, CR709562, CR638122, CR687231
regulation of biological quality	CR727934, CR728060, CR730492, CR688288, CR634634, CR688783, CR645255, CR644956, CR729335, CR723850, CR729702, CR728822, CR700382, CR725237, CR723453, CR633898, CR666238, CR685125, CR707098, CR725173, CR655573, CR693548, CR633739, CR637178, CR686930, CR681462, CR697247, CR729544, CR645950, CR717152, CR698608, CR726585, CR637594, CR636689, CR685925, CR691037, CR700118, AJ544914, CR719818, CR691181,…
morphogenesis of a polarized epithelium	CR726996, CR726237
somitogenesis	CR726996, CR726237
mechanosensory behavior	CR649634, CR639954
serine family amino acid biosynthetic process	CR671000, CR639964
acidic amino acid transport	CR649634, CR639954
neutral amino acid transport	CR648846, CR654973
L-glutamate transport	CR649634, CR639954
somite development	CR726996, CR726237
tissue migration	CR723850, CR700292
neuron development	CR648302, CR733570, CR730492, CR634634, CR647212, CR651495
organophosphate metabolic process	CR721309, CR642072, CR706099, CR680509, CR733502, CR644956, CR725753, CR729335, CR673274, CR685287, CR723469, CR700382, CR725237, CR723453, CR642019, CR681327, CR685926, CR635249, CR686575, CR637178, CR691488, CR725367, CR697247, CR672367, CR701432, CR657909, CR650121, CR731805, CR685925, CR723670, CR719014, CR634694, CR690348, CR670407, CR689908, CR636396, CR692686, CR686227, CR681987, CR690058,…
cell projection organization	CR733570, CR730492, CR697247, CR672367, CR634634, CR680089, CR657770
DNA-dependent DNA replication	CR700382, CR634694, CR701367
regulation of morphogenesis of a branching structure	CR634699, CR648494, CR647070
pteridine-containing compound metabolic process	CR640339, CR724758, CR641348, CR647103
organonitrogen compound biosynthetic process	CR721309, CR650121, CR675112, CR719075, CR719014, CR634694, CR633623, CR639964, CR700382, CR639954, CR724758, CR649634, CR689908, CR711458, CR701367, CR671000, CR690058
negative regulation of cellular process	CR730690, CR636882, CR637750, CR688288, CR661738, CR687231, CR641271, CR733502, CR709695, CR710922, CR692481, CR659339, CR634694, CR660996, CR651495, CR659555, CR700382, CR684247, CR709562, CR685125, CR707098, CR647212, CR693548, CR649480, CR648302, CR686930, CR681987, CR708205, CR645001, CR717412, CR658683
tRNA processing	CR729212, CR727817, CR725831
intracellular estrogen receptor signaling pathway	CR634699, CR648494, CR647070
mammary gland epithelial cell proliferation	CR634699, CR648494, CR647070
mammary gland epithelium development	CR634699, CR648494, CR647070
response to chemical stimulus	CR643171, CR730492, CR680509, CR687231, CR733502, CR645255, CR723850, CR723469, CR703128, CR690813, CR695886, CR709562, CR664769, CR681327, CR725173, CR655573, CR633739, CR683352, CR733570, CR681462, CR697247, CR645950, CR657909, CR728902, CR668750, CR726585, CR731805, CR637594, CR636689, CR657269, CR730690, CR691181, CR692481, CR642858, CR709401, CR725996, CR649634, CR639954, CR730083, CR703181,…
blastocyst development	CR643817, CR682725
segmentation	CR726996, CR726237
mammary gland development	CR634699, CR648494, CR647070
meiosis	CR728060, CR648302, CR647212, CR729702, CR651495
meiotic cell cycle	CR728060, CR648302, CR647212, CR729702, CR651495
M phase of meiotic cell cycle	CR728060, CR648302, CR647212, CR729702, CR651495
gamete generation	CR671375, CR647212, CR640399, CR727851, CR648302, CR646259, CR643388, CR686759, CR651495
cellular glucan metabolic process	CR730083, CR636689, CR637594, CR691181, CR702497, CR633739, CR645255, CR681462, CR725996
glucan metabolic process	CR730083, CR636689, CR637594, CR691181, CR702497, CR633739, CR645255, CR681462, CR725996
polysaccharide metabolic process	CR730083, CR636689, CR637594, CR691181, CR702497, CR633739, CR645255, CR681462, CR725996
cellular polysaccharide metabolic process	CR730083, CR636689, CR637594, CR691181, CR702497, CR633739, CR645255, CR681462, CR725996
polyprenol metabolic process	CR637857, CR638122
neuromuscular process	CR649634, CR639954
establishment of localization in cell	CR657689, CR645255, CR644956, CR727059, CR703128, CR633898, CR634471, CR725173, CR655573, CR675017, CR633739, CR683352, CR637178, CR681462, CR697247, CR645950, CR698608, CR655529, CR637594, CR636689, CR685925, CR680254, CR700118, CR691181, CR725722, CR653947, CR725996, CR635885, CR730770, CR649634, CR639954, CR730083, CR661811, CR638539, CR730826, CR702497, CR692686, CR653952, CR637341
ion transport	CR726585, CR723670, CR691037, CR636689, CR637594, CR691181, CR645255, CR648221, CR654973, CR725996, CR728822, CR690813, CR635170, CR725237, CR695886, CR649634, CR639954, CR730083, CR702497, CR633739, CR727660, CR707568, CR681462, CR691625, CR648846
developmental process involved in reproduction	CR648302, CR634699, CR648494, CR647070, CR686759, CR647212, CR651495
programmed cell death	CR731805, CR700118, CR641271, CR658791, CR651459, CR653947, CR660996, CR723469, CR651495, CR659555, CR718793, CR661811, CR703752, CR707098, CR665581, CR664769, CR728815, CR647212, CR657188, CR648302, CR642184, CR681987, CR660645, CR717152, CR668750
epidermal cell differentiation	CR690813, CR695886, CR697247
regulation of primary metabolic process	CR675261, CR637750, CR634634, CR682600, CR661738, CR641271, CR682701, CR656968, CR658131, CR643388, CR640860, CR660996, CR724886, CR684304, CR707098, CR700292, CR686575, CR716499, CR697247, CR642989, CR658683, CR734344, CR680254, CR730690, CR682725, CR692698, CR658791, CR709401, CR646259, CR659555, CR718793, CR653236, CR698251, CR639832, CR641055, CR656482, CR698232, CR681860, CR708387, CR732620,…
regulation of actin filament polymerization	CR693548, CR684247, CR649480, CR686930, CR685125, CR688288
negative regulation of actin filament polymerization	CR693548, CR684247, CR649480, CR686930, CR685125, CR688288
regulation of protein polymerization	CR693548, CR684247, CR649480, CR686930, CR685125, CR688288
negative regulation of protein polymerization	CR693548, CR684247, CR649480, CR686930, CR685125, CR688288
oxidation-reduction process	CR690438, CR685925, CR636689, CR637594, CR700118, CR691181, CR725722, CR645255, CR644956, CR677866, CR654197, CR653947, CR649858, CR725996, CR655820, CR633898, CR730083, CR661811, CR642019, CR685926, CR635249, CR702497, CR633739, CR637178, CR658066, CR681462, CR701432, CR675118, CR698608
cellular amino acid metabolic process	CR641348, CR731439, CR675112, CR641271, CR645428, CR686165, CR676961, CR660996, CR633623, CR659555, CR639964, CR640339, CR639954, CR724758, CR649634, CR706346, CR727851, CR732529, CR671000, CR681987, CR658283, CR647103
macromolecule localization	CR655529, CR680254, CR670441, CR700774, CR657689, CR636689, CR637594, CR688783, CR691181, CR645255, CR727059, CR682709, CR676961, CR703128, CR635885, CR730770, CR730938, CR634471, CR730083, CR638539, CR692686, CR675017, CR633739, CR686575, CR683352, CR637341, CR653952, CR697247, CR681462, CR666672, CR734459
regulation of cellular metabolic process	CR675261, CR637750, CR634634, CR682600, CR661738, CR641271, CR682701, CR656968, CR658131, CR643388, CR640860, CR660996, CR724886, CR684304, CR707098, CR700292, CR686575, CR716499, CR697247, CR642989, CR658683, CR734344, CR680254, CR730690, CR682725, CR692698, CR658791, CR709401, CR646259, CR659555, CR718793, CR653236, CR698251, CR639832, CR641055, CR656482, CR698232, CR681860, CR708387, CR732620,…
negative regulation of protein complex assembly	CR693548, CR684247, CR649480, CR686930, CR685125, CR688288
regulation of cell growth	CR733570, CR730492
alpha-beta T cell activation involved in immune response	CR657188, CR659427
T cell differentiation involved in immune response	CR657188, CR659427
alpha-beta T cell differentiation involved in immune response	CR657188, CR659427
CD4-positive, alpha-beta T cell differentiation involved in immune response	CR657188, CR659427
interferon-gamma production	CR657188, CR659427
T-helper cell differentiation	CR657188, CR659427
cellular developmental process	CR730492, CR659427, CR634634, CR663528, CR721409, CR681887, CR645255, CR726996, CR723469, CR639427, CR690813, CR707758, CR695886, CR700292, CR714862, CR633739, CR657188, CR733570, CR691115, CR697247, CR681462, CR685571, CR731805, CR637594, CR636689, CR730690, CR691181, CR692481, CR646259, CR673803, CR704315, CR726237, CR651495, CR649634, CR639954, CR718793, CR730083, CR647212, CR648302, AY616520
regulation of protein complex assembly	CR693548, CR684247, CR649480, CR686930, CR685125, CR688288
regulation of leukocyte activation	CR686575, CR659339, CR667332, CR730690, CR697247
single-organism behavior	CR681887, CR643817, CR649634, CR639954, CR709401
regulation of lymphocyte activation	CR686575, CR659339, CR667332, CR730690, CR697247
cell surface receptor signaling pathway	CR721309, CR636689, CR637594, CR730690, CR634634, CR691181, CR636791, CR645255, CR727059, CR659339, CR643388, CR709401, CR725996, CR651495, CR730770, CR697193, CR634471, CR730083, CR667304, CR638539, CR647212, CR702497, CR675017, CR633739, CR648302, CR653952, CR697247, CR681462, CR668310, CR687570
anion transport	CR690813, CR695886, CR649634, CR639954, CR648846, CR654973
axonogenesis	CR733570, CR730492, CR634634
cell maturation	CR648302, CR647212, CR651495
cell cycle process	CR728060, CR636882, CR641271, CR645255, CR643817, CR727059, CR643388, CR721384, CR660996, CR729702, CR700382, CR634471, CR724886, CR707098, CR675017, CR633739, CR697247, CR681462, CR637594, CR636689, CR708764, CR691181, CR634694, CR660745, CR659555, CR651495, CR671375, CR730770, CR730083, CR638539, CR647212, CR701367, CR648302, CR653952, CR681987
porphyrin-containing compound metabolic process	CR700382, CR634694, CR701367, CR719075
regulation of transcription from RNA polymerase II promoter	CR675261, CR718793, CR639832, CR682725, CR637750, CR707098, CR682600, CR661738, CR708387, CR640860, CR646259, CR693920, CR658683
cellular homeostasis	CR726585, CR727934, CR691037, CR636689, CR637594, CR730492, CR634634, CR691181, CR645255, CR729335, CR648221, CR725996, CR728822, CR725237, CR635170, CR723453, CR730083, CR653236, CR641055, CR702497, CR633739, CR681462, CR699150
metal ion transport	CR726585, CR723670, CR691037, CR636689, CR637594, CR691181, CR645255, CR648221, CR654973, CR725996, CR635170, CR725237, CR730083, CR702497, CR633739, CR727660, CR681462, CR648846
cellular process involved in reproduction	CR640399, CR728060, CR648302, CR647212, CR729702, CR651495
regulation of cellular biosynthetic process	CR675261, CR637750, CR634634, CR682600, CR661738, CR682701, CR656968, CR658131, CR640860, CR707098, CR700292, CR716499, CR697247, CR642989, CR658683, CR734344, CR680254, CR682725, CR692698, CR658791, CR646259, CR653236, CR718793, CR698251, CR639832, CR641055, CR656482, CR698232, CR681860, CR732620, CR708387, CR642184, CR733640, CR693920
multicellular organism reproduction	CR671375, CR647212, CR640399, CR727851, CR648302, CR646259, CR643388, CR686759, CR651495
multicellular organismal reproductive process	CR671375, CR647212, CR640399, CR727851, CR648302, CR646259, CR643388, CR686759, CR651495
tetrapyrrole metabolic process	CR700382, CR634694, CR701367, CR719075
neuron projection morphogenesis	CR733570, CR730492, CR634634
regulation of cell activation	CR686575, CR659339, CR667332, CR730690, CR697247
nucleoside phosphate metabolic process	CR721309, CR706099, CR680509, CR733502, CR644956, CR725753, CR673274, CR685287, CR723469, CR700382, CR725237, CR642019, CR681327, CR685926, CR635249, CR637178, CR691488, CR725367, CR697247, CR672367, CR701432, CR657909, CR650121, CR731805, CR685925, CR723670, CR719014, CR634694, CR690348, CR670407, CR689908, CR636396, CR692686, CR686227, CR681987, CR690058, CR691550
energy derivation by oxidation of organic compounds	CR690438, CR685925, CR636689, CR637594, CR700118, CR691181, CR725722, CR645255, CR644956, CR677866, CR653947, CR649858, CR725996, CR655820, CR633898, CR730083, CR661811, CR702497, CR633739, CR637178, CR658066, CR681462, CR701432, CR675118, CR698608
regulation of biosynthetic process	CR675261, CR637750, CR634634, CR682600, CR661738, CR682701, CR656968, CR658131, CR640860, CR707098, CR700292, CR716499, CR697247, CR642989, CR658683, CR734344, CR680254, CR682725, CR692698, CR658791, CR646259, CR653236, CR718793, CR698251, CR639832, CR641055, CR656482, CR698232, CR681860, CR732620, CR708387, CR642184, CR733640, CR693920
single-organism carbohydrate metabolic process	CR726585, CR636689, CR637594, CR687231, CR691181, CR645255, CR637857, CR643388, CR725996, CR692557, CR709562, CR730083, CR642019, CR664249, CR656482, CR657325, CR662067, CR685926, CR635249, CR702497, CR633739, CR681462, CR638122, CR636779, CR636922, CR701432, CR728902, CR717152
glutamate metabolic process	CR649634, CR639954
CD4-positive, alpha-beta T cell activation	CR657188, CR659427
CD4-positive, alpha-beta T cell differentiation	CR657188, CR659427
intracellular transport	CR655529, CR680254, CR657689, CR636689, CR637594, CR691181, CR645255, CR727059, CR725996, CR635885, CR730770, CR649634, CR634471, CR639954, CR730083, CR638539, CR692686, CR675017, CR702497, CR633739, CR653952, CR681462
sexual reproduction	CR671375, CR647212, CR640399, CR727851, CR648302, CR646259, CR643388, CR686759, CR651495
neuron projection development	CR733570, CR730492, CR634634
male gamete generation	CR671375, CR640399, CR727851, CR643388, CR646259
cytoplasmic transport	CR730083, CR636689, CR637594, CR691181, CR702497, CR633739, CR645255, CR681462, CR725996, CR635885
response to metal ion	CR636689, CR637594, CR691181, CR645255, CR642858, CR725996, CR690813, CR695886, CR730083, CR703181, CR655573, CR730826, CR725173, CR633739, CR702497, CR681462, CR645950
cellular localization	CR657689, CR645255, CR644956, CR727059, CR703128, CR633898, CR634471, CR725173, CR655573, CR675017, CR633739, CR683352, CR637178, CR681462, CR697247, CR645950, CR698608, CR655529, CR637594, CR636689, CR685925, CR680254, CR700118, CR691181, CR725722, CR653947, CR725996, CR635885, CR730770, CR649634, CR639954, CR730083, CR661811, CR638539, CR730826, CR702497, CR692686, CR653952, CR637341
pentose-phosphate shunt	CR642019, CR701432, CR685926, CR635249
NADP metabolic process	CR642019, CR701432, CR685926, CR635249
NADPH regeneration	CR642019, CR701432, CR685926, CR635249
intracellular protein transport	CR730770, CR655529, CR634471, CR730083, CR680254, CR657689, CR636689, CR637594, CR638539, CR691181, CR645255, CR727059, CR675017, CR633739, CR653952, CR681462, CR635885
nerve development	CR649634, CR639954
alpha-beta T cell activation	CR657188, CR659427
alpha-beta T cell differentiation	CR657188, CR659427
developmental maturation	CR648302, CR647212, CR651495
behavior	CR681887, CR643817, CR649634, CR639954, CR634634, CR709401
protein polyubiquitination	CR648302, CR724361, CR647212, CR651495
cell death	CR731805, CR700118, CR641271, CR658791, CR651459, CR653947, CR660996, CR723469, CR651495, CR659555, CR718793, CR661811, CR703752, CR707098, CR665581, CR664769, CR728815, CR647212, CR657188, CR648302, CR642184, CR681987, CR660645, CR717152, CR668750
death	CR731805, CR700118, CR641271, CR658791, CR651459, CR653947, CR660996, CR723469, CR651495, CR659555, CR718793, CR661811, CR703752, CR707098, CR665581, CR664769, CR728815, CR647212, CR657188, CR648302, CR642184, CR681987, CR660645, CR717152, CR668750
carboxylic acid transport	CR649634, CR639954, CR648846, CR654973
nucleosome organization	CR728060, CR639832, CR646259, CR640860, CR729702
chromosome organization	CR700382, CR707815, CR728060, CR639832, CR719818, CR701367, CR728815, CR640860, CR646259, CR634694, CR729702, CR658683, CR691550
positive regulation of catalytic activity	CR730083, CR636689, CR637594, CR700292, CR691181, CR702497, CR633739, CR645255, CR681462, CR643388, CR725996
coenzyme metabolic process	CR640339, CR724758, CR641348, CR642019, CR697255, CR685926, CR635249, CR701432, CR647103
regulation of lipid kinase activity	CR686575, CR697247
negative regulation of striated muscle tissue development	CR637750, CR661738
negative regulation of muscle organ development	CR637750, CR661738
regulation of T cell activation	CR659339, CR667332
negative regulation of muscle tissue development	CR637750, CR661738
establishment of organelle localization	CR683352, CR637341, CR697247, CR703128
axon guidance	CR733570, CR730492
protein-DNA complex subunit organization	CR728060, CR639832, CR646259, CR640860, CR729702
nucleobase-containing small molecule metabolic process	CR721309, CR706099, CR680509, CR733502, CR644956, CR725753, CR673274, CR685287, CR723469, CR700382, CR725237, CR642019, CR681327, CR685926, CR635249, CR637178, CR691488, CR725367, CR697247, CR672367, CR701432, CR657909, CR650121, CR731805, CR685925, CR723670, CR653403, CR719014, CR634694, CR690348, CR670407, CR689908, CR636396, CR692686, CR686227, CR681987, CR690058, CR691550
single organism reproductive process	CR671375, CR647212, CR640399, CR727851, CR648302, CR646259, CR643388, CR686759, CR651495
organic acid transport	CR649634, CR639954, CR648846, CR654973
epidermis development	CR690813, CR695886, CR697247
regulation of striated muscle tissue development	CR637750, CR661738
regulation of muscle organ development	CR637750, CR661738
pyrimidine-containing compound metabolic process	CR650121, CR686227
regulation of muscle tissue development	CR637750, CR661738
cellular protein localization	CR655529, CR680254, CR657689, CR636689, CR637594, CR691181, CR645255, CR727059, CR635885, CR730770, CR634471, CR730083, CR638539, CR633739, CR675017, CR692686, CR653952, CR681462
cellular macromolecule localization	CR655529, CR680254, CR657689, CR636689, CR637594, CR691181, CR645255, CR727059, CR635885, CR730770, CR634471, CR730083, CR638539, CR633739, CR675017, CR692686, CR653952, CR681462
regulation of cellular macromolecule biosynthetic process	CR675261, CR680254, CR734344, CR682725, CR637750, CR634634, CR682600, CR661738, CR682701, CR656968, CR658791, CR658131, CR646259, CR640860, CR718793, CR653236, CR698251, CR639832, CR641055, CR707098, CR656482, CR698232, CR708387, CR732620, CR642184, CR733640, CR716499, CR697247, CR693920, CR642989, CR658683
anatomical structure morphogenesis	CR642939, CR730492, CR634634, CR688783, CR732630, CR641271, CR644956, CR723850, CR726996, CR723469, CR707758, CR684304, CR700292, CR714862, CR727851, CR637178, CR733570, CR698858, CR697247, CR728902, CR731805, CR685925, CR682725, CR678927, CR692481, CR696695, CR649316, CR673803, CR726237, CR651495, CR649634, CR639160, CR639954, CR718793, CR647212, CR648302
phospholipid metabolic process	CR642072, CR723453, CR686575, CR729335
cellular carbohydrate metabolic process	CR730083, CR636689, CR637594, CR691181, CR702497, CR633739, CR645255, CR681462, CR725996
regulation of protein stability	CR723850, CR707098, CR717152
regulation of synaptic transmission	CR649634, CR639954, CR709401
chordate embryonic development	CR709562, CR682725, CR656482, CR687231, CR643817, CR659339, CR692481, CR693090, CR726996, CR726237
cellular modified amino acid metabolic process	CR640339, CR724758, CR727851, CR641348, CR658283, CR675112, CR647103
DNA replication	CR700382, CR634694, CR701367
response to inorganic substance	CR636689, CR637594, CR691181, CR645255, CR642858, CR725996, CR690813, CR695886, CR730083, CR703181, CR655573, CR730826, CR725173, CR633739, CR702497, CR681462, CR645950
regulation of anatomical structure morphogenesis	CR634699, CR682725, CR648494, CR647070
regulation of macromolecule biosynthetic process	CR675261, CR680254, CR734344, CR682725, CR637750, CR634634, CR682600, CR661738, CR682701, CR656968, CR658791, CR658131, CR646259, CR640860, CR718793, CR653236, CR698251, CR639832, CR641055, CR707098, CR656482, CR698232, CR708387, CR732620, CR642184, CR733640, CR716499, CR697247, CR693920, CR642989, CR658683
negative regulation of cell differentiation	CR648302, CR647212, CR651495
muscle structure development	CR731805, CR718793, CR730083, CR636689, CR637594, CR730492, CR691181, CR633739, CR645255, CR649316, CR733570, CR681462, AY616520, CR723469
spinal cord development	CR639427, CR691115, CR663528
cell differentiation in spinal cord	CR639427, CR691115, CR663528
cellular component organization	CR707815, CR728060, CR730492, CR706099, CR663189, CR688288, CR634634, CR707026, CR688783, CR657770, CR673274, CR643388, CR708456, CR640860, CR721384, CR680089, CR723469, CR729702, CR703128, CR700382, CR707758, CR692557, CR667304, CR685125, CR707098, CR700292, CR714862, CR693548, CR657393, CR668863, CR683352, CR733570, CR686930, CR697247, CR672367, CR645950, CR705700, CR658683, CR731805, CR719818,…
cell adhesion	CR697247, CR710939, CR726996, CR666802, CR726237
biological adhesion	CR697247, CR710939, CR726996, CR666802, CR726237
nicotinamide nucleotide metabolic process	CR642019, CR701432, CR685926, CR635249
intracellular signal transduction	CR685925, CR673538, CR730690, CR659427, CR641271, CR706224, CR644956, CR692481, CR709401, CR660996, CR659555, CR690348, CR692686, CR657188, CR637178, CR691488, CR686575, CR697247, CR672367, CR729544, CR681987, CR705700
regulation of lipid metabolic process	CR686575, CR697247, CR643388
regulation of growth	CR733570, CR730492, CR682725
chromatin organization	CR707815, CR728060, CR639832, CR728815, CR640860, CR646259, CR729702, CR658683, CR691550
cation transport	CR726585, CR723670, CR691037, CR636689, CR637594, CR691181, CR645255, CR648221, CR654973, CR725996, CR635170, CR725237, CR730083, CR702497, CR633739, CR727660, CR681462, CR691625, CR707568, CR648846
methylation	CR692686, CR681558, CR728815, CR658683
macromolecule methylation	CR692686, CR681558, CR728815, CR658683
regulation of multicellular organismal process	CR642939, CR634699, CR636689, CR637594, CR730690, CR682725, CR637750, CR647070, CR661738, CR691181, CR645255, CR709401, CR651495, CR728822, CR725237, CR649634, CR639954, CR730083, CR647212, CR633739, CR648302, CR681462, CR648494
nucleotide-excision repair	CR700382, CR634694, CR708205, CR701367
pyridine nucleotide metabolic process	CR642019, CR701432, CR685926, CR635249
cell cycle	CR728060, CR636882, CR659427, CR634634, CR641271, CR645255, CR643817, CR727059, CR643388, CR721384, CR660996, CR729702, CR700382, CR634471, CR724886, CR707098, CR651307, CR633739, CR675017, CR657188, CR641141, CR681462, CR697247, CR637594, CR636689, CR708764, CR691181, CR634694, CR660745, CR651495, CR659555, CR730770, CR671375, CR669069, CR643443, CR730083, CR638539, CR647212, CR701367, CR648302,…
RNA modification	CR729212, CR727817, CR725831
negative regulation of molecular function	CR730083, CR636689, CR637594, CR641473, CR644425, CR634634, CR691181, CR645255, CR702497, CR633739, CR658791, CR642184, CR652306, CR681462, CR725996
neuron differentiation	CR648302, CR733570, CR730492, CR634634, CR647212, CR651495
cellular ion homeostasis	CR726585, CR691037, CR636689, CR637594, CR730492, CR634634, CR691181, CR645255, CR648221, CR725996, CR728822, CR635170, CR725237, CR730083, CR633739, CR702497, CR681462
epithelial cell proliferation	CR634699, CR648494, CR647070
regulation of organelle organization	CR690813, CR695886, CR684247, CR685125, CR688288, CR693548, CR649480, CR686930
skeletal muscle organ development	CR649316, AY616520
cellular chemical homeostasis	CR726585, CR691037, CR636689, CR637594, CR730492, CR634634, CR691181, CR645255, CR648221, CR725996, CR728822, CR635170, CR725237, CR730083, CR633739, CR702497, CR681462
pyridine-containing compound metabolic process	CR642019, CR701432, CR685926, CR635249
amino acid import	CR649634, CR639954
cellular lipid metabolic process	CR642072, CR723453, CR731771, CR697255, CR662067, CR732645, CR729335, CR686575, CR637857, CR634320, CR638122, CR682747
cofactor biosynthetic process	CR700382, CR724758, CR634694, CR701367, CR719075
response to mechanical stimulus	CR649634, CR639954
hexose metabolic process	CR726585, CR636689, CR637594, CR691181, CR645255, CR643388, CR725996, CR730083, CR642019, CR664249, CR656482, CR657325, CR662067, CR685926, CR635249, CR633739, CR702497, CR681462, CR636779, CR636922, CR701432, CR728902, CR717152
nucleoside monophosphate metabolic process	CR650121, CR725753, CR725367
regulation of cellular component organization	CR690813, CR695886, CR684247, CR698251, CR730492, CR685125, CR688288, CR693548, CR667381, CR649480, CR733570, CR686930
nucleotide metabolic process	CR721309, CR650121, CR689908, CR636396, CR642019, CR685926, CR635249, CR686227, CR719014, CR690058, CR701432
organelle localization	CR683352, CR637341, CR697247, CR703128
vesicle localization	CR683352, CR637341, CR703128
establishment of vesicle localization	CR683352, CR637341, CR703128
monosaccharide metabolic process	CR726585, CR636689, CR637594, CR691181, CR645255, CR643388, CR725996, CR730083, CR642019, CR664249, CR656482, CR657325, CR662067, CR685926, CR635249, CR633739, CR702497, CR681462, CR636779, CR636922, CR701432, CR728902, CR717152
ion homeostasis	CR726585, CR691037, CR636689, CR637594, CR730492, CR634634, CR691181, CR645255, CR648221, CR725996, CR728822, CR635170, CR725237, CR730083, CR633739, CR702497, CR681462
embryo development ending in birth or egg hatching	CR709562, CR682725, CR656482, CR687231, CR643817, CR659339, CR692481, CR693090, CR726996, CR726237
negative regulation of cytoskeleton organization	CR693548, CR684247, CR649480, CR686930, CR685125, CR688288
small molecule catabolic process	CR732645, CR637857, CR682747, CR638122, CR731771
single-organism catabolic process	CR732645, CR637857, CR682747, CR638122, CR731771
fatty acid catabolic process	CR732645, CR682747, CR731771
isoprenoid metabolic process	CR637857, CR634320, CR638122, CR697255
epithelial cell differentiation	CR697247, CR726996, CR726237
oxidoreduction coenzyme metabolic process	CR642019, CR701432, CR685926, CR635249
regulation of translation	CR680254, CR653236, CR734344, CR698251, CR641055, CR698232, CR732620, CR682701, CR733640, CR642989
regulation of hydrolase activity	CR730083, CR636689, CR637594, CR641473, CR644425, CR634634, CR691181, CR692686, CR645255, CR702497, CR633739, CR652306, CR681462, CR725996
muscle system process	CR731805, CR636689, CR637594, CR691181, CR645255, CR673803, CR723469, CR725996, CR725237, CR730083, CR726640, CR708387, CR633739, CR702497, CR727660, CR681462
germ cell development	CR648302, CR647212, CR651495
cellular process involved in reproduction in multicellular organism	CR648302, CR647212, CR651495
organic anion transport	CR649634, CR639954, CR648846, CR654973
apoptotic process	CR718793, CR703752, CR707098, CR665581, CR664769, CR641271, CR658791, CR642184, CR651459, CR681987, CR660996, CR660645, CR717152, CR668750, CR659555
monocarboxylic acid catabolic process	CR732645, CR682747, CR731771
regulation of cellular component biogenesis	CR693548, CR684247, CR649480, CR686930, CR685125, CR688288
cellular cation homeostasis	CR725237, CR635170, CR730083, CR691037, CR636689, CR637594, CR634634, CR691181, CR645255, CR702497, CR633739, CR681462, CR648221, CR725996, CR728822
transmembrane receptor protein serine/threonine kinase signaling pathway	CR648302, CR647212, CR651495
cell morphogenesis involved in neuron differentiation	CR733570, CR730492, CR634634
homeostatic process	CR726585, CR727934, CR691037, CR636689, CR637594, CR730492, CR719818, CR634634, CR691181, CR645255, CR729335, CR648221, CR634694, CR725996, CR728822, CR700382, CR725237, CR635170, CR723453, CR730083, CR653236, CR641055, CR657325, CR701367, CR702497, CR633739, CR681462, CR699150
regulation of actin polymerization or depolymerization	CR693548, CR684247, CR649480, CR686930, CR685125, CR688288
cellular macromolecule metabolic process	CR709810, CR726683, CR675056, CR634634, CR680509, CR687231, CR719480, CR641271, CR643817, CR643388, CR714940, CR724361, CR674270, CR685287, CR707716, CR665534, CR669150, CR681327, CR709915, CR696145, CR681462, CR638378, CR711785, CR668750, CR658683, CR734344, CR716990, CR711774, CR726462, CR634694, CR730938, CR639160, CR730083, CR723778, CR641055, CR732620, CR692686, CR714137, CR638122, AY616520,…
one-carbon metabolic process	CR725055, CR640339, CR725708, CR724758, CR641348, CR730901, CR631270, CR734819, CR727851, CR633623, CR647103
regulation of actin filament length	CR693548, CR684247, CR649480, CR686930, CR685125, CR688288
cellular amino acid biosynthetic process	CR649634, CR724758, CR639954, CR671000, CR633623, CR675112, CR639964
tissue development	CR642939, CR731805, CR634699, CR685925, CR647070, CR644956, CR649316, CR723850, CR707536, CR726996, CR723469, CR726237, CR690813, CR695886, CR718793, CR700292, CR637178, CR697247, CR648494, AY616520, CR728902
nucleobase metabolic process	CR653403, CR725753, CR725367
protein demethylation	CR675261, CR682600
dicarboxylic acid transport	CR649634, CR639954
protein dealkylation	CR675261, CR682600
negative regulation of organelle organization	CR693548, CR684247, CR649480, CR686930, CR685125, CR688288
regulation of actin cytoskeleton organization	CR693548, CR684247, CR649480, CR686930, CR685125, CR688288
protein ubiquitination	CR648302, CR724361, CR687942, CR647212, CR651495
regulation of RNA stability	CR696610, CR688783
regulation of mRNA stability	CR696610, CR688783
demethylation	CR675261, CR682600
negative regulation of transcription from RNA polymerase II promoter	CR637750, CR661738, CR658683
cation homeostasis	CR725237, CR635170, CR730083, CR691037, CR636689, CR637594, CR634634, CR691181, CR645255, CR702497, CR633739, CR681462, CR648221, CR725996, CR728822
regulation of actin filament-based process	CR693548, CR684247, CR649480, CR686930, CR685125, CR688288
cell morphogenesis involved in differentiation	CR707758, CR649634, CR639954, CR733570, CR730492, CR634634
metabolic process	CR700408, CR690438, CR709810, CR654499, CR675056, CR659427, CR647070, CR680509, CR674578, CR687231, CR719480, CR641271, CR643817, CR729335, CR714940, CR660979, CR731966, CR728822, CR729500, CR665534, CR633898, CR705662, CR642019, CR647903, CR633589, CR681327, CR653277, CR639329, CR709915, CR686575, CR637178, CR654007, CR689971, CR719374, CR697247, CR711785, CR698608, CR658683, CR668750, CR650121,…
generation of precursor metabolites and energy	CR690438, CR685925, CR636689, CR637594, CR700118, CR691181, CR725722, CR645255, CR644956, CR677866, CR653947, CR643388, CR649858, CR642858, CR725996, CR655820, CR633898, CR730083, CR661811, CR702497, CR633739, CR637178, CR658066, CR681462, CR701432, CR675118, CR698608
cell part morphogenesis	CR733570, CR730492, CR634634
regulation of neuron differentiation	CR648302, CR647212, CR651495
cell projection morphogenesis	CR733570, CR730492, CR634634
glutamine family amino acid metabolic process	CR649634, CR639954, CR676961
negative regulation of transcription, DNA-dependent	CR637750, CR661738, CR658683
negative regulation of cellular component organization	CR693548, CR684247, CR649480, CR686930, CR685125, CR688288
regulation of multicellular organismal development	CR648302, CR682725, CR637750, CR647212, CR661738, CR651495
organic acid biosynthetic process	CR649634, CR724758, CR639954, CR671000, CR633623, CR675112, CR639964
carboxylic acid biosynthetic process	CR649634, CR724758, CR639954, CR671000, CR633623, CR675112, CR639964
cellular catabolic process	CR726683, CR706099, CR680509, CR641271, CR733502, CR644956, CR725753, CR732645, CR673274, CR724361, CR685287, CR660996, CR723469, CR700382, CR725237, CR724886, CR731771, CR664769, CR681327, CR691488, CR637178, CR682747, CR697247, CR672367, CR657909, CR668750, CR731805, CR685925, CR637857, CR634694, CR651495, CR659555, CR690348, CR670407, CR647212, CR731665, CR692686, CR648302, CR638122, CR681987,…
multicellular organismal movement	CR725237, CR727660, CR673803
negative regulation of cellular macromolecule biosynthetic process	CR637750, CR661738, CR658683
anatomical structure formation involved in morphogenesis	CR731805, CR639160, CR682725, CR678927, CR700292, CR714862, CR732630, CR696695, CR697247, CR673803, CR726996, CR723469, CR726237
regulation of cyclic nucleotide biosynthetic process	CR700292, CR681860, CR692698
regulation of nucleotide biosynthetic process	CR700292, CR681860, CR692698
negative regulation of RNA metabolic process	CR637750, CR661738, CR658683
regulation of purine nucleotide biosynthetic process	CR700292, CR681860, CR692698
protein methylation	CR692686, CR728815, CR658683
negative regulation of nucleobase-containing compound metabolic process	CR637750, CR661738, CR658683
negative regulation of nitrogen compound metabolic process	CR637750, CR661738, CR658683
response to nutrient levels	CR731665, CR692481, CR709562, CR723850, CR687231
small molecule biosynthetic process	CR649634, CR724758, CR639954, CR671000, CR633623, CR675112, CR639964
single-organism biosynthetic process	CR649634, CR724758, CR639954, CR671000, CR633623, CR675112, CR639964
organophosphate catabolic process	CR731805, CR685925, CR706099, CR680509, CR733502, CR644956, CR725753, CR673274, CR634694, CR685287, CR723469, CR700382, CR725237, CR690348, CR670407, CR681327, CR692686, CR637178, CR691488, CR697247, CR672367, CR681987, CR657909, CR691550
nucleoside phosphate catabolic process	CR731805, CR685925, CR706099, CR680509, CR733502, CR644956, CR725753, CR673274, CR634694, CR685287, CR723469, CR700382, CR725237, CR690348, CR670407, CR681327, CR692686, CR637178, CR691488, CR697247, CR672367, CR681987, CR657909, CR691550
cytokine production	CR657188, CR659427
regulation of cyclic nucleotide metabolic process	CR700292, CR681860, CR692698
response to extracellular stimulus	CR731665, CR692481, CR709562, CR723850, CR687231
regulation of cellular component size	CR693548, CR684247, CR649480, CR686930, CR685125, CR688288
regulation of cell differentiation	CR692481, CR648302, CR697247, CR682725, CR647212, CR651495
nitrogen compound transport	CR649634, CR633898, CR639954, CR685925, CR661811, CR700118, CR725722, CR644956, CR637178, CR653947, CR648846, CR654973, CR698608, CR734459, CR734292
embryonic organ development	CR692481, CR718793, CR639832, CR646259, CR640860
serine family amino acid metabolic process	CR671000, CR639964
negative regulation of macromolecule biosynthetic process	CR637750, CR661738, CR658683
regulation of anatomical structure size	CR693548, CR684247, CR649480, CR686930, CR685125, CR688288
carbohydrate derivative biosynthetic process	CR692557, CR709562, CR689908, CR687231, CR637857, CR638122, CR719014, CR690058
mitochondrial transport	CR649634, CR639954
organophosphate biosynthetic process	CR721309, CR725237, CR650121, CR723670, CR689908, CR725753, CR686575, CR725367, CR719014, CR690058
nuclear-transcribed mRNA catabolic process, deadenylation-dependent decay	CR680509, CR681327, CR657909
negative regulation of cellular biosynthetic process	CR637750, CR661738, CR658683
negative regulation of biosynthetic process	CR637750, CR661738, CR658683
regulation of cytoskeleton organization	CR693548, CR684247, CR649480, CR686930, CR685125, CR688288
DNA repair	CR700382, CR715486, CR634694, CR708205, CR701367
monocarboxylic acid metabolic process	CR732645, CR655529, CR723425, CR682747, CR731771, CR662067
tissue morphogenesis	CR642939, CR731805, CR685925, CR700292, CR644956, CR637178, CR697247, CR723850, CR723469, CR726996, CR726237
cellular metal ion homeostasis	CR725237, CR730083, CR691037, CR636689, CR637594, CR691181, CR702497, CR633739, CR645255, CR681462, CR648221, CR725996, CR728822
regulation of nucleobase-containing compound metabolic process	CR675261, CR682725, CR637750, CR682600, CR661738, CR692698, CR656968, CR658791, CR658131, CR646259, CR640860, CR718793, CR639832, CR707098, CR700292, CR656482, CR681860, CR708387, CR692686, CR642184, CR716499, CR697247, CR708205, CR693920, CR658683
metal ion homeostasis	CR725237, CR730083, CR691037, CR636689, CR637594, CR691181, CR702497, CR633739, CR645255, CR681462, CR648221, CR725996, CR728822
extracellular structure organization	CR692557, CR697193, CR667304, CR634634, CR705700
leukocyte differentiation	CR657188, CR730690, CR697247, CR659427
generation of neurons	CR648302, CR733570, CR730492, CR634634, CR647212, CR651495
regulation of nitrogen compound metabolic process	CR675261, CR682725, CR637750, CR682600, CR661738, CR692698, CR656968, CR658791, CR658131, CR646259, CR640860, CR718793, CR639832, CR707098, CR700292, CR656482, CR681860, CR708387, CR692686, CR642184, CR716499, CR697247, CR708205, CR693920, CR658683
intracellular steroid hormone receptor signaling pathway	CR634699, CR648494, CR647070
cell morphogenesis	CR707758, CR649634, CR639954, CR733570, CR730492, CR634634
nucleoside triphosphate catabolic process	CR731805, CR685925, CR706099, CR680509, CR733502, CR644956, CR673274, CR634694, CR685287, CR723469, CR700382, CR725237, CR690348, CR670407, CR681327, CR692686, CR637178, CR691488, CR697247, CR672367, CR681987, CR657909, CR691550
purine nucleoside triphosphate catabolic process	CR731805, CR685925, CR706099, CR680509, CR733502, CR644956, CR673274, CR634694, CR685287, CR723469, CR700382, CR725237, CR690348, CR670407, CR681327, CR692686, CR637178, CR691488, CR697247, CR672367, CR681987, CR657909, CR691550
ribonucleoside triphosphate catabolic process	CR731805, CR685925, CR706099, CR680509, CR733502, CR644956, CR673274, CR634694, CR685287, CR723469, CR700382, CR725237, CR690348, CR670407, CR681327, CR692686, CR637178, CR691488, CR697247, CR672367, CR681987, CR657909, CR691550
purine ribonucleoside triphosphate catabolic process	CR731805, CR685925, CR706099, CR680509, CR733502, CR644956, CR673274, CR634694, CR685287, CR723469, CR700382, CR725237, CR690348, CR670407, CR681327, CR692686, CR637178, CR691488, CR697247, CR672367, CR681987, CR657909, CR691550
voluntary skeletal muscle contraction	CR725237, CR727660
twitch skeletal muscle contraction	CR725237, CR727660
regulation of catalytic activity	CR636689, CR637594, CR641473, CR644425, CR634634, CR691181, CR641271, CR645255, CR643388, CR660996, CR725996, CR659555, CR730083, CR724886, CR700292, CR692686, CR702497, CR633739, CR686575, CR652306, CR697247, CR681462, CR681987
intracellular receptor mediated signaling pathway	CR634699, CR648494, CR647070
synaptic transmission	CR639954, CR733570, CR730492
gland development	CR634699, CR648494, CR647070
female gamete generation	CR648302, CR647212, CR651495
protein targeting	CR655529, CR730083, CR680254, CR657689, CR636689, CR637594, CR691181, CR633739, CR645255, CR681462, CR635885
vesicle-mediated transport	CR636689, CR637594, CR691181, CR645255, CR725996, CR703128, CR730083, CR655573, CR730826, CR725173, CR692686, CR633739, CR702497, CR683352, CR637341, CR697247, CR681462, CR645950
negative regulation of gene expression	CR637750, CR661738, CR658683
protein modification by small protein conjugation or removal	CR669150, CR647212, CR648302, CR683954, CR724361, CR672566, CR687942, CR651495
negative regulation of metabolic process	CR637750, CR707098, CR661738, CR658683
stem cell differentiation	CR648302, CR647212, CR651495
regulation of cell proliferation	CR686575, CR730690, CR697247, CR707536
inorganic anion transport	CR690813, CR695886
protein modification by small protein conjugation	CR648302, CR683954, CR669150, CR724361, CR687942, CR647212, CR651495
embryo development	CR642939, CR731805, CR682725, CR688783, CR687231, CR643817, CR692481, CR659339, CR693090, CR646259, CR640860, CR726996, CR723469, CR726237, CR709562, CR684304, CR718793, CR639832, CR700292, CR656482, CR674444
organic substance catabolic process	CR726683, CR706099, CR680509, CR641271, CR733502, CR644956, CR725753, CR732645, CR673274, CR643388, CR724361, CR685287, CR660996, CR723469, CR700382, CR725237, CR724886, CR642019, CR731771, CR664249, CR664769, CR681327, CR685926, CR635249, CR691488, CR637178, CR682747, CR697247, CR672367, CR636779, CR701432, CR657909, CR717152, CR728902, CR668750, CR731805, CR685925, CR637857, CR634694, CR651495,…
ameboidal cell migration	CR649316, CR684272, CR723850
purine nucleoside monophosphate biosynthetic process	CR725753, CR725367
regulation of insulin secretion	CR726585, CR709401
response to organic substance	CR726585, CR731805, CR730690, CR680509, CR692481, CR709401, CR723850, CR723469, CR703128, CR703181, CR681327, CR731665, CR683352, CR727660, CR637341, CR697247, CR657909
purine ribonucleoside triphosphate metabolic process	CR731805, CR723670, CR685925, CR706099, CR680509, CR733502, CR644956, CR673274, CR719014, CR634694, CR685287, CR723469, CR700382, CR725237, CR690348, CR670407, CR689908, CR681327, CR692686, CR637178, CR691488, CR697247, CR672367, CR681987, CR690058, CR657909, CR691550
purine nucleoside triphosphate metabolic process	CR731805, CR723670, CR685925, CR706099, CR680509, CR733502, CR644956, CR673274, CR719014, CR634694, CR685287, CR723469, CR700382, CR725237, CR690348, CR670407, CR689908, CR681327, CR692686, CR637178, CR691488, CR697247, CR672367, CR681987, CR690058, CR657909, CR691550
ribonucleoside triphosphate metabolic process	CR731805, CR723670, CR685925, CR706099, CR680509, CR733502, CR644956, CR673274, CR719014, CR634694, CR685287, CR723469, CR700382, CR725237, CR690348, CR670407, CR689908, CR681327, CR692686, CR637178, CR691488, CR697247, CR672367, CR681987, CR690058, CR657909, CR691550
regulation of peptide secretion	CR726585, CR709401
purine nucleoside monophosphate metabolic process	CR725753, CR725367
regulation of peptide transport	CR726585, CR709401
regulation of peptide hormone secretion	CR726585, CR709401
response to organic nitrogen	CR731665, CR692481, CR727660, CR709401
nucleoside phosphate biosynthetic process	CR721309, CR725237, CR650121, CR723670, CR689908, CR725753, CR725367, CR719014, CR690058
nucleoside monophosphate biosynthetic process	CR725753, CR725367
nucleoside triphosphate metabolic process	CR731805, CR723670, CR685925, CR706099, CR680509, CR733502, CR644956, CR673274, CR719014, CR634694, CR685287, CR723469, CR700382, CR725237, CR690348, CR670407, CR689908, CR681327, CR692686, CR637178, CR691488, CR697247, CR672367, CR681987, CR690058, CR657909, CR691550
learning or memory	CR681887, CR643817
cognition	CR681887, CR643817
response to nitrogen compound	CR731665, CR692481, CR727660, CR709401
regulation of neurogenesis	CR648302, CR647212, CR651495
positive regulation of molecular function	CR730083, CR636689, CR637594, CR656482, CR700292, CR691181, CR702497, CR633739, CR645255, CR681462, CR643388, CR725996
regulation of molecular function	CR636689, CR637594, CR641473, CR644425, CR634634, CR691181, CR641271, CR645255, CR658791, CR643388, CR660996, CR725996, CR659555, CR730083, CR724886, CR700292, CR656482, CR692686, CR702497, CR633739, CR686575, CR642184, CR652306, CR697247, CR681462, CR681987
cell activation involved in immune response	CR657188, CR659427, CR709401
leukocyte activation involved in immune response	CR657188, CR659427, CR709401
regulation of nervous system development	CR648302, CR647212, CR651495
microtubule cytoskeleton organization	CR677834, CR660745
tRNA aminoacylation for protein translation	CR706346, CR686165
catabolic process	CR726683, CR706099, CR680509, CR641271, CR733502, CR644956, CR725753, CR732645, CR673274, CR643388, CR724361, CR685287, CR660996, CR723469, CR700382, CR725237, CR724886, CR642019, CR731771, CR664249, CR664769, CR681327, CR685926, CR635249, CR691488, CR637178, CR682747, CR697247, CR672367, CR636779, CR701432, CR657909, CR717152, CR728902, CR668750, CR731805, CR685925, CR637857, CR634694, CR651495,…
response to stress	CR725334, CR637750, CR661738, CR641271, CR681887, CR729335, CR651459, CR715486, CR660996, CR700382, CR723453, CR664769, CR641871, CR647147, CR714314, CR686575, CR648543, CR728902, CR660645, CR668750, CR730139, CR692481, CR654197, CR709401, CR634694, CR659555, CR651495, CR649634, CR639954, CR693064, CR703752, CR703181, CR647212, CR701367, CR648302, CR727660, CR681987, CR708205
positive regulation of biological process	CR636689, CR637594, CR730690, CR682725, CR657770, CR691181, CR645255, CR727059, CR658791, CR667381, CR659339, CR709401, CR680089, CR707536, CR725996, CR730770, CR634471, CR730083, CR661811, CR638539, CR700292, CR702497, CR675017, CR633739, CR686575, CR642184, CR653952, CR681462, CR697247, CR672367, CR708205
regulation of cellular localization	CR726585, CR672367, CR709401, CR680089, CR657770
Ras protein signal transduction	CR692686, CR697247
sensory perception of mechanical stimulus	CR649634, CR639954
cellular component morphogenesis	CR707758, CR649634, CR639954, CR731805, CR730492, CR634634, CR700292, CR714862, CR733570, CR673803, CR723469
translational initiation	CR716014, CR662187, CR680509, CR681327, CR657909
regulation of apoptotic process	CR730770, CR634471, CR709562, CR637750, CR638539, CR661738, CR687231, CR733502, CR709695, CR727059, CR710922, CR675017, CR653952, CR715486, CR645001, CR717412
leukocyte activation	CR657188, CR730690, CR659427, CR709401
T cell differentiation	CR657188, CR730690, CR659427
negative regulation of signal transduction	CR692481, CR659339, CR708205
negative regulation of cell communication	CR692481, CR659339, CR708205
negative regulation of signaling	CR692481, CR659339, CR708205
amino acid activation	CR706346, CR686165
tRNA aminoacylation	CR706346, CR686165
lymphocyte differentiation	CR657188, CR730690, CR659427
regulation of Ras protein signal transduction	CR664769, CR668750
regulation of small GTPase mediated signal transduction	CR664769, CR668750
neurogenesis	CR648302, CR733570, CR730492, CR634634, CR647212, CR651495
regulation of cell development	CR648302, CR647212, CR651495
appendage morphogenesis	CR718793, CR698858
fatty acid metabolic process	CR732645, CR682747, CR731771, CR662067
nucleobase-containing compound catabolic process	CR731805, CR685925, CR706099, CR680509, CR733502, CR644956, CR725753, CR673274, CR634694, CR685287, CR723469, CR700382, CR725237, CR690348, CR670407, CR681327, CR692686, CR637178, CR691488, CR697247, CR672367, CR681987, CR657909, CR691550
T cell activation	CR657188, CR730690, CR659427
cellular biogenic amine metabolic process	CR642072, CR675112
cellular amine metabolic process	CR642072, CR675112
aromatic compound catabolic process	CR731805, CR685925, CR706099, CR680509, CR733502, CR644956, CR725753, CR673274, CR634694, CR685287, CR723469, CR700382, CR725237, CR690348, CR670407, CR681327, CR692686, CR637178, CR691488, CR697247, CR672367, CR681987, CR657909, CR691550
negative regulation of cellular metabolic process	CR637750, CR661738, CR658683
organelle organization	CR707815, CR728060, CR731805, CR719818, CR646259, CR640860, CR721384, CR660745, CR634694, CR723469, CR729702, CR651495, CR703128, CR700382, CR639160, CR677834, CR639832, CR700292, CR701367, CR647212, CR728815, CR648302, CR683352, CR637341, CR697247, CR658683, CR691550
cellular nitrogen compound catabolic process	CR731805, CR685925, CR706099, CR680509, CR733502, CR644956, CR725753, CR673274, CR634694, CR685287, CR723469, CR700382, CR725237, CR690348, CR670407, CR681327, CR692686, CR637178, CR691488, CR697247, CR672367, CR681987, CR657909, CR691550
heterocycle catabolic process	CR731805, CR685925, CR706099, CR680509, CR733502, CR644956, CR725753, CR673274, CR634694, CR685287, CR723469, CR700382, CR725237, CR690348, CR670407, CR681327, CR692686, CR637178, CR691488, CR697247, CR672367, CR681987, CR657909, CR691550
regulation of transcription, DNA-dependent	CR675261, CR682725, CR637750, CR682600, CR661738, CR656968, CR658791, CR658131, CR646259, CR640860, CR718793, CR639832, CR707098, CR656482, CR708387, CR642184, CR716499, CR693920, CR658683
organic cyclic compound catabolic process	CR731805, CR685925, CR706099, CR680509, CR733502, CR644956, CR725753, CR673274, CR634694, CR685287, CR723469, CR700382, CR725237, CR690348, CR670407, CR681327, CR692686, CR637178, CR691488, CR697247, CR672367, CR681987, CR657909, CR691550
L-phenylalanine metabolic process	CR645428, CR732529, CR731439, CR675112
regulation of signal transduction	CR730492, CR730690, CR664769, CR692481, CR659339, CR733570, CR697247, CR709401, CR708205, CR658683, CR668750
chemical homeostasis	CR726585, CR691037, CR636689, CR637594, CR730492, CR634634, CR691181, CR645255, CR648221, CR725996, CR728822, CR635170, CR725237, CR730083, CR633739, CR702497, CR681462
regulation of RNA biosynthetic process	CR675261, CR682725, CR637750, CR682600, CR661738, CR656968, CR658791, CR658131, CR646259, CR640860, CR718793, CR639832, CR707098, CR656482, CR708387, CR642184, CR716499, CR693920, CR658683
hematopoietic or lymphoid organ development	CR730690, CR639832, CR659427, CR721409, CR643817, CR657188, CR697247, CR646259, CR640860, CR704315
system process	CR721309, CR726585, CR731805, CR636689, CR637594, CR730492, CR634634, CR691181, CR692698, CR681887, CR645255, CR643817, CR673803, CR723469, CR725996, CR725237, CR649634, CR639954, CR730083, CR726640, CR681860, CR708387, CR702497, CR633739, CR733570, CR727660, CR702515, CR681462, CR700430, CR652542
regulation of RNA metabolic process	CR675261, CR682725, CR637750, CR682600, CR661738, CR656968, CR658791, CR658131, CR646259, CR640860, CR718793, CR639832, CR707098, CR656482, CR708387, CR642184, CR716499, CR693920, CR658683
carbohydrate derivative metabolic process	CR692557, CR709562, CR689908, CR687231, CR726043, CR637857, CR638122, CR719014, CR690058
regulation of striated muscle contraction	CR725237, CR728822
immune system development	CR730690, CR639832, CR659427, CR721409, CR643817, CR657188, CR697247, CR646259, CR640860, CR704315
skeletal muscle contraction	CR725237, CR727660
histone methylation	CR728815, CR658683
transmission of nerve impulse	CR639954, CR733570, CR730492
multicellular organismal signaling	CR639954, CR733570, CR730492
negative regulation of macromolecule metabolic process	CR637750, CR661738, CR658683
positive regulation of cell proliferation	CR730690, CR697247, CR707536
regulation of cellular protein metabolic process	CR680254, CR734344, CR730690, CR641271, CR682701, CR709401, CR660996, CR659555, CR653236, CR684304, CR724886, CR698251, CR641055, CR698232, CR732620, CR686575, CR733640, CR697247, CR681987, CR642989
musculoskeletal movement	CR725237, CR727660
regulation of purine nucleotide metabolic process	CR692686, CR700292, CR681860, CR692698
amine metabolic process	CR642072, CR675112
regulation of cGMP metabolic process	CR681860, CR692698
regulation of cGMP biosynthetic process	CR681860, CR692698
DNA-dependent transcription, elongation	CR715748, CR714137, CR708205
regulation of nucleotide metabolic process	CR692686, CR700292, CR681860, CR692698
cell proliferation	CR634699, CR718793, CR647070, CR707098, CR732630, CR724286, CR649316, CR696695, CR648494, CR658683
regulation of DNA metabolic process	CR658791, CR642184, CR697247
T cell activation involved in immune response	CR657188, CR659427
small GTPase mediated signal transduction	CR692686, CR697247
cell-cell adhesion	CR697247, CR666802
carboxylic acid catabolic process	CR732645, CR682747, CR731771
aromatic amino acid family metabolic process	CR645428, CR732529, CR731439, CR675112
organic acid catabolic process	CR732645, CR682747, CR731771
appendage development	CR718793, CR698858
regulation of protein metabolic process	CR680254, CR734344, CR730690, CR641271, CR682701, CR709401, CR660996, CR659555, CR653236, CR684304, CR724886, CR698251, CR641055, CR698232, CR732620, CR686575, CR733640, CR697247, CR681987, CR642989
negative regulation of response to stimulus	CR692481, CR659339, CR708205
lymphocyte activation	CR657188, CR730690, CR659427
cellular respiration	CR690438, CR677866, CR658066, CR649858, CR675118, CR655820
hemopoiesis	CR730690, CR639832, CR659427, CR721409, CR657188, CR697247, CR640860, CR646259, CR704315
cellular response to stress	CR700382, CR701367, CR647212, CR714314, CR641271, CR648302, CR681987, CR708205, CR634694, CR715486, CR660996, CR651495, CR659555
anterior/posterior pattern specification	CR666449, CR726996, CR726237
tyrosine metabolic process	CR645428, CR732529, CR731439
microtubule-based process	CR692686, CR670382, CR673274, CR677834, CR717471, CR706099, CR660745
lymphocyte activation involved in immune response	CR657188, CR659427
hydrogen peroxide metabolic process	CR703181, CR699150
negative regulation of sequence-specific DNA binding transcription factor activity	CR658791, CR642184
steroid metabolic process	CR637857, CR638122, CR650303
regulation of catabolic process	CR692686, CR697247, CR709401, CR707098
respiratory electron transport chain	CR677866, CR658066, CR649858, CR655820
insulin secretion	CR633898, CR685925, CR661811, CR700118, CR644956, CR725722, CR637178, CR653947, CR698608
regulation of cell cycle	CR700382, CR684304, CR708764, CR636882, CR707098, CR641271, CR659339, CR681987, CR634694, CR660996, CR659555
response to organic cyclic compound	CR731665, CR692481, CR727660, CR703181, CR709401
ncRNA metabolic process	CR729212, CR727817, CR691563, CR706346, CR631306, CR681558, CR686165, CR725831
regulation of muscle contraction	CR725237, CR728822
protein alkylation	CR692686, CR728815, CR658683
response to peptide hormone stimulus	CR731665, CR692481
response to peptide	CR731665, CR692481
regulation of muscle system process	CR725237, CR728822
peptide hormone secretion	CR633898, CR685925, CR661811, CR700118, CR644956, CR725722, CR637178, CR653947, CR698608
peptide secretion	CR633898, CR685925, CR661811, CR700118, CR644956, CR725722, CR637178, CR653947, CR698608
hormone secretion	CR633898, CR685925, CR661811, CR700118, CR644956, CR725722, CR637178, CR653947, CR698608
lipid biosynthetic process	CR726043, CR686575
peptide transport	CR633898, CR685925, CR661811, CR700118, CR644956, CR725722, CR637178, CR653947, CR698608
amide transport	CR633898, CR685925, CR661811, CR700118, CR644956, CR725722, CR637178, CR653947, CR698608
covalent chromatin modification	CR728815, CR691550, CR658683
histone modification	CR728815, CR691550, CR658683
positive regulation of nucleobase-containing compound metabolic process	CR700292, CR708205
proteolysis involved in cellular protein catabolic process	CR724886, CR726683, CR664769, CR647212, CR641271, CR648302, CR681987, CR724361, CR660996, CR725556, CR651495, CR668750, CR659555
cellular protein catabolic process	CR724886, CR726683, CR664769, CR647212, CR641271, CR648302, CR681987, CR724361, CR660996, CR725556, CR651495, CR668750, CR659555
ion transmembrane transport	CR690813, CR726585, CR695886, CR691625
nucleotide biosynthetic process	CR721309, CR650121, CR689908, CR719014, CR690058
positive regulation of nitrogen compound metabolic process	CR700292, CR708205
hormone transport	CR633898, CR685925, CR661811, CR700118, CR644956, CR725722, CR637178, CR653947, CR698608
regionalization	CR666449, CR726996, CR726237
purine-containing compound biosynthetic process	CR721309, CR689908, CR711458, CR719014, CR690058
transmembrane transport	CR690813, CR726585, CR695886, CR691625
proteolysis	CR660901, CR724886, CR726683, CR664769, CR647212, CR641271, CR648302, CR681987, CR724361, CR660996, CR725556, CR651495, CR668750, CR659555
MAPK cascade	CR657188, CR686575, CR730690, CR659427
generation of a signal involved in cell-cell signaling	CR633898, CR685925, CR661811, CR700118, CR644956, CR725722, CR637178, CR653947, CR698608
signal release	CR633898, CR685925, CR661811, CR700118, CR644956, CR725722, CR637178, CR653947, CR698608
regulation of hormone levels	CR633898, CR685925, CR661811, CR700118, CR644956, CR725722, CR637178, CR653947, CR698608
cellular component organization or biogenesis	CR730492, CR663189, CR688288, CR634634, CR707026, CR688783, CR643817, CR673274, CR643388, CR708456, CR721384, CR680089, CR723469, CR700382, CR707758, CR667304, CR707098, CR714862, CR657393, CR683352, CR686930, CR641141, CR697247, CR645950, CR658683, CR677560, CR646259, CR660745, CR673803, CR634694, CR649634, CR639160, CR697193, CR703181, CR639832, CR701367, CR649480, CR707815, CR728060, CR706099,…
immune effector process	CR657188, CR659427, CR709401
organic substance metabolic process	CR700408, CR690438, CR709810, CR675056, CR647070, CR680509, CR687231, CR719480, CR641271, CR643817, CR729335, CR714940, CR660979, CR665534, CR705662, CR642019, CR633589, CR681327, CR653277, CR639329, CR709915, CR686575, CR637178, CR689971, CR719374, CR697247, CR711785, CR658683, CR668750, CR650121, CR726585, CR734344, CR631270, CR657239, CR711774, CR726043, CR726462, CR634694, CR690348, CR639160,…
response to oxygen-containing compound	CR731665, CR692481, CR697247, CR703181, CR709401, CR664769, CR668750
protein catabolic process	CR724886, CR726683, CR664769, CR647212, CR641271, CR648302, CR681987, CR724361, CR660996, CR725556, CR651495, CR668750, CR659555
immune response	CR657188, CR659427, CR709401
reactive oxygen species metabolic process	CR730830, CR703181, CR699150
extracellular matrix organization	CR697193, CR667304, CR705700
cellular macromolecule catabolic process	CR726683, CR680509, CR641271, CR724361, CR660996, CR651495, CR659555, CR724886, CR664769, CR647212, CR681327, CR648302, CR681987, CR657909, CR725556, CR668750
protein complex subunit organization	CR731805, CR730492, CR706099, CR688783, CR673274, CR643388, CR640860, CR646259, CR660745, CR723469, CR639832, CR703181, CR677834, CR730826, CR733570, CR697247, CR645950
regulation of response to stimulus	CR730492, CR661811, CR730690, CR682725, CR664769, CR692481, CR658791, CR642184, CR659339, CR733570, CR697247, CR709401, CR708205, CR658683, CR668750
lipid metabolic process	CR642072, CR640173, CR650303, CR649713, CR732645, CR637857, CR726043, CR729335, CR633964, CR709401, CR723453, CR634710, CR643605, CR731771, CR653750, CR697255, CR662067, CR653277, CR693959, CR731665, CR686575, CR634320, CR638122, CR652041, CR682747, CR649421
pattern specification process	CR666449, CR726996, CR726237
protein complex assembly	CR730492, CR703181, CR639832, CR706099, CR688783, CR730826, CR673274, CR733570, CR697247, CR643388, CR640860, CR646259, CR660745, CR645950
protein complex biogenesis	CR730492, CR703181, CR639832, CR706099, CR688783, CR730826, CR673274, CR733570, CR697247, CR643388, CR640860, CR646259, CR660745, CR645950
regulation of DNA repair	CR658791, CR642184
regulation of response to DNA damage stimulus	CR658791, CR642184
regulation of phosphate metabolic process	CR684304, CR730690, CR700292, CR681860, CR692698, CR692686, CR686575, CR697247, CR709401, CR643388
regulation of phosphorus metabolic process	CR684304, CR730690, CR700292, CR681860, CR692698, CR692686, CR686575, CR697247, CR709401, CR643388
tube development	CR642939, CR718793
regulation of cellular response to stress	CR658791, CR642184
organ morphogenesis	CR642939, CR731805, CR718793, CR647212, CR692481, CR649316, CR648302, CR723469, CR726996, CR726237, CR651495
aerobic respiration	CR690438, CR675118
DNA metabolic process	CR700382, CR724886, CR681558, CR719818, CR721409, CR701367, CR647212, CR719480, CR648302, CR669357, CR715486, CR708205, CR634694, CR651495, CR691550
response to other organism	CR692481, CR661811, CR695508, CR642623, CR656482
cell junction organization	CR697193, CR667304, CR697247
response to biotic stimulus	CR692481, CR661811, CR695508, CR642623, CR656482
modification-dependent protein catabolic process	CR724886, CR726683, CR664769, CR647212, CR641271, CR648302, CR681987, CR660996, CR725556, CR651495, CR668750, CR659555
modification-dependent macromolecule catabolic process	CR724886, CR726683, CR664769, CR647212, CR641271, CR648302, CR681987, CR660996, CR725556, CR651495, CR668750, CR659555
positive regulation of cell differentiation	CR697247, CR682725
positive regulation of developmental process	CR697247, CR682725
eye morphogenesis	CR648302, CR647212, CR651495
chromatin modification	CR728815, CR691550, CR658683
response to abiotic stimulus	CR692481, CR649634, CR639954, CR693064, CR709401, CR708205
S phase	CR700382, CR708764, CR681987, CR634694, CR660996, CR701367, CR659555, CR641271
response to endogenous stimulus	CR731665, CR692481, CR728060, CR727660, CR703181, CR709401, CR729702
purine ribonucleoside triphosphate biosynthetic process	CR725237, CR723670, CR689908, CR719014, CR690058
purine nucleoside triphosphate biosynthetic process	CR725237, CR723670, CR689908, CR719014, CR690058
response to radiation	CR692481, CR649634, CR639954, CR708205
RNA localization	CR688783, CR734459
ribonucleoside triphosphate biosynthetic process	CR725237, CR723670, CR689908, CR719014, CR690058
growth	CR634634, CR656482, CR664854, CR643817, CR727851, CR686575, CR727051, CR697247, CR673803, CR728902
ubiquitin-dependent protein catabolic process	CR724886, CR664769, CR647212, CR641271, CR648302, CR681987, CR660996, CR668750, CR659555, CR651495
alcohol metabolic process	CR727846, CR642072, CR637857, CR638122
regulation of programmed cell death	CR637750, CR661738, CR687231, CR733502, CR709695, CR727059, CR710922, CR658791, CR715486, CR730770, CR709562, CR634471, CR638539, CR675017, CR642184, CR653952, CR645001, CR717412
organic hydroxy compound metabolic process	CR727846, CR642072, CR637857, CR638122
nucleoside triphosphate biosynthetic process	CR725237, CR723670, CR689908, CR719014, CR690058
cell cycle arrest	CR700382, CR707098, CR681987, CR634694, CR660996, CR659555, CR641271
purine nucleotide biosynthetic process	CR721309, CR689908, CR719014, CR690058
nuclear-transcribed mRNA catabolic process	CR680509, CR681327, CR657909
mRNA catabolic process	CR680509, CR681327, CR657909
protein oligomerization	CR703181, CR639832, CR643388, CR646259, CR640860
RNA catabolic process	CR680509, CR681327, CR657909
glucose catabolic process	CR642019, CR664249, CR656482, CR662067, CR685926, CR635249, CR643388, CR636779, CR636922, CR701432, CR728902, CR717152
hexose catabolic process	CR642019, CR664249, CR656482, CR662067, CR685926, CR635249, CR643388, CR636779, CR636922, CR701432, CR728902, CR717152
embryonic morphogenesis	CR642939, CR718793, CR684304, CR700292, CR688783
mRNA metabolic process	CR680509, CR708205, CR688783, CR681327, CR657909
purine-containing compound metabolic process	CR721309, CR689908, CR711458, CR719014, CR690058
monosaccharide catabolic process	CR642019, CR664249, CR656482, CR662067, CR685926, CR635249, CR643388, CR636779, CR636922, CR701432, CR728902, CR717152
macromolecule catabolic process	CR726683, CR680509, CR641271, CR724361, CR660996, CR651495, CR659555, CR724886, CR664769, CR647212, CR681327, CR648302, CR681987, CR657909, CR725556, CR668750
negative regulation of cell cycle	CR700382, CR707098, CR681987, CR634694, CR660996, CR659555, CR641271
RNA processing	CR729212, CR705766, CR709810, CR725831, CR646698, CR688783, CR729077, CR727817, CR631306, CR708205, CR734459
cellular component assembly	CR730492, CR706099, CR663189, CR707026, CR688783, CR673274, CR643388, CR708456, CR646259, CR640860, CR660745, CR697193, CR639832, CR703181, CR667304, CR707098, CR730826, CR657393, CR668863, CR710203, CR733570, CR697247, CR645950
intracellular protein kinase cascade	CR657188, CR692481, CR686575, CR673538, CR730690, CR659427, CR709401
response to DNA damage stimulus	CR700382, CR701367, CR641271, CR708205, CR634694, CR715486, CR681987, CR660996, CR659555
peptidyl-amino acid modification	CR698251, CR717152, CR691550, CR658683
actin filament organization	CR731805, CR697247, CR723469
purine nucleotide metabolic process	CR721309, CR689908, CR719014, CR690058
positive regulation of cellular process	CR730690, CR682725, CR657770, CR727059, CR658791, CR667381, CR709401, CR680089, CR707536, CR730770, CR634471, CR700292, CR638539, CR675017, CR642184, CR686575, CR653952, CR697247, CR672367, CR708205
interphase	CR700382, CR708764, CR681987, CR634694, CR660996, CR701367, CR659555, CR641271
actin filament-based movement	CR731805, CR723469
response to lipid	CR731665, CR692481, CR703181, CR723850
cell cycle phase	CR728060, CR708764, CR636882, CR641271, CR721384, CR634694, CR660996, CR729702, CR651495, CR659555, CR700382, CR671375, CR647212, CR701367, CR648302, CR697247, CR681987
induction of apoptosis	CR730770, CR675017, CR727059, CR634471, CR653952, CR638539
peptidyl-lysine modification	CR698251, CR691550, CR658683
cell-substrate junction assembly	CR697193, CR667304
basement membrane organization	CR697193, CR667304
mRNA processing	CR708205, CR688783
response to steroid hormone stimulus	CR731665, CR692481, CR703181
ATP biosynthetic process	CR689908, CR719014, CR690058
ATP metabolic process	CR689908, CR719014, CR690058
cell junction assembly	CR697193, CR667304
nucleoside biosynthetic process	CR689908, CR719014, CR690058
purine nucleoside biosynthetic process	CR689908, CR719014, CR690058
ribonucleoside biosynthetic process	CR689908, CR719014, CR690058
purine ribonucleoside biosynthetic process	CR689908, CR719014, CR690058
glycosyl compound biosynthetic process	CR689908, CR719014, CR690058
electron transport chain	CR677866, CR658066, CR649858, CR655820
glucose metabolic process	CR642019, CR664249, CR656482, CR662067, CR685926, CR635249, CR643388, CR636779, CR636922, CR701432, CR728902, CR717152
heart process	CR731805, CR652542, CR723469
carbohydrate catabolic process	CR642019, CR664249, CR656482, CR662067, CR685926, CR635249, CR643388, CR636779, CR636922, CR701432, CR728902, CR717152
single-organism carbohydrate catabolic process	CR642019, CR664249, CR656482, CR662067, CR685926, CR635249, CR643388, CR636779, CR636922, CR701432, CR728902, CR717152
regulation of phosphorylation	CR686575, CR684304, CR730690, CR697247, CR643388, CR709401
negative regulation of apoptotic process	CR709562, CR637750, CR661738, CR687231, CR710922, CR709695, CR733502, CR645001, CR717412
negative regulation of programmed cell death	CR709562, CR637750, CR661738, CR687231, CR710922, CR709695, CR733502, CR645001, CR717412
nucleobase transport	CR725722, CR633898, CR653947, CR700118, CR734292, CR698608
cellular component assembly involved in morphogenesis	CR731805, CR673803, CR723469, CR714862
monovalent inorganic cation transport	CR726585, CR691625
proteasomal ubiquitin-dependent protein catabolic process	CR648302, CR724886, CR681987, CR660996, CR647212, CR651495, CR659555, CR641271
negative regulation of cell death	CR709562, CR637750, CR661738, CR687231, CR710922, CR709695, CR733502, CR645001, CR717412
purine ribonucleotide biosynthetic process	CR689908, CR719014, CR690058
ribonucleotide biosynthetic process	CR689908, CR719014, CR690058
ribose phosphate biosynthetic process	CR689908, CR719014, CR690058
positive regulation of metabolic process	CR686575, CR697247, CR709401, CR700292, CR708205
proteasomal protein catabolic process	CR648302, CR724886, CR681987, CR660996, CR647212, CR651495, CR659555, CR641271
regulation of protein modification process	CR686575, CR724886, CR684304, CR730690, CR697247, CR709401, CR681987, CR660996, CR659555, CR641271
positive regulation of apoptotic process	CR730770, CR675017, CR727059, CR634471, CR653952, CR638539
positive regulation of phosphorus metabolic process	CR686575, CR697247, CR700292
positive regulation of phosphate metabolic process	CR686575, CR697247, CR700292
cell growth	CR686575, CR656482, CR664854
cellular protein metabolic process	CR675261, CR726683, CR664036, CR675056, CR634634, CR680509, CR687231, CR641271, CR643817, CR673274, CR651459, CR686165, CR643388, CR714940, CR724361, CR674270, CR685287, CR673094, CR665534, CR702055, CR731867, CR669150, CR681327, CR675017, CR709915, CR696145, CR715748, CR638378, CR664720, CR717152, CR668750, CR658683, CR734344, CR716990, CR711774, CR637857, CR726462, CR687942, CR637107, CR730770,…
purine ribonucleotide metabolic process	CR689908, CR719014, CR690058
ribonucleotide metabolic process	CR689908, CR719014, CR690058
ribose phosphate metabolic process	CR689908, CR719014, CR690058
developmental growth	CR643817, CR634634, CR673803, CR728902
response to oxidative stress	CR703181, CR664769, CR668750
negative regulation of hydrolase activity	CR652306, CR641473, CR644425, CR634634
regulation of cell death	CR637750, CR661738, CR687231, CR733502, CR709695, CR727059, CR710922, CR658791, CR715486, CR730770, CR709562, CR634471, CR638539, CR675017, CR642184, CR653952, CR645001, CR717412
ncRNA processing	CR729212, CR727817, CR631306, CR725831
response to corticosteroid stimulus	CR692481, CR703181
neurological system process	CR649634, CR639954, CR730492, CR634634, CR681860, CR692698, CR643817, CR681887, CR733570, CR702515, CR700430, CR673803
purine nucleoside metabolic process	CR689908, CR719014, CR690058
purine ribonucleoside metabolic process	CR689908, CR719014, CR690058
muscle organ development	CR731805, CR649316, AY616520, CR723469
multicellular organismal process	CR670441, CR730492, CR659427, CR647070, CR688288, CR634634, CR687231, CR644956, CR643817, CR643388, CR725237, CR665534, CR684304, CR667304, CR669150, CR725173, CR637178, CR683352, CR691162, CR686930, CR681462, CR697247, CR726585, CR685925, CR730690, AJ544914, CR711774, CR649316, CR726237, CR649634, CR697193, CR730083, CR639832, CR665581, AB212814, CR681860, CR727660, AY616520, CR693920, CR725334,…
ribonucleoside metabolic process	CR689908, CR719014, CR690058
heart development	CR642939, CR649316, CR718793
negative regulation of peptidase activity	CR652306, CR641473, CR644425
regulation of kinase activity	CR686575, CR697247, CR643388
regulation of transferase activity	CR686575, CR697247, CR643388
regulation of protein phosphorylation	CR686575, CR684304, CR730690, CR697247, CR709401
hydrogen transport	CR723897, CR691625
anatomical structure development	CR730492, CR659427, CR647070, CR634634, CR688783, CR687231, CR641271, CR644956, CR643817, CR723850, CR721384, CR707536, CR723469, CR707758, CR665534, CR684304, CR667304, CR714862, CR675017, CR637178, CR683352, CR696145, CR691162, CR681462, CR697247, CR698858, CR685571, CR685925, CR730139, CR730690, CR711774, CR666449, CR649316, CR646259, CR673803, CR704315, CR726237, CR730770, CR649634, CR693745,…
macromolecular complex subunit organization	CR728060, CR731805, CR730492, CR706099, CR688783, CR673274, CR643388, CR646259, CR640860, CR660745, CR723469, CR729702, CR677834, CR639832, CR703181, CR707098, CR730826, CR733570, CR697247, CR645950
positive regulation of cellular metabolic process	CR686575, CR697247, CR700292, CR708205
response to reactive oxygen species	CR664769, CR668750
myofibril assembly	CR731805, CR723469
regulation of peptidase activity	CR652306, CR641473, CR644425
purine nucleobase transport	CR725722, CR633898, CR653947, CR700118, CR698608
negative regulation of catalytic activity	CR652306, CR641473, CR644425, CR634634
lipid localization	CR730938, CR700774, CR676961
nucleoside metabolic process	CR689908, CR719014, CR690058
glycosyl compound metabolic process	CR689908, CR719014, CR690058
regulation of intracellular protein kinase cascade	CR659339, CR697247, CR709401
cellular protein complex assembly	CR673274, CR733570, CR730492, CR706099, CR645950, CR660745, CR730826
response to hormone stimulus	CR731665, CR692481, CR703181
cardiovascular system development	CR642939, CR649316, CR718793
circulatory system development	CR642939, CR649316, CR718793
positive regulation of signal transduction	CR730690, CR697247, CR709401
sulfur compound metabolic process	CR727851, CR703181, CR633623
positive regulation of signaling	CR730690, CR697247, CR709401
positive regulation of cell communication	CR730690, CR697247, CR709401
cytoskeleton organization	CR731805, CR639160, CR677834, CR697247, CR660745, CR723469
circulatory system process	CR721309, CR731805, CR652542, CR723469
regulation of immune system process	CR686575, CR659339, CR667332, CR730690, CR697247
protein metabolic process	CR675261, CR726683, CR664036, CR675056, CR634634, CR680509, CR687231, CR641271, CR643817, CR673274, CR651459, CR686165, CR643388, CR714940, CR723850, CR724361, CR674270, CR685287, CR673094, CR665534, CR702055, CR633589, CR731867, CR669150, CR681327, CR675017, CR709915, CR696145, CR715748, CR638378, CR664720, CR717152, CR633598, CR668750, CR658683, CR660901, CR734344, CR716990, CR648902, CR657239,…
M phase	CR728060, CR648302, CR697247, CR721384, CR647212, CR729702, CR651495
positive regulation of protein phosphorylation	CR686575, CR697247
positive regulation of phosphorylation	CR686575, CR697247
striated muscle contraction	CR725237, CR731805, CR727660, CR723469
developmental process	CR730492, CR659427, CR647070, CR634634, CR688783, CR687231, CR641271, CR644956, CR643817, CR723850, CR721384, CR707536, CR723469, CR707758, CR665534, CR684304, CR667304, CR669150, CR714862, CR675017, CR637178, CR683352, CR696145, CR691162, CR681462, CR697247, CR698858, CR685571, CR685925, CR730139, CR730690, CR711774, CR666449, CR649316, CR646259, CR673803, CR704315, CR726237, CR730770, CR649634,…
heart morphogenesis	CR642939, CR649316
myeloid cell differentiation	CR697247, CR721409, CR704315
positive regulation of protein modification process	CR686575, CR697247
positive regulation of cellular protein metabolic process	CR686575, CR697247
striated muscle tissue development	CR718793, AY616520
macromolecular complex assembly	CR730492, CR703181, CR639832, CR706099, CR707098, CR688783, CR730826, CR673274, CR733570, CR697247, CR643388, CR640860, CR646259, CR645950, CR660745
positive regulation of protein metabolic process	CR686575, CR697247
muscle tissue development	CR718793, AY616520
DNA damage response, signal transduction by p53 class mediator	CR681987, CR660996, CR659555, CR641271
signal transduction by p53 class mediator	CR681987, CR660996, CR659555, CR641271
regulation of ubiquitin-protein ligase activity involved in mitotic cell cycle	CR724886, CR681987, CR660996, CR659555, CR641271
regulation of ubiquitin-protein ligase activity	CR724886, CR681987, CR660996, CR659555, CR641271
regulation of response to stress	CR658791, CR659339, CR642184, CR661811, CR682725
positive regulation of intracellular protein kinase cascade	CR697247, CR709401
regulation of ligase activity	CR724886, CR681987, CR660996, CR659555, CR641271
negative regulation of cytokine production	CR648302, CR647212, CR651495
single-multicellular organism process	CR721309, CR730492, CR659427, CR647070, CR688288, CR634634, CR688783, CR687231, CR644956, CR643817, CR723850, CR721384, CR707536, CR723469, CR725237, CR665534, CR684304, CR667304, CR669150, CR725173, CR675017, CR637178, CR683352, CR691162, CR686930, CR681462, CR697247, CR698858, CR685571, CR645950, CR726585, CR685925, CR730690, AJ544914, CR711774, CR666449, CR649316, CR646259, CR673803, CR704315,…
M phase of mitotic cell cycle	CR648302, CR697247, CR721384, CR647212, CR651495
regulation of protein ubiquitination	CR724886, CR681987, CR660996, CR659555, CR641271
signal transduction in response to DNA damage	CR681987, CR660996, CR659555, CR641271
actomyosin structure organization	CR731805, CR723469
mitotic cell cycle	CR724886, CR636882, CR634634, CR647212, CR641271, CR648302, CR697247, CR681987, CR721384, CR660996, CR659555, CR651495
regulation of MAPK cascade	CR659339, CR697247
muscle contraction	CR725237, CR731805, CR727660, CR726640, CR723469
positive regulation of macromolecule metabolic process	CR686575, CR697247
regulation of cytokine production	CR648302, CR647212, CR651495
immune system process	CR723208, CR730690, CR639832, CR659427, CR721409, CR643817, CR657188, CR659339, CR733326, CR697247, CR646259, CR709401, CR640860, CR704315
negative regulation of multicellular organismal process	CR648302, CR647212, CR651495
induction of programmed cell death	CR730770, CR675017, CR727059, CR658791, CR634471, CR642184, CR653952, CR638539
macromolecule metabolic process	CR700408, CR709810, CR726683, CR675056, CR647070, CR634634, CR680509, CR687231, CR719480, CR641271, CR643817, CR643388, CR714940, CR724361, CR674270, CR685287, CR660979, CR707716, CR665534, CR705662, CR633589, CR669150, CR681327, CR639329, CR709915, CR696145, CR689971, CR681462, CR719374, CR638378, CR711785, CR658683, CR668750, CR734344, CR716990, CR648902, CR631270, CR657239, CR711774, CR726462,…
positive regulation of response to stimulus	CR659339, CR661811, CR730690, CR697247, CR709401
regulation of translational elongation	CR680254, CR698251
RNA splicing	CR705766, CR729077
protein localization to organelle	CR692686, CR635885
positive regulation of programmed cell death	CR730770, CR675017, CR727059, CR658791, CR634471, CR642184, CR653952, CR638539
positive regulation of cell death	CR730770, CR675017, CR727059, CR658791, CR634471, CR642184, CR653952, CR638539
actin cytoskeleton organization	CR731805, CR697247, CR723469
actin filament-based process	CR731805, CR697247, CR723469
transition metal ion transport	CR635170, CR691037, CR648221
biosynthetic process	CR721309, CR675056, CR680509, CR687231, CR643817, CR673274, CR686165, CR685232, CR674270, CR685287, CR707536, CR639964, CR700382, CR725237, CR665534, CR702055, CR681327, CR714314, CR686575, CR715748, CR685571, CR658347, CR658283, CR664720, CR711785, CR650121, CR723670, CR734344, CR716990, CR711774, CR637857, CR726043, CR634694, CR649634, CR670407, CR689908, CR723778, CR711458, CR641055, CR701367,…
muscle organ morphogenesis	CR731805, CR723469
muscle tissue morphogenesis	CR731805, CR723469
positive regulation of immune system process	CR659339, CR730690, CR697247
camera-type eye development	CR684304, CR700430
cellular biosynthetic process	CR721309, CR675056, CR680509, CR687231, CR643817, CR673274, CR686165, CR674270, CR685287, CR707536, CR639964, CR700382, CR725237, CR665534, CR702055, CR681327, CR714314, CR686575, CR715748, CR685571, CR658347, CR664720, CR711785, CR650121, CR723670, CR734344, CR716990, CR711774, CR637857, CR634694, CR649634, CR670407, CR689908, CR723778, CR711458, CR641055, CR701367, CR732620, CR714137, CR722554,…
organic substance biosynthetic process	CR721309, CR675056, CR680509, CR687231, CR643817, CR673274, CR686165, CR674270, CR685287, CR707536, CR639964, CR700382, CR725237, CR665534, CR702055, CR681327, CR714314, CR686575, CR715748, CR685571, CR658347, CR664720, CR711785, CR650121, CR723670, CR734344, CR716990, CR711774, CR637857, CR726043, CR634694, CR649634, CR670407, CR689908, CR723778, CR711458, CR641055, CR701367, CR732620, CR714137,…
positive regulation of defense response	CR659339, CR661811
I-kappaB kinase/NF-kappaB cascade	CR673538, CR709401
sensory organ development	CR693745, CR648302, CR691162, CR684304, CR700430, CR647212, CR651495
regulation of defense response	CR659339, CR661811
sensory perception	CR649634, CR639954, CR702515, CR700430, CR681860, CR692698
regulation of sequence-specific DNA binding transcription factor activity	CR658791, CR642184
eye development	CR693745, CR648302, CR684304, CR700430, CR647212, CR651495
cellular component biogenesis	CR730492, CR706099, CR663189, CR707026, CR688783, CR677560, CR643817, CR673274, CR631306, CR643388, CR708456, CR646259, CR640860, CR660745, CR697193, CR643443, CR667304, CR639832, CR703181, CR707098, CR723197, CR730826, CR657393, CR668863, CR710203, CR733570, CR641141, CR697247, CR645950, CR687368
cellular macromolecular complex assembly	CR673274, CR733570, CR730492, CR706099, CR645950, CR660745, CR730826
sensory perception of light stimulus	CR702515, CR700430, CR681860, CR692698
ribosome biogenesis	CR643817, CR631306, CR643443, CR641141, CR677560, CR687368, CR723197
cellular macromolecule biosynthetic process	CR675056, CR680509, CR687231, CR643817, CR673274, CR686165, CR674270, CR685287, CR707536, CR700382, CR665534, CR702055, CR681327, CR714314, CR715748, CR685571, CR658347, CR664720, CR711785, CR734344, CR716990, CR711774, CR637857, CR634694, CR670407, CR723778, CR641055, CR701367, CR732620, CR714137, CR722554, CR638122, CR695508, AY616520, CR706099, CR681887, CR733502, CR647171, CR691198, CR681224,…
macromolecule biosynthetic process	CR675056, CR680509, CR687231, CR643817, CR673274, CR686165, CR674270, CR685287, CR707536, CR700382, CR665534, CR702055, CR681327, CR714314, CR715748, CR685571, CR658347, CR664720, CR711785, CR734344, CR716990, CR711774, CR637857, CR634694, CR670407, CR723778, CR641055, CR701367, CR732620, CR714137, CR722554, CR638122, CR695508, AY616520, CR706099, CR681887, CR733502, CR647171, CR691198, CR681224,…
transport	CR670441, CR657689, CR730492, CR637750, CR634634, CR661738, CR644956, CR728822, CR725237, CR633898, CR725173, CR714862, CR675017, CR637178, CR683352, CR681462, CR697247, CR645950, CR734459, CR698608, CR726585, CR723670, CR685925, CR691037, CR730690, CR725722, CR653947, CR648221, CR673803, CR734292, CR635885, CR730770, CR649634, CR690348, CR730083, CR655005, CR692686, CR702497, CR653952, CR727660,…
single-organism process	CR657689, CR730492, CR673538, CR637750, CR659427, CR647070, CR688288, CR634634, CR680509, CR661738, CR687231, CR641271, CR644956, CR643817, CR729335, CR643388, CR680089, CR728822, CR707758, CR725237, CR665534, CR633898, CR684304, CR667304, CR707098, CR669150, CR681327, CR725173, CR714862, CR686575, CR637178, CR683352, CR691162, CR686930, CR681462, CR697247, CR698608, CR668750, CR658683, CR726585,…
localization	CR670441, CR657689, CR730492, CR673538, CR637750, CR688288, CR634634, CR688783, CR661738, CR711389, CR644956, CR643817, CR673274, CR634243, CR723850, CR728822, CR725237, CR633898, CR705662, CR653277, CR725173, CR714862, CR675017, CR686575, CR637178, CR635675, CR683352, CR686930, CR681462, CR697247, CR645950, CR734459, CR698608, CR726585, CR723670, CR691037, CR685925, CR632035, CR730690, CR725722,…
single-organism developmental process	CR730492, CR659427, CR647070, CR634634, CR688783, CR687231, CR644956, CR643817, CR723850, CR723469, CR707758, CR665534, CR684304, CR714862, CR675017, CR637178, CR691162, CR681462, CR697247, CR698858, CR685925, CR730690, CR711774, CR649316, CR646259, CR673803, CR704315, CR726237, CR730770, CR649634, CR693745, CR718793, CR730083, CR639832, CR653952, CR648494, CR674444, AY616520, CR642939, CR721409,…
establishment of localization	CR670441, CR657689, CR730492, CR673538, CR637750, CR634634, CR661738, CR711389, CR644956, CR634243, CR728822, CR725237, CR633898, CR705662, CR725173, CR714862, CR675017, CR637178, CR635675, CR683352, CR681462, CR697247, CR645950, CR734459, CR698608, CR726585, CR723670, CR685925, CR632035, CR691037, CR730690, CR725722, CR653947, CR648221, CR673803, CR734292, CR635885, CR730770, CR649634, CR690348,…
multicellular organismal development	CR730492, CR659427, CR647070, CR634634, CR688783, CR687231, CR643817, CR721384, CR707536, CR723469, CR665534, CR684304, CR667304, CR669150, CR675017, CR683352, CR691162, CR697247, CR698858, CR685571, CR730690, CR711774, CR666449, CR649316, CR646259, CR704315, CR726237, CR730770, CR649634, CR693745, CR697193, CR718793, CR639832, CR662067, CR653952, CR648494, CR674444, AY616520, CR693920, CR642939,…
system development	CR730492, CR659427, CR647070, CR634634, CR643817, CR721384, CR707536, CR723469, CR665534, CR684304, CR667304, CR675017, CR683352, CR691162, CR697247, CR730690, CR711774, CR649316, CR666449, CR646259, CR704315, CR726237, CR730770, CR649634, CR697193, CR693745, CR718793, CR639832, CR653952, CR648494, AY616520, CR693920, CR728060, CR642939, CR721409, CR663528, CR727059, CR681224, CR631306, CR640860,…
organ development	CR642939, CR659427, CR647070, CR634634, CR663528, CR721409, CR643817, CR727059, CR681224, CR631306, CR640860, CR721384, CR726996, CR723469, CR703128, CR639427, CR690813, CR665534, CR695886, CR634471, CR684304, CR667304, CR675017, CR657188, CR683352, CR691162, CR691115, CR697247, CR700430, CR731805, CR634699, CR730690, CR682725, CR711774, CR692481, CR658791, CR649316, CR666449, CR646259, CR704315,…
single-organism transport	CR657689, CR637750, CR661738, CR645255, CR644956, CR676961, CR654973, CR721496, CR703128, CR728822, CR690813, CR725237, CR695886, CR633898, CR723897, CR725173, CR655573, CR633739, CR683352, CR637178, CR681462, CR697247, CR648846, CR645950, CR698608, CR726585, CR655529, CR723670, CR637594, CR636689, CR685925, CR691037, CR680254, CR700118, CR691181, CR725722, CR653947, CR648221, CR725996, CR734292,…
ribonucleoprotein complex biogenesis	CR643817, CR631306, CR643443, CR641141, CR677560, CR687368, CR723197
translation	CR706099, CR675056, CR680509, CR733502, CR643817, CR681224, CR691198, CR673274, CR631306, CR686165, CR716461, CR674270, CR685287, CR732658, CR665534, CR702055, CR681327, CR715748, CR657909, CR664720, CR717419, CR642989, CR668649, CR734344, CR716990, CR711774, CR658791, CR716014, CR670407, CR653236, CR679924, CR723778, CR696034, CR641055, CR732620, CR642184, CR706346, CR733640, CR714137, CR722554,…
gene expression	CR700408, CR709810, CR658230, CR675056, CR647070, CR680509, CR688783, CR711389, CR653332, CR643817, CR673274, CR686165, CR674270, CR685287, CR707536, CR660979, CR665534, CR702055, CR705662, CR697448, CR651307, CR681327, CR639329, CR714314, CR715748, CR689971, CR641141, CR719374, CR685571, CR658347, CR664720, CR711785, CR734459, CR668750, CR707052, CR734344, CR716990, CR631270, CR646698, CR711774,…
reproductive process	CR634699, CR647070, CR711774, CR640399, CR658791, CR681224, CR631306, CR643388, CR646259, CR686759, CR651495, CR665534, CR671375, CR679924, CR661811, CR703181, CR647212, CR648302, CR642184, CR727851, CR648494
multi-organism process	CR700118, CR634634, CR680509, CR711774, CR725722, CR727059, CR692481, CR658791, CR681224, CR631306, CR653947, CR730770, CR665534, CR634471, CR633898, CR679924, CR661811, CR642623, CR656482, CR681327, CR675017, CR642184, CR714137, CR653952, CR715748, CR695508, CR681987, CR657909, CR698608
multi-organism reproductive process	CR665534, CR658791, CR681224, CR642184, CR631306, CR679924, CR661811, CR711774
reproduction	CR728060, CR634699, CR647070, CR711774, CR640399, CR658791, CR681224, CR631306, CR643388, CR646259, CR686759, CR729702, CR651495, CR665534, CR671375, CR679924, CR661811, CR703181, CR647212, CR648302, CR642184, CR727851, CR648494
multi-organism cellular process	CR665534, CR658791, CR681224, CR642184, CR631306, CR679924, CR661811, CR711774
viral reproduction	CR665534, CR658791, CR681224, CR642184, CR631306, CR679924, CR661811, CR711774
viral reproductive process	CR665534, CR658791, CR681224, CR642184, CR631306, CR679924, CR661811, CR711774
viral genome expression	CR665534, CR658791, CR681224, CR642184, CR631306, CR679924, CR711774
pancreas development	CR665534, CR679924, CR711774, CR643817, CR642184, CR681224, CR658791, CR631306
viral infectious cycle	CR665534, CR658791, CR681224, CR642184, CR631306, CR679924, CR711774
