# Supplementary material for: Differential Expression Profiling of Spleen MicroRNAs in Response to Two Distinct Type II Interferons in Tetraodon nigroviridis
Source: PLoS One. 2014 May 6;9(5):e96336. doi: 10.1371/journal.pone.0096336 (PMC4011704; doi:10.1371/journal.pone.0096336)
Supplement: Table S5 — GO enrichment analysis of the predicted mRNA targets of the miRNAs differentially expressed between the Sp-γ1 and Sp-γ2 groups. (XLS) [file pone.0096336.s005.xls]

## Sheet: Celluar Component
Gene Ontology term	Genes annotated to the term
intracellular membrane-bounded organelle	CR645894, CR691686, CR646639, CR709810, CR678117, CR670441, CR726683, CR675056, CR674072, CR702897, CR684058, CR643817, CR729335, CR639064, CR714940, CR661647, CR674270, CR695388, CR731359, CR656959, CR696194, CR641871, CR639329, CR714862, CR725173, CR709915, CR654007, CR639685, CR678119, CR673433, CR686104, CR668750, CR682724, CR650121, CR693061, CR702480, CR677560, CR678528, CR653403, CR638360,…
membrane-bounded organelle	CR645894, CR691686, CR646639, CR709810, CR678117, CR670441, CR726683, CR675056, CR674072, CR702897, CR684058, CR643817, CR729335, CR639064, CR714940, CR661647, CR674270, CR695388, CR731359, CR656959, CR696194, CR641871, CR639329, CR714862, CR725173, CR709915, CR654007, CR639685, CR678119, CR673433, CR686104, CR668750, CR682724, CR650121, CR693061, CR702480, CR677560, CR678528, CR653403, CR638360,…
membrane	CR645894, CR678117, CR670441, CR730492, CR723877, CR714940, CR661647, CR695388, CR731359, CR635524, CR641871, CR694041, CR725173, CR709915, CR654007, CR705828, CR639685, CR689261, CR682724, AJ544914, CR678528, CR663858, CR697840, CR658694, CR655005, CR644765, AM398834, CR647277, CR724286, CR693922, CR727660, CR724916, CR691625, CR709923, CR692804, CR637627, CR724419, CR635680, CR658073, CR687734,…
cell junction	CR683269, CR691686, CR685925, CR666284, CR704725, CR635524, CR644956, CR637178, CR635851, CR682105, CR681332, CR689261, CR687443, CR697374, CR635848
intrinsic to membrane	CR670441, CR730492, CR709438, CR686754, CR650066, CR726211, CR714940, CR661647, CR731359, CR635524, CR695888, CR709915, CR639685, CR720780, CR689261, CR685032, CR723670, AJ544914, CR655005, AM398834, CR647277, CR650565, CR693922, CR675481, CR724916, CR727660, CR691625, GQ489232, CR692804, CR662152, CR672693, CR662406, CR636791, CR709790, CR645766, CR687443, CR638065, CR640856, CR635302, CR635851,…
membrane part	CR645894, CR670441, CR730492, CR709438, CR686754, CR659411, CR650066, CR726211, CR714940, CR661647, CR731359, CR635524, CR695888, CR709915, CR632005, CR639685, CR720780, CR689261, CR685032, CR682724, CR723670, AJ544914, CR663858, CR655005, AM398834, CR647277, CR650565, CR693922, CR719876, CR731135, CR675481, CR724916, CR727660, CR691625, CR709923, CR683972, GQ489232, CR692804, CR635680, CR662152,…
replication fork	CR700382, CR708624, CR634694, CR701367
cell-cell junction	CR683269, CR635851, CR682105, CR666284, CR687443, CR689261, CR635524, CR635848
plasma membrane	CR635680, CR638834, CR730492, CR709438, CR645003, CR659339, CR647757, CR650066, CR640304, CR663858, CR731359, CR647277, CR681658, CR719876, CR724916, CR682000, CR640946, CR685149, CR709923, CR683972
axon	CR675017, CR634471, CR653952, CR638539, CR697374
cell periphery	CR635680, CR638834, CR730492, CR709438, CR645003, CR659339, CR647757, CR650066, CR640304, CR663858, CR731359, CR647277, CR681658, CR719876, CR724916, CR682000, CR640946, CR685149, CR709923, CR683972
vacuole	CR723453, CR710445, CR731359, CR701159, CR711942, CR729335, CR723850, CR697840, CR637749
Golgi membrane	CR662152, CR660968, CR661647, AM398834
lytic vacuole	CR723453, CR729335, CR731359, CR701159, CR723850, CR697840, CR637749
cell projection	CR691686, CR731722, CR712249, CR645003, CR709118, CR681332, CR634471, CR638539, CR675017, CR681658, CR653952, CR682000, CR714161, CR685149, CR709923, GQ489232, CR697374
transcription factor complex	CR716240, CR675056, CR674270, CR715945, CR664720
plasma membrane part	CR635680, CR730492, CR709438, CR645003, CR659339, CR647757, CR650066, CR663858, CR647277, CR681658, CR724916, CR682000, CR640946, CR685149, CR683972, CR709923
dihydrolipoyl dehydrogenase complex	CR638155, CR654586
photoreceptor outer segment	CR681658, CR682000, CR685149
intracellular organelle	CR645894, CR691686, CR646639, CR709810, CR690275, CR678117, CR670441, CR726683, CR675056, CR674072, CR702897, CR684058, CR643817, CR729335, CR639064, CR714940, CR661647, CR674270, CR695388, CR716511, CR656908, CR731359, CR656959, CR696194, CR641871, CR639329, CR714862, CR725173, CR709915, CR654007, CR639685, CR678119, CR673433, CR686104, CR668750, CR682724, CR650121, CR693061, CR662835, CR702480,…
organelle	CR645894, CR691686, CR646639, CR709810, CR690275, CR678117, CR670441, CR726683, CR675056, CR674072, CR702897, CR684058, CR643817, CR729335, CR639064, CR714940, CR661647, CR674270, CR695388, CR716511, CR656908, CR731359, CR656959, CR696194, CR641871, CR639329, CR714862, CR725173, CR709915, CR654007, CR639685, CR678119, CR673433, CR686104, CR668750, CR682724, CR650121, CR693061, CR662835, CR702480,…
cell	CR645894, CR646639, CR709810, CR690275, CR678117, CR670441, CR730492, CR713914, CR675056, CR723877, CR674072, CR684058, CR643817, CR729335, CR709967, CR714940, CR669452, CR661647, CR683586, CR716511, CR660979, CR731966, CR672589, CR684304, CR702791, CR731359, CR639329, CR709915, CR726903, CR637178, CR654007, CR692496, CR689971, CR673433, CR686104, CR668750, CR682724, CR650121, CR702480, CR677560,…
cell part	CR645894, CR646639, CR709810, CR690275, CR678117, CR670441, CR730492, CR713914, CR675056, CR723877, CR674072, CR684058, CR643817, CR729335, CR709967, CR714940, CR669452, CR661647, CR683586, CR716511, CR660979, CR731966, CR672589, CR684304, CR702791, CR731359, CR639329, CR709915, CR726903, CR637178, CR654007, CR692496, CR689971, CR673433, CR686104, CR668750, CR682724, CR650121, CR702480, CR677560,…
gap junction	CR635851, CR635524, CR635848
microtubule cytoskeleton	CR710445, CR690275, CR636689, CR637594, CR662835, CR706099, CR658633, CR643817, CR673274, CR656951, CR716511, CR634471, CR706091, CR716458, CR638539, CR664769, CR706094, CR705474, CR685881, CR711248, CR711942, CR675017, CR633739, CR699975, CR653952, CR734617, CR694684, CR720780, CR711521, CR668750
tricarboxylic acid cycle enzyme complex	CR638155, CR654586
vesicle	CR724419, CR691686, CR710445, CR662152, CR660968, CR729335, CR661647, CR681332, CR635170, CR723453, CR692557, CR684247, CR634471, CR639822, CR731359, CR685125, CR687333, CR725173, CR711942, CR675017, CR649480, CR648348, CR639739, CR653952, CR637627
transport vesicle	CR662152, CR660968, CR661647
chromosomal part	CR700382, CR708624, CR725349, CR634694, CR664769, CR701367, CR729702, CR668750
microtubule associated complex	CR675017, CR634471, CR653952, CR638539
neuron projection	CR675017, CR634471, CR731722, CR653952, GQ489232, CR638539, CR697374
neuron part	CR675017, CR634471, CR731722, CR653952, GQ489232, CR638539, CR697374
apical junction complex	CR683269, CR682105, CR687443, CR689261
cytoplasmic vesicle	CR724419, CR691686, CR662152, CR660968, CR729335, CR661647, CR681332, CR635170, CR723453, CR692557, CR684247, CR634471, CR639822, CR731359, CR685125, CR687333, CR725173, CR675017, CR648348, CR649480, CR639739, CR653952, CR637627
pigment granule	CR675017, CR634471, CR653952, CR731359, CR687333
chromosome	CR700382, CR708624, CR725349, CR634694, CR664769, CR701367, CR729702, CR668750
endosome	CR711942, CR710445, CR731359, CR663858, CR697840, CR637749
organellar small ribosomal subunit	CR637470, CR660581
endomembrane system	CR645894, CR691686, CR664154, CR662152, CR660968, AM398834, CR695888, CR665656, CR724916, CR727660, CR661647, CR663858, CR668542, CR681332
extrinsic to internal side of plasma membrane	CR681658, CR682000, CR685149, CR709923
extrinsic to plasma membrane	CR681658, CR682000, CR685149, CR709923
microtubule organizing center	CR633739, CR636689, CR637594, CR716458, CR716511, CR711248
internal side of plasma membrane	CR681658, CR682000, CR685149, CR709923
Golgi apparatus part	CR639822, CR662152, CR660968, CR661647, AM398834
anchoring junction	CR691686, CR666284, CR681332
cell projection part	CR709118, CR712249, CR697374
Golgi apparatus	CR639822, CR662152, CR660968, CR661647, AM398834
mitochondrial inner membrane	CR687123, CR712995, CR678117, CR670441, CR632005, CR682709, CR666672, CR638504, CR649858, CR655820
mitochondrial membrane	CR687123, CR712995, CR678117, CR670441, CR672693, CR695888, CR632005, CR682709, CR666672, CR649858, CR642858, CR638504, CR655820, CR685032
integral to plasma membrane	CR730492, CR650066, CR647277
intrinsic to plasma membrane	CR730492, CR650066, CR647277
microbody	CR732645, CR655529, CR731771, CR692804
axoneme	CR709118, CR712249
mitochondrion	CR712995, CR658891, CR678117, CR670441, CR672693, CR651459, CR682709, CR638155, CR685896, CR649858, CR642858, CR655820, CR687123, CR703752, CR654586, CR666027, CR695888, CR632005, CR666672, CR638504, CR662822, CR673433, CR720780, CR660645, CR682724, CR685032
proton-transporting V-type ATPase complex	CR731135, CR691625
protein serine/threonine phosphatase complex	CR633739, CR636689, CR637594, CR664769, CR668750
mitochondrial envelope	CR687123, CR712995, CR678117, CR670441, CR672693, CR695888, CR632005, CR682709, CR666672, CR649858, CR642858, CR638504, CR655820, CR685032
vacuolar membrane	CR711942, CR710445
extrinsic to membrane	CR681658, CR682000, CR685149, CR709923
vacuolar part	CR711942, CR710445
mitochondrial part	CR712995, CR658891, CR678117, CR670441, CR672693, CR651459, CR682709, CR638155, CR685896, CR649858, CR642858, CR655820, CR687123, CR703752, CR654586, CR695888, CR632005, CR666672, CR638504, CR662822, CR720780, CR660645, CR682724, CR685032
I band	CR633739, CR731722, CR636689, CR637594, CR659463
nucleoplasm part	CR716240, CR710534, CR675056, CR715945, CR732556, CR642583, CR674270, CR664720, CR691550
cytoskeleton	CR724536, CR690275, CR706099, CR643817, CR673274, CR716511, CR634471, CR716458, CR666284, CR664769, CR657441, CR711248, CR711942, CR633739, CR675017, CR720780, CR668750, CR731805, CR710445, CR637594, CR636689, CR662835, CR712249, CR645003, CR658633, CR709118, CR656951, CR706091, CR687333, CR638539, CR705474, CR706094, CR685881, CR653952, CR699975, CR734617, CR694684, CR695383, CR711521
nucleoplasm	CR716240, CR710534, CR675056, CR715945, CR732556, CR642583, CR674270, CR664720, CR691550
organellar ribosome	CR637470, CR673238, CR660581
cilium	CR681658, CR682000, CR685149, CR714161
organelle membrane	CR645894, CR712995, CR678117, CR670441, CR662152, CR672693, CR726211, CR661647, CR695388, CR692557, CR640856, CR731359, CR635302, CR647147, CR641871, CR695888, CR711942, CR648348, CR632005, CR654007, CR691115, CR648543, CR686144, CR639685, CR720780, CR685032, CR636700, CR664154, CR710445, CR660968, CR678528, CR682709, CR649858, CR642858, CR655820, CR687123, CR690028, AM398834, CR727660, CR691625,…
intrinsic to organelle membrane	CR695888, AM398834, CR692804
cytoplasmic membrane-bounded vesicle	CR691686, CR662152, CR660968, CR661647, CR681332, CR692557, CR634471, CR639822, CR684247, CR731359, CR685125, CR687333, CR725173, CR675017, CR648348, CR649480, CR653952
intracellular	CR645894, CR646639, CR709810, CR690275, CR678117, CR670441, CR713914, CR675056, CR723877, CR674072, CR684058, CR643817, CR729335, CR709967, CR714940, CR661647, CR683586, CR716511, CR660979, CR731966, CR672589, CR684304, CR702791, CR731359, CR639329, CR709915, CR637178, CR654007, CR689971, CR673433, CR686104, CR668750, CR682724, CR650121, CR702480, CR677560, CR711774, CR668542, CR681332, CR634694,…
intracellular part	CR645894, CR646639, CR709810, CR690275, CR678117, CR670441, CR713914, CR675056, CR723877, CR674072, CR684058, CR643817, CR729335, CR709967, CR714940, CR661647, CR683586, CR716511, CR660979, CR731966, CR672589, CR684304, CR702791, CR731359, CR639329, CR709915, CR637178, CR654007, CR689971, CR673433, CR686104, CR668750, CR682724, CR650121, CR702480, CR677560, CR711774, CR668542, CR681332, CR634694,…
membrane-bounded vesicle	CR691686, CR662152, CR660968, CR661647, CR681332, CR692557, CR634471, CR639822, CR684247, CR731359, CR685125, CR687333, CR725173, CR675017, CR648348, CR649480, CR653952
lysosome	CR731359, CR637749
nonmotile primary cilium	CR681658, CR682000, CR685149
primary cilium	CR681658, CR682000, CR685149
proteasome core complex	CR726683, CR725556
mitochondrial respiratory chain	CR632005, CR649858, CR655820
respiratory chain	CR632005, CR649858, CR655820
contractile fiber part	CR633739, CR731805, CR731722, CR727660, CR636689, CR637594, CR666284, CR659463
proteasome complex	CR726683, CR660996, CR725556
myofibril	CR633739, CR731805, CR731722, CR727660, CR636689, CR637594, CR666284, CR659463
mitochondrial membrane part	CR695888, CR632005, CR649858, CR655820
histone methyltransferase complex	CR642583, CR691550
methyltransferase complex	CR642583, CR691550
cell body	CR733502, CR681658, CR682000, CR685149, CR723877, CR733072
sarcomere	CR633739, CR731805, CR731722, CR727660, CR636689, CR637594, CR659463
spliceosomal complex	CR646698, CR734459
extracellular matrix	CR702515, CR681860, CR692698
secretory granule	CR692557, CR684247, CR649480, CR685125, CR725173
organelle envelope	CR712995, CR678117, CR670441, CR672693, CR678528, CR682709, CR645766, CR649858, CR642858, CR726211, CR695388, CR655820, CR687123, CR641871, CR647147, CR695888, CR632005, CR648543, CR691115, CR686144, CR666672, CR638504, CR720780, CR692804, CR685032
envelope	CR712995, CR678117, CR670441, CR672693, CR678528, CR682709, CR645766, CR649858, CR642858, CR726211, CR695388, CR655820, CR687123, CR641871, CR647147, CR695888, CR632005, CR648543, CR691115, CR686144, CR666672, CR638504, CR720780, CR692804, CR685032
endoplasmic reticulum	CR692557, CR645894, CR727660
integral to membrane	CR730492, CR634403, CR709438, CR647277, CR647757, CR724916, CR727660, CR650066, GQ489232, CR720780
spindle	CR633739, CR643817, CR636689, CR637594, CR720780, CR664769, CR668750
organelle inner membrane	CR712995, CR678117, CR670441, CR678528, CR682709, CR649858, CR726211, CR695388, CR655820, CR687123, CR641871, CR647147, CR632005, CR648543, CR691115, CR686144, CR666672, CR638504, CR720780, CR692804
platelet alpha granule	CR684247, CR649480, CR685125, CR725173
endoplasmic reticulum membrane	CR645894, CR727660
MHC protein complex	CR635680, CR640946
cytoskeletal part	CR731805, CR724536, CR636689, CR637594, CR643817, CR716511, CR634471, CR716458, CR687333, CR666284, CR664769, CR638539, CR711248, CR675017, CR633739, CR653952, CR720780, CR668750
contractile fiber	CR633739, CR731805, CR731722, CR727660, CR636689, CR637594, CR666284, CR659463
nucleus	CR707479, CR675056, CR702897, CR726558, CR675112, CR643817, CR659339, CR639064, CR708624, CR674270, CR660996, CR729702, CR700382, CR716240, CR726730, CR695888, CR642583, CR633739, CR648348, CR664720, CR689448, CR717419, CR734459, CR693061, CR637594, CR636689, CR710534, CR646698, CR677560, CR649796, CR634694, CR638310, CR696610, CR711729, CR715945, CR701367, CR732556, CR681987, AY616520, CR710992,…
nuclear outer membrane-endoplasmic reticulum membrane network	CR645894, CR727660
endoplasmic reticulum part	CR645894, CR727660
nuclear lumen	CR675056, CR702897, CR726558, CR675112, CR643817, CR659339, CR639064, CR708624, CR674270, CR660996, CR729702, CR700382, CR716240, CR726730, CR642583, CR633739, CR648348, CR664720, CR689448, CR734459, CR693061, CR637594, CR636689, CR710534, CR677560, CR649796, CR634694, CR638310, CR696610, CR711729, CR715945, CR701367, CR732556, CR681987, AY616520, CR691550
nuclear part	CR707479, CR675056, CR702897, CR726558, CR675112, CR643817, CR659339, CR639064, CR708624, CR674270, CR660996, CR729702, CR700382, CR716240, CR726730, CR642583, CR633739, CR648348, CR664720, CR689448, CR717419, CR734459, CR693061, CR637594, CR636689, CR710534, CR646698, CR677560, CR649796, CR634694, CR638310, CR696610, CR711729, CR715945, CR701367, CR732556, CR681987, AY616520, CR691550
proton-transporting two-sector ATPase complex	CR731135, CR691625
cell surface	CR731359, CR725173
cytoplasm	CR645894, CR691686, CR690275, CR678117, CR670441, CR710183, CR644956, CR729335, CR639064, CR714940, CR661647, CR731359, CR725173, CR709915, CR637178, CR639685, CR673433, CR682724, CR650121, CR693061, CR685925, CR726422, CR711774, CR653403, CR638360, CR663858, CR681332, CR697840, AM398834, CR685881, CR727660, CR724916, CR692804, CR637627, CR724419, CR659339, CR632087, CR638155, CR640856, CR685125,…
cytoplasmic part	CR707479, CR645894, CR691686, CR690275, CR678117, CR670441, CR710183, CR688783, CR659411, CR644956, CR639149, CR729335, CR651459, CR639064, CR714940, CR661647, CR723850, CR659463, CR723453, CR639822, CR731359, CR666284, CR725173, CR716536, CR695888, CR642583, CR675017, CR709915, CR637178, CR632005, CR641141, CR639685, CR673433, CR720780, CR679304, CR685032, CR682724, CR650121, CR693061, CR685925,…
extracellular region	CR705431, CR709447, CR641473, CR635019, CR634914, CR644425, CR713752, CR720348, CR725173, CR719468, CR652306, CR635371
organelle part	CR707479, CR645894, CR724536, CR678117, CR670441, CR675056, CR702897, CR643817, CR639149, CR651459, CR639064, CR726211, CR661647, CR674270, CR695388, CR716511, CR659463, CR700382, CR639822, CR731359, CR666284, CR726730, CR641871, CR695888, CR642583, CR675017, CR654007, CR632005, CR648543, CR641141, CR639685, CR725349, CR720780, CR664720, CR685032, CR734459, CR668750, CR682724, CR693061, CR646698,…
extracellular region part	CR705431, CR709447, CR641473, CR635019, CR634914, CR644425, CR713752, CR725173, CR652306, CR635371
organelle lumen	CR675056, CR702897, CR726558, CR675112, CR643817, CR659339, CR639064, CR708624, CR674270, CR660996, CR729702, CR700382, CR716240, CR726730, CR642583, CR633739, CR648348, CR720780, CR664720, CR689448, CR734459, CR693061, CR637594, CR636689, CR710534, CR677560, CR649796, CR634694, CR638310, CR696610, CR711729, CR715945, CR701367, CR732556, CR681987, AY616520, CR691550
intracellular organelle lumen	CR675056, CR702897, CR726558, CR675112, CR643817, CR659339, CR639064, CR708624, CR674270, CR660996, CR729702, CR700382, CR716240, CR726730, CR642583, CR633739, CR648348, CR720780, CR664720, CR689448, CR734459, CR693061, CR637594, CR636689, CR710534, CR677560, CR649796, CR634694, CR638310, CR696610, CR711729, CR715945, CR701367, CR732556, CR681987, AY616520, CR691550
membrane-enclosed lumen	CR675056, CR702897, CR726558, CR675112, CR643817, CR659339, CR639064, CR708624, CR674270, CR660996, CR729702, CR700382, CR716240, CR726730, CR642583, CR633739, CR648348, CR720780, CR664720, CR689448, CR734459, CR693061, CR637594, CR636689, CR710534, CR677560, CR649796, CR634694, CR638310, CR696610, CR711729, CR715945, CR701367, CR732556, CR681987, AY616520, CR691550
extracellular space	CR634914, CR725173
intracellular organelle part	CR707479, CR645894, CR724536, CR678117, CR670441, CR675056, CR702897, CR643817, CR639149, CR651459, CR639064, CR726211, CR661647, CR674270, CR695388, CR716511, CR700382, CR639822, CR666284, CR726730, CR641871, CR695888, CR642583, CR675017, CR632005, CR648543, CR641141, CR725349, CR720780, CR664720, CR685032, CR734459, CR668750, CR682724, CR693061, CR646698, CR677560, CR711774, CR678528, CR634694,…
actin cytoskeleton	CR731805, CR666284
large ribosomal subunit	CR639149, CR639064
protein complex	CR707479, CR724536, CR635680, CR690275, CR726683, CR675056, CR684058, CR659411, CR733502, CR643817, CR638155, CR708624, CR683586, CR674270, CR660996, CR721496, CR634471, CR725552, CR684304, CR716240, CR635302, CR709037, CR664769, CR657441, CR686375, CR642583, CR633739, CR675017, CR640946, CR720780, CR725950, CR657909, CR664720, CR636700, CR668750, CR666614, CR725669, CR731805, CR637594, CR636689,…
non-membrane-bounded organelle	CR724536, CR690275, CR658464, CR643817, CR639149, CR673274, CR639064, CR716511, CR659463, CR656908, CR700382, CR658731, CR666284, CR675017, CR641141, CR725349, CR720780, CR668750, CR662835, CR711774, CR709118, CR634694, CR696871, CR658315, CR687333, CR701367, CR685881, CR732556, CR649480, CR653952, CR727660, CR694684, CR695383, CR673238, CR706099, CR708624, CR729702, CR732695, CR634471, CR685125,…
intracellular non-membrane-bounded organelle	CR724536, CR690275, CR658464, CR643817, CR639149, CR673274, CR639064, CR716511, CR659463, CR656908, CR700382, CR658731, CR666284, CR675017, CR641141, CR725349, CR720780, CR668750, CR662835, CR711774, CR709118, CR634694, CR696871, CR658315, CR687333, CR701367, CR685881, CR732556, CR649480, CR653952, CR727660, CR694684, CR695383, CR673238, CR706099, CR708624, CR729702, CR732695, CR634471, CR685125,…
macromolecular complex	CR707479, CR724536, CR690275, CR726683, CR710183, CR713914, CR675056, CR684058, CR688783, CR659411, CR653332, CR643817, CR639149, CR673274, CR709967, CR721621, CR639064, CR683586, CR674270, CR660979, CR708477, CR684304, CR697448, CR651307, CR639329, CR642583, CR675017, CR689971, CR641141, CR720780, CR664720, CR734459, CR668750, CR725669, CR693061, CR646698, CR711774, CR706885, CR722202, CR636277,…
small ribosomal subunit	CR696871, CR637470, CR648348, CR641141, CR660581, CR684996, CR711774
ribosome	CR696871, CR673238, CR660581, CR711774, CR648348, CR637470, CR639149, CR641141, CR639064, CR684996
ribonucleoprotein complex	CR710183, CR673238, CR713914, CR653332, CR639149, CR709967, CR721621, CR639064, CR660979, CR633785, CR708477, CR697448, CR692399, CR651307, CR705656, CR639329, CR648348, CR725716, CR689971, CR641141, CR734459, CR680254, CR660581, CR646698, CR711774, CR706885, CR706181, CR716123, CR636277, CR712964, CR684996, CR696871, CR669069, CR634460, CR633803, CR723197, CR637470, CR710547, CR722554, CR682151,…
ribosomal subunit	CR696871, CR660581, CR711774, CR648348, CR637470, CR639149, CR641141, CR639064, CR684996

## Sheet: Molecular Function
Gene Ontology term	Genes annotated to the term
catalytic activity	CR645894, CR691686, CR709810, CR690275, CR726683, CR675056, CR723877, CR674072, CR702897, CR644956, CR729335, CR635371, CR714940, CR674270, CR695388, CR731966, CR678244, CR712076, CR672589, CR734450, CR699930, CR684304, CR702791, CR643055, CR656959, CR669150, CR641871, CR683399, CR709915, CR637178, CR654007, CR728114, CR719374, CR638378, CR658283, CR659972, CR710090, CR668750, CR650121, CR685925,…
transferase activity	CR645894, CR723877, AM421523, CR714940, CR715486, CR695388, CR734432, CR639964, CR678244, CR694433, CR684304, CR702791, CR724978, CR642583, CR709915, CR719374, CR658283, CR650121, CR641348, CR697193, CR670407, CR727899, CR711458, CR636396, AM398834, CR654586, CR734819, CR727817, CR686227, CR715823, CR671328, CR668373, CR726558, CR675112, CR699117, CR703093, CR725993, CR638155, AJ868541, CR729212,…
small molecule binding	CR645894, CR691686, CR690275, CR675056, CR674072, CR732334, CR644956, CR696180, CR673274, CR651459, CR674270, CR695388, CR700382, CR712076, CR734450, CR699930, CR716536, CR683399, CR637178, CR664720, CR650121, CR685925, CR668063, CR723425, CR663858, CR681332, CR634694, CR680168, CR670407, CR701367, CR654586, CR685881, CR686227, CR709923, CR694684, CR637627, CR724419, CR706099, CR668373, CR687734,…
nucleotide binding	CR691686, CR690275, CR675056, CR674072, CR732334, CR644956, CR696180, CR673274, CR651459, CR674270, CR695388, CR700382, CR712076, CR734450, CR699930, CR716536, CR683399, CR637178, CR664720, CR650121, CR685925, CR668063, CR723425, CR663858, CR681332, CR634694, CR680168, CR670407, CR701367, CR654586, CR685881, CR686227, CR709923, CR694684, CR637627, CR724419, CR706099, CR668373, CR687734, CR699117,…
nucleoside phosphate binding	CR691686, CR690275, CR675056, CR674072, CR732334, CR644956, CR696180, CR673274, CR651459, CR674270, CR695388, CR700382, CR712076, CR734450, CR699930, CR716536, CR683399, CR637178, CR664720, CR650121, CR685925, CR668063, CR723425, CR663858, CR681332, CR634694, CR680168, CR670407, CR701367, CR654586, CR685881, CR686227, CR709923, CR694684, CR637627, CR724419, CR706099, CR668373, CR687734, CR699117,…
protein binding	CR707479, CR691686, CR646639, CR690275, CR670441, CR731516, CR723877, CR682484, CR732334, AY374499, CR659411, CR643817, CR651459, AY374503, CR726211, CR635371, CR669452, CR636945, CR659463, CR656908, CR734450, CR639822, CR684304, CR658731, CR634914, CR731867, CR725173, CR695888, CR675017, CR634317, CR679304, CR668750, CR693061, CR638360, CR728948, CR663858, CR726462, CR681332, CR690650, CR637107,…
pyrophosphatase activity	CR724419, CR691686, CR690275, CR706099, CR675056, CR687734, CR733502, CR644956, CR696180, CR673274, CR708624, CR674270, CR700382, CR712076, CR699930, CR733072, CR681658, CR637178, CR657909, CR664720, CR731805, CR685925, CR723670, CR635015, CR649796, CR654932, CR669357, CR634694, CR681332, CR670407, CR701367, CR639739, CR731135, CR682000, CR699975, CR685149, CR734617, CR694684, CR709923, CR681987,…
hydrolase activity, acting on acid anhydrides, in phosphorus-containing anhydrides	CR724419, CR691686, CR690275, CR706099, CR675056, CR687734, CR733502, CR644956, CR696180, CR673274, CR708624, CR674270, CR700382, CR712076, CR699930, CR733072, CR681658, CR637178, CR657909, CR664720, CR731805, CR685925, CR723670, CR635015, CR649796, CR654932, CR669357, CR634694, CR681332, CR670407, CR701367, CR639739, CR731135, CR682000, CR699975, CR685149, CR734617, CR694684, CR709923, CR681987,…
hydrolase activity, acting on acid anhydrides	CR724419, CR691686, CR690275, CR706099, CR675056, CR687734, CR733502, CR644956, CR696180, CR673274, CR708624, CR674270, CR700382, CR712076, CR699930, CR733072, CR681658, CR637178, CR657909, CR664720, CR731805, CR685925, CR723670, CR635015, CR649796, CR654932, CR669357, CR634694, CR681332, CR670407, CR701367, CR639739, CR731135, CR682000, CR699975, CR685149, CR734617, CR694684, CR709923, CR681987,…
transferase activity, transferring glycosyl groups	CR729212, CR692557, CR645894, CR727899, CR725831, CR711458, AM398834, CR727817, CR709915, CR642583, CR714940, CR654796
hydrolase activity	CR691686, CR709810, CR690275, CR726683, CR675056, CR731516, CR644956, CR729335, CR673274, CR696180, CR723850, CR674270, CR700382, CR712076, CR723453, CR672589, CR699930, CR694696, CR637178, CR728114, CR719374, CR664720, CR710090, CR668750, CR723670, CR685925, CR681473, CR648141, CR638360, CR681332, CR634694, CR704352, CR680168, CR670407, CR697123, CR701367, CR689818, CR724286, CR731135, CR658700,…
molecular transducer activity	CR686795, CR659228, CR637815, CR730492, CR636791, CR714846, CR663858, CR731253, CR724257, CR634928, CR701159, CR715079, CR716027, CR681658, CR727660, CR682000, CR685149, CR709923, CR733157
ribonucleotide binding	CR691686, CR690275, CR675056, CR732334, CR644956, CR673274, CR651459, CR674270, CR695388, CR700382, CR712076, CR699930, CR637178, CR664720, CR650121, CR685925, CR663858, CR634694, CR681332, CR670407, CR701367, CR654586, CR685881, CR686227, CR709923, CR694684, CR637627, CR724419, CR706099, CR668373, CR699117, CR733502, CR638155, CR708624, CR660288, CR685157, CR709037, CR733072, CR730174, CR681658,…
purine ribonucleotide binding	CR691686, CR690275, CR675056, CR732334, CR644956, CR673274, CR651459, CR674270, CR695388, CR700382, CR712076, CR699930, CR637178, CR664720, CR650121, CR685925, CR663858, CR634694, CR681332, CR670407, CR701367, CR654586, CR685881, CR686227, CR709923, CR694684, CR637627, CR724419, CR706099, CR668373, CR699117, CR733502, CR638155, CR708624, CR660288, CR685157, CR709037, CR733072, CR730174, CR681658,…
purine nucleotide binding	CR691686, CR690275, CR675056, CR732334, CR644956, CR673274, CR651459, CR674270, CR695388, CR700382, CR712076, CR699930, CR637178, CR664720, CR650121, CR685925, CR663858, CR634694, CR681332, CR670407, CR701367, CR654586, CR685881, CR686227, CR709923, CR694684, CR637627, CR724419, CR706099, CR668373, CR699117, CR733502, CR638155, CR708624, CR660288, CR685157, CR709037, CR733072, CR730174, CR681658,…
transferase activity, transferring nitrogenous groups	CR655529, CR724296, CR693147, CR658283, CR690858, CR675112
nucleoside-triphosphatase activity	CR724419, CR691686, CR690275, CR706099, CR675056, CR687734, CR733502, CR644956, CR696180, CR673274, CR708624, CR674270, CR712076, CR699930, CR733072, CR681658, CR637178, CR657909, CR664720, CR731805, CR685925, CR723670, CR635015, CR649796, CR681332, CR670407, CR639739, CR731135, CR682000, CR699975, CR685149, CR734617, CR694684, CR709923, CR681987, CR637627, CR711521, CR691550
ligase activity	CR707479, CR732334, CR709349, CR683954, CR634694, CR642122, CR700382, CR734450, CR685157, CR705029, CR709037, CR669150, CR701367, CR693959, CR638378, CR675118
ligase activity, forming nitrogen-metal bonds	CR700382, CR634694, CR701367
ligase activity, forming nitrogen-metal bonds, forming coordination complexes	CR700382, CR634694, CR701367
hydrolase activity, acting on ester bonds	CR666614, CR644411, CR709810, CR658891, CR636689, CR637594, CR648141, CR729335, CR659339, CR638360, CR704352, CR671375, CR723453, CR697123, CR635753, CR694696, CR664769, CR644319, CR633739, CR675835, CR638413, CR676040, CR658700, CR719374, CR662822, CR668750
phosphatase activity	CR671375, CR709810, CR636689, CR637594, CR635753, CR664769, CR644319, CR633739, CR675835, CR659339, CR638360, CR658700, CR676040, CR704352, CR668750
RNA methyltransferase activity	CR703990, CR681558, CR703093, CR726558
signal transducer activity	CR686795, CR659228, CR634928, CR637815, CR730492, CR701159, CR715079, CR716027, CR636791, CR714846, CR727660, CR663858, CR731253, CR733157, CR724257
enzyme activator activity	CR681539, CR684304, CR681860, CR692698, CR724916, CR691417, CR669452, CR681062
protein serine/threonine kinase inhibitor activity	CR675017, CR634471, CR653952, CR638539
phosphoric ester hydrolase activity	CR671375, CR709810, CR636689, CR637594, CR635753, CR664769, CR644319, CR633739, CR675835, CR659339, CR638360, CR658700, CR676040, CR704352, CR668750
protein kinase inhibitor activity	CR675017, CR634471, CR653952, CR638539
kinase inhibitor activity	CR675017, CR634471, CR653952, CR638539
phosphoglycerate mutase activity	CR675835, CR638360, CR689818
intramolecular transferase activity, phosphotransferases	CR675835, CR638360, CR666284, CR689818
oxidoreductase activity	CR707815, CR646963, CR645894, CR689603, CR635019, CR709790, CR727846, CR729335, CR633903, CR635371, CR724687, CR663554, CR731966, CR640339, CR723453, CR634471, CR687746, CR641871, CR647147, CR716536, CR683399, CR652250, CR675017, CR632005, CR654007, CR691115, CR648543, CR647103, CR678183, CR641348, CR720710, CR727973, CR700960, CR711491, CR653403, CR723425, CR642858, CR663736, CR724758, CR690365,…
transferase activity, transferring pentosyl groups	CR729212, CR727817, CR725831, CR711458, CR654796
3'-5' exonuclease activity	CR666614, CR719374, CR697123, CR694696
secondary active transmembrane transporter activity	CR647757, CR634403, CR709438, CR664557, CR693103
receptor binding	CR718304, CR639822, CR690275, CR720348, CR685881, CR691576, CR681658, CR719468, CR682000, CR685149, AY374503, CR709923
protein kinase regulator activity	CR675017, CR634471, CR653952, CR684304, CR638539
rRNA methyltransferase activity	CR703990, CR703093, CR726558
intramolecular transferase activity	CR675835, CR638360, CR666284, CR689818
enzyme binding	CR691686, CR636689, CR637594, CR723877, CR638360, CR663858, CR681332, CR634471, CR734450, CR638539, CR675017, CR633739, CR681658, CR675835, CR724916, CR682000, CR653952, CR685149
kinase regulator activity	CR675017, CR634471, CR653952, CR684304, CR638539
nucleotide kinase activity	CR650121, CR686227
steroid dehydrogenase activity, acting on the CH-CH group of donors	CR709790, CR711491
antioxidant activity	CR646963, CR723453, CR635019, CR690365, CR730830, CR729335, CR635371, CR699150, CR663554
transferase activity, transferring sulfur-containing groups	CR694433, CR725993, CR685896, CR724978
oxidoreductase activity, acting on the CH-NH group of donors, NAD or NADP as acceptor	CR640339, CR724758, CR641348, CR647103
oxidoreductase activity, acting on the CH-NH group of donors	CR640339, CR724758, CR641348, CR647103
guanyl nucleotide binding	CR724419, CR691686, CR690275, CR685925, CR706099, CR733502, CR644956, CR673274, CR663858, CR681332, CR670407, CR733072, CR685881, CR637178, CR681658, CR639739, CR682000, CR699975, CR685149, CR734617, CR709923, CR694684, CR637627, CR711521
guanyl ribonucleotide binding	CR724419, CR691686, CR690275, CR685925, CR706099, CR733502, CR644956, CR673274, CR663858, CR681332, CR670407, CR733072, CR685881, CR637178, CR681658, CR639739, CR682000, CR699975, CR685149, CR734617, CR709923, CR694684, CR637627, CR711521
transferase activity, transferring hexosyl groups	CR692557, CR645894, CR642583, CR709915, CR727899, CR714940
succinate-CoA ligase activity	CR685157, CR693959, CR675118
metal ion transmembrane transporter activity	CR635170, CR723670, CR727660, CR634403, CR709438
CoA-ligase activity	CR685157, CR693959, CR675118
acid-thiol ligase activity	CR685157, CR693959, CR675118
exonuclease activity	CR666614, CR719374, CR697123, CR694696
transferase activity, transferring acyl groups, acyl groups converted into alkyl on transfer	CR685157, CR693959, CR675118
protein histidine kinase activity	CR638155, CR654586
phosphotransferase activity, nitrogenous group as acceptor	CR638155, CR654586
protein binding, bridging	CR669452, CR681062
binding, bridging	CR669452, CR681062
oxidoreductase activity, acting on paired donors, with incorporation or reduction of molecular oxygen	CR646963, CR645894, CR723453, CR729335, CR654007, CR699150, CR663554
ligase activity, forming carbon-sulfur bonds	CR685157, CR693959, CR675118
oligosaccharyl transferase activity	CR709915, CR714940
macromolecule transmembrane transporter activity	CR670441, CR682709, CR666672, CR638504, CR734459
bisphosphoglycerate phosphatase activity	CR675835, CR638360
steroid dehydrogenase activity	CR709790, CR652250, CR711491
protein complex binding	CR681658, CR682000, CR685149, CR709923
kinase activity	CR650121, CR639659, CR731722, CR668373, CR654586, CR686227, AM421523, CR686144, CR638155, CR671000, CR728504, CR695388, CR639964, CR671328
adenyl ribonucleotide binding	CR675056, CR668373, CR732334, CR699117, CR651459, CR638155, CR708624, CR674270, CR695388, CR660288, CR700382, CR712076, CR699930, CR685157, CR709037, CR730174, CR734595, CR686144, CR657909, CR664720, CR660645, CR699483, CR650121, CR731805, CR685336, CR731722, CR649796, CR678737, CR709349, CR669357, CR728504, CR634694, CR703752, CR705029, CR701367, CR654586, CR693959, CR686227, CR671000, CR681987
adenyl nucleotide binding	CR675056, CR668373, CR732334, CR699117, CR651459, CR638155, CR708624, CR674270, CR695388, CR660288, CR700382, CR712076, CR699930, CR685157, CR709037, CR730174, CR734595, CR686144, CR657909, CR664720, CR660645, CR699483, CR650121, CR731805, CR685336, CR731722, CR649796, CR678737, CR709349, CR669357, CR728504, CR634694, CR703752, CR705029, CR701367, CR654586, CR693959, CR686227, CR671000, CR681987
cyclase regulator activity	CR681539, CR691417, CR681860, CR692698
guanylate cyclase regulator activity	CR681539, CR691417, CR681860, CR692698
protein phosphatase regulator activity	CR693061, CR689448
peroxidase activity	CR646963, CR635019, CR635371, CR699150, CR663554
oxidoreductase activity, acting on peroxide as acceptor	CR646963, CR635019, CR635371, CR699150, CR663554
sodium ion transmembrane transporter activity	CR634403, CR709438
ligase activity, forming carbon-nitrogen bonds	CR707479, CR734450, CR669150, CR709037, CR705029, CR732334, CR709349, CR683954, CR638378
enzyme regulator activity	CR649567, CR639310, CR681539, CR693061, CR641473, CR644425, CR645003, CR692698, CR721396, CR696180, CR691417, CR669452, CR634471, CR684304, CR638539, CR681860, CR637737, CR675017, CR652306, CR724916, CR653952, CR681062, CR689448
transaminase activity	CR655529, CR658283, CR675112
transferase activity, transferring phosphorus-containing groups	CR650121, CR731722, CR636689, CR637594, CR668373, CR699117, AM421523, CR638155, CR695388, CR728504, CR639964, CR678244, CR697193, CR639659, CR670407, CR684304, CR636396, CR730174, CR654586, CR633739, CR677385, CR686227, CR734595, CR686144, CR719374, CR671000, CR671328
acid-amino acid ligase activity	CR707479, CR734450, CR669150, CR709037, CR705029, CR732334, CR709349, CR683954
cytokine activity	CR719468, CR720348
kinase binding	CR691686, CR636689, CR637594, CR723877, CR633739, CR675835, CR681658, CR682000, CR638360, CR685149, CR681332
amino acid binding	CR675017, CR634471, CR653952, CR638539
nucleobase-containing compound kinase activity	CR650121, CR686227
tubulin binding	CR711942, CR643817, CR710445
phosphatase inhibitor activity	CR693061, CR689448
protein transmembrane transporter activity	CR670441, CR682709, CR666672, CR638504
anion binding	CR675017, CR634471, CR635675, CR653952, GQ489232, CR638539
anion transmembrane transporter activity	CR692496, CR634403, CR709438, CR637749
cysteine-type endopeptidase activity	CR724286, CR725131
ligand-gated ion channel activity	CR727660, CR730492
ligand-gated channel activity	CR727660, CR730492
S-adenosylmethionine-dependent methyltransferase activity	CR703990, CR681558, CR703093, CR726558
small conjugating protein ligase activity	CR707479, CR734450, CR709349, CR683954, CR669150, CR709037, CR705029
protein transporter activity	CR670441, CR682709, CR666672, CR638504
protein N-terminus binding	CR633739, CR636689, CR637594
active transmembrane transporter activity	CR723670, CR731135, CR647757, CR634403, CR709438, CR664557, CR693103
phosphatase regulator activity	CR693061, CR689448
oxidoreductase activity, acting on CH-OH group of donors	CR689603, CR700960, CR652250, CR727846, CR633903, CR723425, CR642858, CR642202, CR724687
carboxylic acid binding	CR675017, CR634471, CR635675, CR653952, CR638539
cyclase activator activity	CR691417, CR681860, CR692698
guanylate cyclase activator activity	CR691417, CR681860, CR692698
carboxylesterase activity	CR723453, CR648141, CR729335, CR638413, CR644411
carboxylic ester hydrolase activity	CR723453, CR648141, CR729335, CR638413, CR644411
MHC protein binding	CR690275, CR685881
phosphoprotein phosphatase activity	CR671375, CR659339, CR658700, CR664769, CR668750
transmembrane transporter activity	CR723670, CR639855, CR670441, CR730492, CR634403, CR709438, CR677866, CR682709, CR647757, CR664557, CR635170, CR715079, CR650565, CR727660, CR731135, CR692496, CR691625, CR666672, CR638504, CR720780, CR637749, CR685032, CR734459, CR693103
protein domain specific binding	CR669452, CR659463, CR681062, CR666027
hydrolase activity, acting on carbon-nitrogen (but not peptide) bonds, in linear amides	CR692507, CR692581
oxidoreductase activity, acting on the CH-CH group of donors	CR709790, CR650442, CR711491
ATPase activity, coupled	CR723670, CR699930, CR731135, CR675056, CR674270, CR657909, CR664720
isomerase activity	CR632159, CR712425, CR666284, CR701213, CR689818, CR675835, CR638360, CR633015
amino acid transmembrane transporter activity	CR634403, CR637749
ATPase activity	CR723670, CR699930, CR731135, CR675056, CR674270, CR657909, CR664720
receptor activity	CR730492, CR715079, CR733157, CR696818, AY374499, CR636791
SNARE binding	CR659411, CR683972
heterocyclic compound binding	CR691686, CR690275, CR675056, CR674072, CR684058, CR688783, CR732334, CR644956, CR643817, CR639149, CR696180, CR673274, CR651459, CR639064, CR683586, CR674270, CR695388, CR660979, CR700382, CR712076, CR734450, CR699930, CR694696, CR726730, CR716536, CR683399, CR637178, CR719374, CR678119, CR664720, CR734459, CR650121, CR725669, CR685925, CR668063, CR726422, CR723425, CR663858, CR681332, CR634694,…
G-protein coupled receptor binding	CR709923, CR691576
glucosyltransferase activity	CR645894, CR727899
channel regulator activity	CR633739, CR636689, CR637594
cofactor binding	CR655529, CR723425, CR724296, CR685896, CR668373, CR690858
oxidoreductase activity, acting on the CH-OH group of donors, NAD or NADP as acceptor	CR727846, CR652250, CR633903, CR723425, CR642858, CR700960, CR724687
oxidoreductase activity, acting on the aldehyde or oxo group of donors, NAD or NADP as acceptor	CR724758, CR633903, CR661245, CR663736, CR647103
carbon-sulfur lyase activity	CR732529, CR658283, CR675112
cysteine-type peptidase activity	CR724286, CR725131
nucleotidyltransferase activity	CR677385, CR670407, CR719374
transferase activity, transferring acyl groups	CR701638, CR702791, CR685157, CR693959, CR675118
translation factor activity, nucleic acid binding	CR725669, CR710534, CR706099, CR675056, CR677928, CR726422, CR733502, CR673274, CR664557, CR683586, CR674270, CR670407, CR651203, CR678119, CR662187, CR657909, CR664720, CR711521
phospholipid binding	CR711942, CR710445, CR645003
oxidoreductase activity, acting on the aldehyde or oxo group of donors	CR724758, CR633903, CR661245, CR663736, CR647103
DNA binding	CR700382, CR634694, CR726730, CR701367, CR638310, CR662456
organic anion transmembrane transporter activity	CR634403, CR637749
carboxylic acid transmembrane transporter activity	CR634403, CR637749
metal cluster binding	CR712076, CR684169, CR710203, CR708456, CR707026
amide binding	CR635019, CR635371
peptide binding	CR635019, CR635371
heme-copper terminal oxidase activity	CR720710, CR691115, CR648543, CR647147, CR641871
organic acid transmembrane transporter activity	CR634403, CR637749
UDP-glycosyltransferase activity	CR642583, CR727899
structure-specific DNA binding	CR726730, CR662456
hydrolase activity, acting on carbon-nitrogen (but not peptide) bonds	CR692507, CR692581
thiolester hydrolase activity	CR658891, CR662822
substrate-specific transmembrane transporter activity	CR723670, CR639855, CR670441, CR730492, CR634403, CR709438, CR677866, CR682709, CR647757, CR635170, CR727660, CR731135, CR692496, CR691625, CR666672, CR638504, CR720780, CR637749, CR734459, CR685032
transferase activity, transferring one-carbon groups	CR640339, CR724758, CR641348, CR681558, CR723877, CR726558, CR734819, CR703990, CR703093, CR715486, CR633623, CR647103, CR734432
ion transmembrane transporter activity	CR635170, CR723670, CR730492, CR634403, CR709438, CR677866, CR727660, CR731135, CR692496, CR691625, CR637749, CR685032
transmembrane signaling receptor activity	CR730492, CR715079, CR733157, CR636791
signaling receptor activity	CR730492, CR715079, CR733157, CR636791
hydrolase activity, acting on glycosyl bonds	CR633874, CR726264
organic cyclic compound binding	CR691686, CR690275, CR675056, CR674072, CR684058, CR688783, CR732334, CR644956, CR643817, CR639149, CR696180, CR673274, CR651459, CR639064, CR683586, CR674270, CR695388, CR660979, CR700382, CR712076, CR734450, CR699930, CR694696, CR726730, CR716536, CR683399, CR637178, CR719374, CR678119, CR664720, CR734459, CR650121, CR725669, CR685925, CR668063, CR726422, CR723425, CR663858, CR681332, CR634694,…
ion gated channel activity	CR727660, CR730492, CR685032
gated channel activity	CR727660, CR730492, CR685032
vitamin binding	CR645894, CR640339
ion channel activity	CR692496, CR727660, CR730492, CR685032
substrate-specific channel activity	CR692496, CR727660, CR730492, CR685032
inorganic cation transmembrane transporter activity	CR677866, CR723670, CR731135, CR727660, CR691625, CR634403, CR709438
protein dimerization activity	CR695888, CR725552, CR728875, CR664769, CR725950, CR638310, CR666027, CR668750
transcription cofactor activity	CR709349, CR709037, CR705029, CR708387
protein kinase activity	CR731722, CR638155, CR654586
cation transmembrane transporter activity	CR635170, CR723670, CR634403, CR709438, CR677866, CR727660, CR731135, CR691625
channel activity	CR692496, CR727660, CR730492, CR685032
passive transmembrane transporter activity	CR692496, CR727660, CR730492, CR685032
nuclease activity	CR666614, CR719374, CR697123, CR694696
protein binding transcription factor activity	CR709349, CR709037, CR705029, CR708387
transcription factor binding transcription factor activity	CR709349, CR709037, CR705029, CR708387
enzyme inhibitor activity	CR649567, CR634471, CR693061, CR638539, CR645003, CR637737, CR721396, CR675017, CR696180, CR653952, CR689448
phosphotransferase activity, alcohol group as acceptor	CR731722, CR638155, CR654586
monovalent inorganic cation transmembrane transporter activity	CR677866, CR723670, CR731135, CR691625, CR634403, CR709438
lyase activity	CR725552, CR731722, CR728875, CR646583, CR731771, CR658073, CR675112, CR732334, CR732645, CR646393, CR732529, CR636779, CR725950, CR658283
N-acetyltransferase activity	CR701638, CR702791
N-acyltransferase activity	CR701638, CR702791
endopeptidase regulator activity	CR649567, CR652306, CR641473, CR644425
acetyltransferase activity	CR701638, CR702791
carbon-carbon lyase activity	CR646393, CR731722, CR636779, CR732334
cation-transporting ATPase activity	CR723670, CR731135
rRNA binding	CR682151, CR660979
oxidoreductase activity, acting on NAD(P)H, quinone or similar compound as acceptor	CR683399, CR632005, CR716536
protein kinase binding	CR691686, CR723877, CR681332
dioxygenase activity	CR645894, CR732529
aldehyde-lyase activity	CR646393, CR731722, CR636779
transferase activity, transferring acyl groups other than amino-acyl groups	CR701638, CR702791
ATPase activity, coupled to transmembrane movement of ions	CR723670, CR731135
ATPase activity, coupled to transmembrane movement of substances	CR723670, CR731135
ATPase activity, coupled to movement of substances	CR723670, CR731135
oxidoreductase activity, acting on NAD(P)H	CR683399, CR632005, CR716536
primary active transmembrane transporter activity	CR723670, CR731135
P-P-bond-hydrolysis-driven transmembrane transporter activity	CR723670, CR731135
hydrolase activity, acting on acid anhydrides, catalyzing transmembrane movement of substances	CR723670, CR731135
NADH dehydrogenase (quinone) activity	CR683399, CR632005
RNA binding	CR725669, CR707936, CR680254, CR710534, CR706099, CR675056, CR726558, CR688783, CR677928, CR726422, CR733502, CR643817, CR673274, CR703093, CR664557, CR683586, CR674270, CR660979, CR696610, CR670407, CR651203, CR703990, CR678119, CR662187, CR651670, CR682151, CR711521, CR664720, CR657909, CR734459
NADH dehydrogenase activity	CR683399, CR632005
exopeptidase activity	CR635840, CR692581, CR723520, CR682050, CR648055
cis-trans isomerase activity	CR632159, CR633015
hydro-lyase activity	CR732645, CR725552, CR728875, CR731771, CR725950
methyltransferase activity	CR703990, CR681558, CR703093, CR723877, CR726558, CR633623
oxidoreductase activity, acting on single donors with incorporation of molecular oxygen	CR645894, CR732529
carbon-oxygen lyase activity	CR732645, CR725552, CR728875, CR731771, CR725950
metallopeptidase activity	CR635840, CR723520, CR648055
peptidase regulator activity	CR649567, CR721396, CR652306, CR641473, CR644425, CR637737
hydrogen ion transmembrane transporter activity	CR677866, CR731135
identical protein binding	CR725552, CR728875, CR668373, CR675112, CR695888, CR685896, GQ489232, CR690650, CR725950
binding	CR645894, CR646639, CR690275, CR670441, CR675056, CR723877, CR674072, CR684058, CR707026, CR643817, CR635371, CR669452, CR683586, CR659936, CR716511, CR660979, CR731966, CR712076, CR684304, CR683399, CR637178, CR654007, CR719374, CR673433, CR659059, CR668750, CR682724, CR650121, CR681539, CR711774, CR726462, CR681332, CR634694, CR641055, CR698822, CR681860, CR685881, CR727660, CR724916, CR709923,…
endopeptidase activity	CR638544, CR726683, CR731516, CR681473, CR724286, CR725131, CR728114, CR723850, CR634818, CR725556
metalloexopeptidase activity	CR635840, CR723520
S-methyltransferase activity	CR723877, CR633623
nucleic acid binding	CR707936, CR706099, CR675056, CR684058, CR726558, CR688783, CR677928, CR732334, CR733502, CR681887, CR643817, CR639149, CR673274, CR703093, CR639064, CR708624, CR683586, CR674270, CR660979, CR662456, CR729702, CR700382, CR681558, CR716240, CR694696, CR726730, CR719374, CR678119, CR657909, CR664720, CR734459, CR666614, CR725669, CR680254, CR710534, CR635015, CR726422, CR674801, CR664557, CR669357,…
cytoskeletal protein binding	CR710445, CR731805, CR636689, CR637594, CR665478, CR643817, CR659463, CR656908, CR684247, CR685125, CR658731, CR700292, CR633739, CR711942, CR649480, CR634317, CR697374
peptidase activity	CR638544, CR672589, CR726683, CR731516, CR692581, CR681473, CR724286, CR725131, CR728114, CR635840, CR723850, CR723520, CR634818, CR725556, CR682050, CR648055
peptidase activity, acting on L-amino acid peptides	CR638544, CR726683, CR731516, CR692581, CR681473, CR724286, CR725131, CR728114, CR635840, CR723850, CR723520, CR634818, CR725556, CR682050, CR648055
nucleobase-containing compound transmembrane transporter activity	CR720780, CR734459
peptidase inhibitor activity	CR649567, CR721396, CR637737
lipid binding	CR711942, CR710445, CR635675, CR645003
ion binding	CR707479, CR645894, CR646639, CR684058, CR707026, CR675115, CR633903, AY374503, CR708456, CR669860, CR659936, CR731966, CR675017, CR654007, CR635675, CR727764, CR634317, CR673433, CR678910, CR659059, CR668750, CR682724, CR656829, CR658198, CR681539, CR657508, CR727973, CR678528, CR722202, CR704352, CR637107, CR636852, CR636396, CR681860, CR723395, CR727817, CR732556, CR724286, CR653952, CR727660,…
cation binding	CR707479, CR645894, CR646639, CR684058, CR707026, CR675115, CR633903, AY374503, CR708456, CR669860, CR659936, CR731966, CR654007, CR727764, CR634317, CR673433, CR678910, CR659059, CR668750, CR682724, CR656829, CR658198, CR681539, CR657508, CR727973, CR678528, CR722202, CR704352, CR637107, CR636852, CR636396, CR681860, CR723395, CR727817, CR732556, CR724286, CR727660, CR662822, CR723520, CR633965,…
metal ion binding	CR707479, CR645894, CR646639, CR684058, CR707026, CR675115, CR633903, CR708456, CR669860, CR659936, CR731966, CR654007, CR727764, CR634317, CR673433, CR678910, CR659059, CR682724, CR656829, CR658198, CR681539, CR657508, CR727973, CR678528, CR722202, CR704352, CR637107, CR636852, CR636396, CR681860, CR723395, CR732556, CR724286, CR727660, CR662822, CR723520, CR633965, CR668373, CR681243, CR727846,…
transporter activity	CR670441, CR730492, CR709438, CR721496, CR640339, CR686375, CR692496, CR720780, CR647103, CR685032, CR734459, CR693103, CR639855, CR723670, CR641348, CR634403, CR677866, CR647757, CR682709, CR664557, CR722202, CR635170, CR724758, CR715079, CR650565, CR731135, CR727660, CR691625, CR638504, CR638737, CR666672, CR637749
substrate-specific transporter activity	CR641348, CR723670, CR639855, CR670441, CR730492, CR634403, CR709438, CR677866, CR682709, CR647757, CR722202, CR721496, CR640339, CR635170, CR724758, CR686375, CR727660, CR731135, CR692496, CR691625, CR666672, CR638504, CR720780, CR647103, CR637749, CR734459, CR685032
structural molecule activity	CR690275, CR710183, CR713914, CR653332, CR639149, CR660979, CR633785, CR697448, CR692399, CR651307, CR705656, CR639329, CR648348, CR702515, CR725716, CR689971, CR641141, CR711774, CR706181, CR716123, CR636277, CR690650, CR712964, CR684996, CR696871, CR669069, CR634460, CR633803, CR723197, CR685881, CR710547, CR722554, CR682151
iron ion binding	CR727973, CR686375, CR654007, CR673433, CR642858, CR722202, CR721496, CR633965, CR682724
transition metal ion binding	CR707479, CR645894, CR684058, CR707026, CR668373, CR727846, CR633903, CR684169, CR633874, CR708456, CR721496, CR662456, CR731966, CR730830, CR686375, CR654007, CR635840, CR673433, CR682724, CR658891, CR727973, CR642858, CR722202, CR724054, CR633623, CR711729, CR723395, CR692277, CR677385, CR710203, CR662822, CR723520, CR633965

## Sheet: Biological Process
Gene Ontology term	Genes annotated to the term
epithelium development	CR645894, CR691686, CR642939, CR685925, CR700960, CR678528, CR644956, CR649388, CR645766, CR723850, CR681332, CR692507, CR698822, CR637178, CR724916, CR709923, CR693388
morphogenesis of an epithelium	CR642939, CR692507, CR685925, CR698822, CR700960, CR678528, CR644956, CR637178, CR645766, CR649388, CR709923, CR723850, CR693388
cellular process	CR645894, CR646639, CR709810, CR690275, CR678117, CR730492, CR675056, CR723877, CR684058, CR643817, CR729335, CR709967, CR635371, CR714940, CR669452, CR683586, CR716511, CR712076, CR702791, CR635524, CR709915, CR637178, CR668750, CR682724, CR650121, CR711774, CR677866, CR668542, CR726462, CR681332, CR634694, CR697193, CR641055, CR665581, CR698822, CR681860, CR685881, CR724916, CR709923, CR695383,…
cellular response to stimulus	CR707479, CR724419, CR691686, CR639310, CR705431, CR723877, CR713752, CR696818, AY374499, CR636791, CR644956, CR659339, CR638155, DQ333314, CR715486, CR660996, CR700382, CR634471, CR733072, CR709037, CR633739, CR675017, CR637178, CR648348, CR681658, CR693388, CR729668, CR731722, CR637594, CR636689, CR685925, CR709447, CR726264, CR692698, CR691576, CR692481, CR649796, CR691417, CR709349, CR634694,…
single-organism cellular process	CR645894, CR691686, CR690275, CR678117, CR730492, CR723877, CR644956, CR643817, CR729335, CR709967, DQ333314, CR669452, CR716511, CR714862, CR725173, CR637178, CR668750, CR693061, CR685925, CR678528, CR706885, CR668542, CR681332, CR634694, CR697193, CR641055, CR665581, CR698822, CR647277, CR681860, CR685881, CR724916, CR675748, CR691625, CR709923, CR695383, AY616520, CR692804, CR637627, CR648055,…
biological regulation	CR645894, CR691686, CR730492, CR723877, CR644956, CR729335, CR649388, DQ333314, CR684304, CR702791, CR725173, CR726903, CR637178, CR668750, CR649567, CR681539, CR693061, CR685925, AJ544914, CR638360, CR708095, CR663858, CR681332, CR634694, CR697193, CR641055, CR665581, CR698822, CR647277, CR681860, CR732556, CR727660, CR724916, CR675748, CR709923, CR692804, CR637627, CR648055, CR724419, CR646963,…
nitrogen compound metabolic process	CR707479, CR691686, CR709810, CR690275, CR675056, CR723877, CR688783, CR732334, CR644956, CR696180, CR673274, CR715486, CR674270, CR695388, CR639964, CR700382, CR712076, CR694433, CR702791, CR726730, CR724978, CR695888, CR637178, CR658283, CR664720, CR734459, CR650121, CR641348, CR693061, CR723670, CR685925, CR646698, CR653403, CR681332, CR634694, CR670407, CR711458, CR636396, CR687333, CR701367,…
regulation of biological process	CR691686, CR730492, CR723877, CR688783, AY374499, CR644956, CR649388, CR650066, DQ333314, CR723850, CR715486, CR700382, CR684304, CR719869, CR695888, CR642583, CR675017, CR726903, CR637178, CR685032, CR668750, CR649567, CR681539, CR693061, CR638834, CR685925, CR709447, CR638360, CR708095, CR681332, CR634694, CR696610, CR680168, CR697193, CR687333, CR641055, CR665581, CR698822, CR647277, CR734299,…
10-formyltetrahydrofolate metabolic process	CR640339, CR724758, CR641348, CR647103
tetrahydrofolate metabolic process	CR640339, CR724758, CR641348, CR647103
small molecule metabolic process	CR691686, CR690275, CR732334, CR644956, CR633903, CR673274, CR695388, CR734432, CR639964, CR700382, CR712076, CR637178, CR658283, CR678910, CR650121, CR641348, CR723670, CR685925, CR678528, CR653403, CR723425, CR681332, CR634694, CR670407, CR636396, CR654586, CR734819, CR686227, CR724916, CR694684, CR662822, CR637627, CR637749, CR724419, CR706099, CR668373, CR687734, CR675112, CR727846, CR733502,…
establishment or maintenance of cell polarity	CR644956, CR691686, CR637178, CR685925, CR681332
locomotion	CR645894, CR691686, CR730492, CR643817, CR673274, CR723850, CR681332, CR725038, CR634471, CR684247, CR692507, CR685125, CR638539, CR675017, CR649480, CR653952, CR714161, CR709923
negative regulation of myeloid leukocyte differentiation	CR705431, CR709447, CR713752
regulation of response to food	CR705431, CR709447, CR713752
negative regulation of response to food	CR705431, CR709447, CR713752
regulation of response to extracellular stimulus	CR705431, CR709447, CR713752
negative regulation of response to extracellular stimulus	CR705431, CR709447, CR713752
regulation of response to nutrient levels	CR705431, CR709447, CR713752
negative regulation of response to nutrient levels	CR705431, CR709447, CR713752
negative regulation of myeloid cell differentiation	CR705431, CR709447, CR713752
response to stimulus	CR707479, CR645894, CR691686, CR730492, CR723877, AY374499, CR644956, CR643817, CR729335, CR696180, CR651459, CR650066, DQ333314, CR635371, CR723850, CR715486, CR659463, CR700382, CR723453, CR641871, CR725173, CR695888, CR675017, CR726903, CR637178, CR648543, CR686104, CR668750, CR681539, CR638834, CR685925, CR709447, CR678528, CR681332, CR634694, CR697193, CR687333, CR723570, CR698822, CR647277,…
signaling	CR691686, CR730492, CR723877, AY374499, CR659411, CR644956, DQ333314, CR669452, CR675017, CR726903, CR637178, CR720780, CR685925, CR709447, CR681332, CR680168, CR697193, CR687333, CR734299, CR698822, CR681860, CR654586, CR724916, CR653952, CR675748, CR709923, CR694684, CR637627, CR648055, CR639310, CR724419, CR705431, CR713752, CR636791, CR696818, CR659339, CR638155, CR660996, CR700928, CR718304,…
signal transduction	CR724419, CR691686, CR639310, CR705431, CR723877, CR713752, CR696818, AY374499, CR636791, CR644956, CR659339, CR638155, DQ333314, CR660996, CR634471, CR733072, CR633739, CR675017, CR648348, CR681658, CR637178, CR693388, CR729668, CR637594, CR636689, CR685925, CR709447, CR692698, CR691576, CR692481, CR649796, CR691417, CR681332, CR697193, CR692507, CR638539, CR734299, CR698822, CR681860, CR654586,…
embryonic placenta development	CR692481, CR675748, DQ333314
establishment of cell polarity	CR644956, CR637178, CR685925
cell differentiation involved in embryonic placenta development	CR692481, CR675748, DQ333314
cellular response to extracellular stimulus	CR724916, CR705431, CR709447, CR713752
cellular response to nutrient levels	CR724916, CR705431, CR709447, CR713752
cellular response to external stimulus	CR724916, CR705431, CR709447, CR713752
RNA modification	CR729212, CR727817, CR703990, CR725831, CR703093, CR726558
regulation of cellular process	CR691686, CR730492, CR723877, AY374499, CR644956, CR650066, DQ333314, CR715486, CR700382, CR684304, CR719869, CR695888, CR675017, CR726903, CR637178, CR668750, CR681539, CR693061, CR638834, CR685925, CR709447, CR638360, CR708095, CR681332, CR634694, CR680168, CR697193, CR687333, CR641055, CR698822, CR734299, CR681860, CR698232, CR654586, CR732556, CR649480, CR653952, CR724916, CR727660, CR675748,…
nervous system development	CR645894, CR720710, CR730492, CR678528, CR659411, CR667105, CR729702, CR634471, CR634928, CR692507, CR715079, CR704725, CR638539, CR675017, CR681658, CR691115, CR682000, CR653952, CR685149, CR734617, CR694684, GQ489232, CR637749
microspike assembly	CR691686, CR669452, CR681332, CR681062
placenta development	CR692481, CR675748, DQ333314
regulation of epinephrine secretion	CR705431, CR709447, CR713752
macromolecule modification	CR707479, CR684058, CR726558, CR659339, CR638155, CR703093, CR714940, CR683954, CR729212, CR692557, CR734450, CR634471, CR681558, CR669150, CR709037, CR664769, CR726730, CR642583, CR675017, CR709915, CR648348, CR638378, CR689448, CR668750, CR693061, CR731722, CR725831, CR645003, CR709349, CR671375, CR692507, AM398834, CR638539, CR705029, CR728815, CR654586, CR727817, CR724916, CR653952, CR703990,…
heterocycle metabolic process	CR707479, CR691686, CR709810, CR690275, CR675056, CR723877, CR688783, CR732334, CR644956, CR696180, CR673274, CR715486, CR674270, CR700382, CR712076, CR702791, CR726730, CR695888, CR637178, CR664720, CR734459, CR650121, CR641348, CR693061, CR723670, CR685925, CR646698, CR653403, CR681332, CR634694, CR670407, CR711458, CR636396, CR687333, CR701367, CR727817, CR686227, CR694684, AY616520, CR637627,…
tissue morphogenesis	CR645894, CR691686, CR642939, CR731805, CR685925, CR700960, CR678528, CR644956, CR649388, CR645766, CR723850, CR681332, CR659463, CR692507, CR700292, CR698822, CR637178, CR709923, CR693388
cellular nitrogen compound metabolic process	CR707479, CR691686, CR709810, CR690275, CR675056, CR723877, CR688783, CR732334, CR644956, CR696180, CR673274, CR715486, CR674270, CR700382, CR712076, CR694433, CR702791, CR726730, CR724978, CR695888, CR637178, CR664720, CR734459, CR650121, CR693061, CR723670, CR685925, CR646698, CR653403, CR681332, CR634694, CR670407, CR711458, CR636396, CR687333, CR701367, CR727817, CR686227, CR694684, AY616520,…
negative regulation of homeostatic process	CR705431, CR709447, CR713752
regulation of catecholamine secretion	CR705431, CR709447, CR713752
ubiquinone metabolic process	CR678528, CR666276, CR678910, CR734432
quinone cofactor metabolic process	CR678528, CR666276, CR678910, CR734432
cofactor metabolic process	CR700382, CR640339, CR724758, CR641348, CR701367, CR716536, CR678528, CR666276, CR685896, CR728504, CR634694, CR678910, CR647103, CR734432
organic cyclic compound metabolic process	CR707479, CR691686, CR709810, CR690275, CR675056, CR723877, CR688783, CR732334, CR644956, CR696180, CR673274, CR715486, CR674270, CR700382, CR712076, CR694433, CR702791, CR726730, CR695888, CR652250, CR637178, CR664720, CR734459, CR650121, CR641348, CR693061, CR723670, CR685925, CR646698, CR653403, CR681332, CR634694, CR670407, CR711458, CR636396, CR687333, CR701367, CR727817, CR686227, CR694684,…
protein dephosphorylation	CR675017, CR634471, CR659339, CR653952, CR638539
cell communication	CR724419, CR691686, CR639310, CR730492, CR705431, CR723877, CR713752, CR696818, AY374499, CR636791, CR659411, CR644956, CR659339, CR638155, DQ333314, CR660996, CR634471, CR733072, CR633739, CR675017, CR648348, CR681658, CR637178, CR720780, CR693388, CR729668, CR637594, CR636689, CR685925, CR709447, CR634403, CR692698, CR691576, CR692481, CR649796, CR691417, CR681332, CR697193, CR692507, CR687333,…
cellular ketone metabolic process	CR678528, CR666276, CR678910, CR734432
quinone metabolic process	CR678528, CR666276, CR678910, CR734432
feeding behavior	CR705431, CR709447, CR713752
regulation of amine transport	CR705431, CR709447, CR713752
tissue development	CR645894, CR691686, CR642939, CR731805, CR731722, CR685925, CR728875, CR700960, CR645003, CR678528, CR644956, CR667105, CR674801, CR649388, CR645766, CR723850, CR681332, CR659463, CR725552, CR692507, CR698822, CR700292, CR726730, CR637178, CR724916, CR709923, AY616520, CR693388, CR725950
regulation of membrane potential	CR695888, CR633739, CR724916, CR636689, CR637594, CR734617, CR694684, GQ489232
cell motility	CR684247, CR634471, CR692507, CR685125, CR638539, CR643817, CR675017, CR649480, CR673274, CR653952, CR714161, CR709923, CR723850, CR725038
localization of cell	CR684247, CR634471, CR692507, CR685125, CR638539, CR643817, CR675017, CR649480, CR673274, CR653952, CR714161, CR709923, CR723850, CR725038
cellular aromatic compound metabolic process	CR707479, CR691686, CR709810, CR690275, CR675056, CR723877, CR688783, CR732334, CR644956, CR696180, CR673274, CR715486, CR674270, CR700382, CR712076, CR702791, CR726730, CR695888, CR637178, CR664720, CR734459, CR650121, CR641348, CR693061, CR723670, CR685925, CR646698, CR653403, CR681332, CR634694, CR670407, CR711458, CR636396, CR687333, CR701367, CR727817, CR686227, CR694684, AY616520, CR637627,…
single organism signaling	CR724419, CR691686, CR639310, CR730492, CR705431, CR723877, CR713752, CR696818, AY374499, CR636791, CR659411, CR644956, CR659339, CR638155, DQ333314, CR660996, CR634471, CR733072, CR633739, CR675017, CR648348, CR681658, CR637178, CR720780, CR693388, CR729668, CR637594, CR636689, CR685925, CR709447, CR634403, CR692698, CR691576, CR692481, CR649796, CR691417, CR681332, CR697193, CR692507, CR687333,…
response to external stimulus	CR645894, CR691686, CR730492, CR705431, CR709447, CR713752, CR695888, CR692481, CR681658, CR682000, CR724916, CR685149, CR723850, CR681332
cellular catabolic process	CR707479, CR724419, CR691686, CR690275, CR726683, CR706099, CR684058, CR687734, CR733502, CR644956, CR732645, CR696180, CR673274, CR638155, CR708624, CR660996, CR700382, CR712076, CR734450, CR731771, CR733072, CR709037, CR664769, CR695888, CR711942, CR648348, CR681658, CR637178, CR657909, CR668750, CR731805, CR710445, CR685925, CR710534, CR649796, CR709349, CR634694, CR681332, CR670407, CR705029,…
forebrain development	CR667105, CR675017, CR634471, CR653952, CR704725, CR638539
cell migration	CR684247, CR634471, CR692507, CR685125, CR638539, CR643817, CR675017, CR673274, CR649480, CR653952, CR709923, CR723850, CR725038
dephosphorylation	CR675017, CR634471, CR659339, CR653952, CR638539
glucose homeostasis	CR705431, CR709447, CR713752
folic acid-containing compound metabolic process	CR640339, CR724758, CR641348, CR647103
mitochondrion organization	CR695888, CR678528, CR687123, CR678117, CR692804
pallium development	CR675017, CR634471, CR653952, CR638539
nucleoside triphosphate catabolic process	CR724419, CR691686, CR731805, CR690275, CR685925, CR706099, CR687734, CR733502, CR644956, CR649796, CR673274, CR708624, CR681332, CR634694, CR700382, CR712076, CR670407, CR733072, CR637178, CR681658, CR639739, CR699975, CR682000, CR734617, CR685149, CR694684, CR681987, CR637627, CR657909, CR711521, CR691550
purine nucleoside triphosphate catabolic process	CR724419, CR691686, CR731805, CR690275, CR685925, CR706099, CR687734, CR733502, CR644956, CR649796, CR673274, CR708624, CR681332, CR634694, CR700382, CR712076, CR670407, CR733072, CR637178, CR681658, CR639739, CR699975, CR682000, CR734617, CR685149, CR694684, CR681987, CR637627, CR657909, CR711521, CR691550
ribonucleoside triphosphate catabolic process	CR724419, CR691686, CR731805, CR690275, CR685925, CR706099, CR687734, CR733502, CR644956, CR649796, CR673274, CR708624, CR681332, CR634694, CR700382, CR712076, CR670407, CR733072, CR637178, CR681658, CR639739, CR699975, CR682000, CR734617, CR685149, CR694684, CR681987, CR637627, CR657909, CR711521, CR691550
purine ribonucleoside triphosphate catabolic process	CR724419, CR691686, CR731805, CR690275, CR685925, CR706099, CR687734, CR733502, CR644956, CR649796, CR673274, CR708624, CR681332, CR634694, CR700382, CR712076, CR670407, CR733072, CR637178, CR681658, CR639739, CR699975, CR682000, CR734617, CR685149, CR694684, CR681987, CR637627, CR657909, CR711521, CR691550
regulation of cell communication	CR691686, CR639310, CR636689, CR637594, CR730492, CR705431, CR709447, CR713752, CR692481, CR659339, CR681332, CR698822, CR664769, CR734299, CR657441, CR633739, CR648348, CR724916, CR683972, CR693388, CR668750
carboxylic acid metabolic process	CR655529, CR641348, CR658891, CR700960, CR675112, CR732645, CR649796, CR638155, CR723425, CR685896, CR695388, CR660996, CR633623, CR724054, CR642122, CR639964, CR640339, CR724758, CR731771, CR654586, CR724916, CR732529, CR686144, CR671000, CR662822, CR681987, CR658283, CR647103, CR637749
organophosphate catabolic process	CR724419, CR691686, CR731805, CR690275, CR685925, CR706099, CR687734, CR733502, CR644956, CR649796, CR673274, CR708624, CR681332, CR634694, CR700382, CR712076, CR670407, CR733072, CR637178, CR681658, CR639739, CR699975, CR682000, CR734617, CR685149, CR694684, CR681987, CR637627, CR657909, CR711521, CR691550
nucleoside phosphate catabolic process	CR724419, CR691686, CR731805, CR690275, CR685925, CR706099, CR687734, CR733502, CR644956, CR649796, CR673274, CR708624, CR681332, CR634694, CR700382, CR712076, CR670407, CR733072, CR637178, CR681658, CR639739, CR699975, CR682000, CR734617, CR685149, CR694684, CR681987, CR637627, CR657909, CR711521, CR691550
oxoacid metabolic process	CR655529, CR641348, CR658891, CR700960, CR675112, CR732645, CR649796, CR638155, CR723425, CR685896, CR695388, CR660996, CR633623, CR724054, CR642122, CR639964, CR640339, CR724758, CR731771, CR654586, CR724916, CR732529, CR686144, CR671000, CR662822, CR681987, CR658283, CR647103, CR637749
organic acid metabolic process	CR655529, CR641348, CR658891, CR700960, CR675112, CR732645, CR649796, CR638155, CR723425, CR685896, CR695388, CR660996, CR633623, CR724054, CR642122, CR639964, CR640339, CR724758, CR731771, CR654586, CR724916, CR732529, CR686144, CR671000, CR662822, CR681987, CR658283, CR647103, CR637749
regulation of signaling	CR691686, CR639310, CR636689, CR637594, CR730492, CR705431, CR709447, CR713752, CR692481, CR659339, CR681332, CR698822, CR664769, CR734299, CR657441, CR633739, CR648348, CR724916, CR683972, CR693388, CR668750
tRNA modification	CR729212, CR727817, CR725831
nucleobase-containing compound metabolic process	CR707479, CR691686, CR709810, CR690275, CR675056, CR723877, CR688783, CR732334, CR644956, CR696180, CR673274, CR715486, CR674270, CR700382, CR712076, CR726730, CR695888, CR637178, CR664720, CR734459, CR650121, CR693061, CR723670, CR685925, CR646698, CR653403, CR681332, CR634694, CR670407, CR711458, CR636396, CR687333, CR701367, CR727817, CR686227, CR694684, AY616520, CR637627, CR637749, CR724419,…
organophosphate metabolic process	CR724419, CR691686, CR690275, CR706099, CR687734, CR732334, CR733502, CR644956, CR729335, CR673274, CR708624, CR695388, CR700382, CR712076, CR723453, CR733072, CR681658, CR637178, CR686144, CR657909, CR650121, CR731805, CR685925, CR723670, CR649796, CR634694, CR681332, CR670407, CR636396, CR686227, CR639739, CR682000, CR699975, CR685149, CR734617, CR694684, CR681987, CR637627, CR711521, CR691550,…
single-organism metabolic process	CR691686, CR690275, CR649713, CR732334, CR644956, CR729335, CR633903, CR673274, CR695388, CR734432, CR639964, CR700382, CR712076, CR723453, CR694433, CR724978, CR653277, CR652250, CR637178, CR720780, CR658283, CR678910, CR650121, CR641348, CR723670, CR685925, CR724004, CR678528, CR653403, CR677866, CR723425, CR681332, CR634694, CR670407, CR636396, CR653750, CR654586, CR734819, CR690365, CR686227,…
hemostasis	CR691686, CR685925, CR636689, CR637594, AJ544914, CR644956, CR650066, CR681332, CR638310, CR729702, CR684247, CR685125, CR687333, CR725173, CR633739, CR637178, CR649480, CR724916
phosphate-containing compound metabolic process	CR724419, CR691686, CR690275, CR706099, CR668373, CR687734, CR732334, CR733502, CR699117, CR644956, CR729335, CR659339, CR673274, CR638155, CR708624, CR695388, CR678244, CR700382, CR712076, CR723453, CR634471, CR733072, CR730174, CR633739, CR675017, CR637178, CR648348, CR681658, CR734595, CR686144, CR657909, CR650121, CR731805, CR723670, CR637594, CR636689, CR685925, CR678528, CR649796, CR638360,…
brain development	CR634471, CR692507, CR704725, CR638539, CR675017, CR667105, CR653952, GQ489232
cell projection assembly	CR691686, CR669452, CR681332, CR681062
central nervous system development	CR634928, CR634471, CR692507, CR720710, CR704725, CR638539, CR659411, CR675017, CR667105, CR691115, CR653952, GQ489232, CR729702, CR637749
in utero embryonic development	CR643817, CR692481, CR675748, DQ333314
telencephalon development	CR675017, CR634471, CR653952, CR638539
glycolysis	CR675835, CR638360
pyrimidine nucleotide metabolic process	CR650121, CR686227
cellular hormone metabolic process	CR702791, CR700960
anatomical structure morphogenesis	CR645894, CR691686, CR642939, CR730492, CR688783, CR644956, CR649388, CR645766, CR723850, CR716511, CR659463, CR724687, CR725552, CR684304, CR716458, CR700292, CR726730, CR714862, CR711248, CR681658, CR637178, CR679304, CR693388, CR725950, CR731805, CR685925, CR731722, CR710534, CR728875, CR678927, CR700960, CR678528, CR692481, CR681332, CR692507, CR698822, CR682000, CR685149, CR709923
regulation of homeostatic process	CR633739, CR727660, CR724916, CR636689, CR637594, CR705431, CR709447, CR713752
nucleobase-containing compound catabolic process	CR724419, CR691686, CR731805, CR690275, CR685925, CR710534, CR706099, CR687734, CR733502, CR644956, CR649796, CR673274, CR708624, CR681332, CR634694, CR700382, CR712076, CR670407, CR733072, CR695888, CR637178, CR681658, CR639739, CR699975, CR682000, CR734617, CR685149, CR694684, CR681987, CR637627, CR657909, CR711521, CR691550
phosphorus metabolic process	CR724419, CR691686, CR690275, CR706099, CR668373, CR687734, CR732334, CR733502, CR699117, CR644956, CR729335, CR659339, CR673274, CR638155, CR708624, CR695388, CR678244, CR700382, CR712076, CR723453, CR634471, CR733072, CR730174, CR633739, CR675017, CR637178, CR648348, CR681658, CR734595, CR686144, CR657909, CR650121, CR731805, CR723670, CR637594, CR636689, CR685925, CR678528, CR649796, CR638360,…
organonitrogen compound metabolic process	CR650121, CR641348, CR668373, CR675112, CR732334, CR653403, CR649796, CR638155, CR725993, CR685896, CR634694, CR695388, CR660996, CR633623, CR642122, CR639964, CR700382, CR640339, CR690028, CR724758, CR694433, CR711458, CR702791, CR724978, CR701367, CR654586, CR686227, CR732529, CR686144, CR671000, CR681987, CR658283, CR647103
aromatic compound catabolic process	CR724419, CR691686, CR731805, CR690275, CR685925, CR710534, CR706099, CR687734, CR733502, CR644956, CR649796, CR673274, CR708624, CR681332, CR634694, CR700382, CR712076, CR670407, CR733072, CR695888, CR637178, CR681658, CR639739, CR699975, CR682000, CR734617, CR685149, CR694684, CR681987, CR637627, CR657909, CR711521, CR691550
cellular nitrogen compound catabolic process	CR724419, CR691686, CR731805, CR690275, CR685925, CR710534, CR706099, CR687734, CR733502, CR644956, CR649796, CR673274, CR708624, CR681332, CR634694, CR700382, CR712076, CR670407, CR733072, CR695888, CR637178, CR681658, CR639739, CR699975, CR682000, CR734617, CR685149, CR694684, CR681987, CR637627, CR657909, CR711521, CR691550
heterocycle catabolic process	CR724419, CR691686, CR731805, CR690275, CR685925, CR710534, CR706099, CR687734, CR733502, CR644956, CR649796, CR673274, CR708624, CR681332, CR634694, CR700382, CR712076, CR670407, CR733072, CR695888, CR637178, CR681658, CR639739, CR699975, CR682000, CR734617, CR685149, CR694684, CR681987, CR637627, CR657909, CR711521, CR691550
organic cyclic compound catabolic process	CR724419, CR691686, CR731805, CR690275, CR685925, CR710534, CR706099, CR687734, CR733502, CR644956, CR649796, CR673274, CR708624, CR681332, CR634694, CR700382, CR712076, CR670407, CR733072, CR695888, CR637178, CR681658, CR639739, CR699975, CR682000, CR734617, CR685149, CR694684, CR681987, CR637627, CR657909, CR711521, CR691550
positive regulation of hydrolase activity	CR633739, CR724916, CR636689, CR637594, CR698822, CR693388
telomere maintenance	CR700382, CR634694, CR701367
lymphocyte costimulation	CR691686, CR724916, CR681332
telomere organization	CR700382, CR634694, CR701367
cellular protein modification process	CR707479, CR684058, CR659339, CR638155, CR714940, CR683954, CR692557, CR734450, CR634471, CR669150, CR709037, CR664769, CR726730, CR642583, CR709915, CR675017, CR648348, CR638378, CR689448, CR668750, CR693061, CR731722, CR645003, CR709349, CR671375, CR692507, AM398834, CR705029, CR638539, CR728815, CR654586, CR724916, CR653952, CR691550, CR671328, CR648055
protein modification process	CR707479, CR684058, CR659339, CR638155, CR714940, CR683954, CR692557, CR734450, CR634471, CR669150, CR709037, CR664769, CR726730, CR642583, CR709915, CR675017, CR648348, CR638378, CR689448, CR668750, CR693061, CR731722, CR645003, CR709349, CR671375, CR692507, AM398834, CR705029, CR638539, CR728815, CR654586, CR724916, CR653952, CR691550, CR671328, CR648055
organic substance transport	CR678117, CR670441, CR705431, CR713752, CR687734, CR659411, CR644956, CR634471, CR733072, CR675017, CR633739, CR637178, CR720780, CR734459, CR655529, CR637594, CR636689, CR685925, CR639855, CR680254, CR709447, CR634403, CR645003, CR647757, CR682709, CR687123, CR687333, CR638539, CR650565, CR724916, CR653952, CR638504, CR666672, CR637749
negative regulation of response to stimulus	CR692481, CR659339, CR724916, CR705431, CR709447, CR713752, CR657441
water-soluble vitamin metabolic process	CR658891, CR662822, CR668373
convergent extension	CR692507, CR698822, CR693388
protein targeting to mitochondrion	CR687123, CR678117
protein localization to mitochondrion	CR687123, CR678117
establishment of protein localization to mitochondrion	CR687123, CR678117
regulation of biological quality	CR646963, CR645894, CR691686, CR730492, CR705431, CR709438, CR713752, CR688783, CR659411, CR644956, CR729335, CR650066, CR723850, CR729702, CR663554, CR700382, CR723453, CR702791, CR685125, CR725173, CR695888, CR633739, CR726903, CR637178, CR720780, CR707625, CR678183, CR637594, CR636689, CR685925, CR709447, AJ544914, CR634403, CR700960, CR710389, CR634694, CR681332, CR638310, CR684996, CR635170,…
cellular component movement	CR684247, CR731805, CR634471, CR692507, CR685125, CR638539, CR643817, CR675017, CR649480, CR673274, CR653952, CR714161, CR709923, CR723850, CR725038
cellular component organization	CR645894, CR691686, CR690275, CR678117, CR730492, CR707026, CR688783, CR659411, CR673274, CR708456, CR635371, CR669452, CR716511, CR659463, CR700382, CR714862, CR695888, CR725349, CR679304, CR693061, CR678528, CR681332, CR634694, CR696871, CR697193, CR701367, CR685881, CR649480, CR724916, CR709923, CR694684, GQ489232, CR692804, CR707815, CR635019, CR706099, CR684169, CR708624, CR729702, CR692557,…
cell projection organization	CR645894, CR691686, CR730492, CR704725, CR669452, CR681332, CR681062
protein localization	CR691686, CR655529, CR680254, CR678117, CR670441, CR636689, CR637594, CR687734, CR659411, CR682709, CR681332, CR687123, CR634471, CR687333, CR638539, CR698822, CR733072, CR675017, CR633739, CR653952, CR666672, CR638504, CR693388
regulation of body fluid levels	CR691686, CR685925, CR636689, CR637594, AJ544914, CR644956, CR650066, CR681332, CR638310, CR729702, CR684247, CR685125, CR687333, CR725173, CR633739, CR637178, CR649480, CR724916
small GTPase mediated signal transduction	CR691686, CR639310, CR709923, CR733072, CR681332
serine family amino acid biosynthetic process	CR671000, CR639964
tissue migration	CR723850, CR700292
nucleoside phosphate metabolic process	CR724419, CR691686, CR690275, CR706099, CR687734, CR732334, CR733502, CR644956, CR673274, CR708624, CR700382, CR712076, CR733072, CR681658, CR637178, CR657909, CR650121, CR731805, CR685925, CR723670, CR649796, CR634694, CR681332, CR670407, CR636396, CR686227, CR639739, CR682000, CR699975, CR685149, CR734617, CR694684, CR681987, CR637627, CR711521, CR691550, CR637749
G-protein coupled receptor signaling pathway, coupled to cyclic nucleotide second messenger	CR681658, CR682000, CR685149, CR709923
pteridine-containing compound metabolic process	CR640339, CR724758, CR641348, CR647103
RNA metabolic process	CR709810, CR675056, CR726558, CR688783, CR681887, CR696180, CR703093, CR674270, CR660996, CR642122, CR729212, CR681558, CR716240, CR726730, CR657909, CR689448, CR664720, CR734459, CR693061, CR710534, CR725831, CR646698, CR674801, CR649796, CR692507, CR687333, CR715945, CR683562, CR687435, CR727817, CR703990, AY616520, CR681987, CR691550
DNA-dependent DNA replication	CR700382, CR634694, CR701367
negative regulation of response to external stimulus	CR705431, CR709447, CR713752
nucleobase-containing small molecule metabolic process	CR724419, CR691686, CR690275, CR706099, CR687734, CR732334, CR733502, CR644956, CR673274, CR708624, CR700382, CR712076, CR733072, CR681658, CR637178, CR654796, CR657909, CR650121, CR731805, CR685925, CR723670, CR653403, CR649796, CR634694, CR681332, CR670407, CR636396, CR686227, CR639739, CR682000, CR699975, CR685149, CR734617, CR694684, CR681987, CR637627, CR711521, CR691550, CR637749
cellular developmental process	CR645894, CR691686, CR690275, CR730492, CR659411, CR681887, DQ333314, CR716511, CR659463, CR716458, CR700292, CR726730, CR714862, CR711248, CR633739, CR681658, CR691115, CR679304, CR638406, CR731805, CR637594, CR636689, CR720710, CR700960, CR645003, CR667105, CR692481, CR674801, CR681332, CR692507, CR715079, CR724916, CR682000, CR675748, CR685149, CR734617, CR694684, CR709923, AY616520
coenzyme metabolic process	CR640339, CR724758, CR641348, CR678528, CR666276, CR685896, CR728504, CR678910, CR647103, CR734432
complement activation	CR638834, CR650066, CR640304, CR647277
regulation of myeloid leukocyte differentiation	CR705431, CR709447, CR713752
tRNA processing	CR729212, CR727817, CR725831
humoral immune response	CR638834, CR650066, CR640304, CR647277
metallo-sulfur cluster assembly	CR684169, CR710203, CR685896, CR708456, CR707026
regulation of nucleotide metabolic process	CR675835, CR638360, CR691417, CR698822, CR700292, CR693388, CR681860, CR692698
metencephalon development	CR692507, GQ489232
rRNA modification	CR703990, CR703093, CR726558
response to glucocorticoid stimulus	CR709349, CR635019, CR635371, CR709037, CR705029
catabolic process	CR707479, CR724419, CR691686, CR690275, CR726683, CR706099, CR684058, CR687734, CR733502, CR644956, CR732645, CR696180, CR673274, CR638155, CR708624, CR660996, CR700382, CR712076, CR734450, CR725552, CR731771, CR733072, CR709037, CR664769, CR695888, CR711942, CR675835, CR648348, CR681658, CR637178, CR636779, CR725950, CR657909, CR668750, CR710445, CR731805, CR731722, CR685925, CR710534, CR728875,…
epithelial cell development	CR645894, CR691686, CR681332
circadian rhythm	CR705431, CR709447, CR713752
neurogenesis	CR645894, CR692507, CR730492, CR715079, CR667105, CR681658, CR682000, CR685149, CR734617, CR694684
purine ribonucleoside triphosphate metabolic process	CR724419, CR691686, CR690275, CR706099, CR687734, CR733502, CR644956, CR673274, CR708624, CR700382, CR712076, CR733072, CR637178, CR681658, CR657909, CR731805, CR685925, CR723670, CR649796, CR634694, CR681332, CR670407, CR682000, CR699975, CR639739, CR685149, CR734617, CR694684, CR681987, CR711521, CR637627, CR691550, CR637749
purine nucleoside triphosphate metabolic process	CR724419, CR691686, CR690275, CR706099, CR687734, CR733502, CR644956, CR673274, CR708624, CR700382, CR712076, CR733072, CR637178, CR681658, CR657909, CR731805, CR685925, CR723670, CR649796, CR634694, CR681332, CR670407, CR682000, CR699975, CR639739, CR685149, CR734617, CR694684, CR681987, CR711521, CR637627, CR691550, CR637749
regulation of cyclic-nucleotide phosphodiesterase activity	CR681658, CR682000, CR685149
response to electrical stimulus	CR681658, CR682000, CR685149
ribonucleoside triphosphate metabolic process	CR724419, CR691686, CR690275, CR706099, CR687734, CR733502, CR644956, CR673274, CR708624, CR700382, CR712076, CR733072, CR637178, CR681658, CR657909, CR731805, CR685925, CR723670, CR649796, CR634694, CR681332, CR670407, CR682000, CR699975, CR639739, CR685149, CR734617, CR694684, CR681987, CR711521, CR637627, CR691550, CR637749
cell surface receptor signaling pathway	CR691686, CR639310, CR636689, CR637594, CR705431, CR709447, CR723877, CR713752, CR691576, AY374499, CR636791, CR659339, CR681332, CR697193, CR634471, CR692507, CR638539, CR698822, CR633739, CR675017, CR648348, CR681658, CR653952, CR682000, CR724916, CR685149, CR709923, CR693388, CR648055
hormone metabolic process	CR702791, CR700960
S phase of mitotic cell cycle	CR709349, CR709037, CR705029
epidermal cell differentiation	CR691686, CR681332, CR645003
cellular modified amino acid metabolic process	CR640339, CR724758, CR641348, CR686144, CR695388, CR658283, CR675112, CR647103
nucleoside triphosphate metabolic process	CR724419, CR691686, CR690275, CR706099, CR687734, CR733502, CR644956, CR673274, CR708624, CR700382, CR712076, CR733072, CR637178, CR681658, CR657909, CR731805, CR685925, CR723670, CR649796, CR634694, CR681332, CR670407, CR682000, CR699975, CR639739, CR685149, CR734617, CR694684, CR681987, CR711521, CR637627, CR691550, CR637749
muscle fiber development	CR633739, CR636689, CR637594, CR730492, AY616520, CR659463
regulation of myeloid cell differentiation	CR705431, CR709447, CR713752
hydrogen peroxide metabolic process	CR646963, CR635019, CR635371, CR699150, CR663554
Wnt receptor signaling pathway	CR691686, CR698822, CR681332, CR693388
protein activation cascade	CR638834, CR650066, CR640304, CR647277
Ras protein signal transduction	CR691686, CR709923, CR733072, CR681332
organic substance catabolic process	CR707479, CR724419, CR691686, CR690275, CR726683, CR706099, CR684058, CR687734, CR733502, CR644956, CR732645, CR673274, CR638155, CR708624, CR660996, CR700382, CR712076, CR734450, CR725552, CR731771, CR733072, CR709037, CR664769, CR695888, CR675835, CR648348, CR681658, CR637178, CR636779, CR725950, CR657909, CR668750, CR731805, CR731722, CR685925, CR710534, CR728875, CR668063, CR649796, CR638360,…
rhythmic process	CR701638, CR705431, CR709447, CR713752
chromatin organization	CR707815, CR693061, CR692507, CR728815, CR695888, CR725349, CR708624, CR729702, CR689448, CR691550
epithelial cell differentiation	CR645894, CR691686, CR724916, CR681332
protein transport	CR655529, CR680254, CR678117, CR670441, CR636689, CR637594, CR687734, CR659411, CR682709, CR687123, CR634471, CR687333, CR638539, CR733072, CR633739, CR675017, CR653952, CR666672, CR638504
phototransduction, visible light	CR681658, CR682000, CR685149
regulation of protein binding	CR691686, CR724916, CR681332
detection of chemical stimulus involved in sensory perception	CR681658, CR682000, CR685149
sensory perception of taste	CR681658, CR682000, CR685149
detection of chemical stimulus involved in sensory perception of taste	CR681658, CR682000, CR685149
cell differentiation	CR645894, CR691686, CR731805, CR690275, CR720710, CR636689, CR637594, CR730492, CR700960, CR645003, CR659411, CR681887, CR667105, CR692481, DQ333314, CR681332, CR659463, CR692507, CR715079, CR726730, CR633739, CR681658, CR724916, CR682000, CR691115, CR675748, CR734617, CR685149, CR694684, AY616520, CR679304, CR638406
macromolecule localization	CR645894, CR691686, CR655529, CR680254, CR678117, CR670441, CR636689, CR637594, CR688783, CR645003, CR687734, CR659411, CR682709, CR681332, CR687123, CR730938, CR634471, CR687333, CR638539, CR733072, CR698822, CR675017, CR633739, CR724916, CR653952, CR666672, CR638504, CR693388, CR734459
cofactor biosynthetic process	CR700382, CR724758, CR685896, CR634694, CR728504, CR701367
L-ascorbic acid metabolic process	CR658891, CR662822
positive regulation of lymphocyte activation	CR691686, CR724916, CR681332
establishment of protein localization	CR655529, CR680254, CR678117, CR670441, CR636689, CR637594, CR687734, CR659411, CR682709, CR687123, CR634471, CR687333, CR638539, CR733072, CR633739, CR675017, CR653952, CR666672, CR638504
regulation of Ras protein signal transduction	CR698822, CR664769, CR693388, CR668750
regulation of small GTPase mediated signal transduction	CR698822, CR664769, CR693388, CR668750
immune effector process	CR695888, CR638834, CR690275, CR650066, CR640304, CR647277, CR685881
positive regulation of leukocyte activation	CR691686, CR724916, CR681332
detection of visible light	CR681658, CR682000, CR685149
positive regulation of cell activation	CR691686, CR724916, CR681332
chromosome organization	CR700382, CR707815, CR693061, CR692507, CR701367, CR728815, CR695888, CR725349, CR708624, CR634694, CR729702, CR689448, CR691550
gliogenesis	CR692507, CR734617, CR715079, CR694684
tRNA metabolic process	CR729212, CR727817, CR681558, CR725831, CR642122
membrane depolarization	CR633739, CR636689, CR637594, GQ489232
phototransduction	CR681658, CR682000, CR685149
detection of chemical stimulus	CR681658, CR682000, CR685149
cell killing	CR690275, CR685881
leukocyte mediated cytotoxicity	CR690275, CR685881
porphyrin-containing compound biosynthetic process	CR700382, CR634694, CR701367
tetrapyrrole biosynthetic process	CR700382, CR634694, CR701367
regulation of ion homeostasis	CR633739, CR727660, CR724916, CR636689, CR637594
homeostatic process	CR646963, CR678183, CR636689, CR637594, CR730492, CR705431, CR709447, CR709438, CR713752, CR710389, CR729335, CR634694, CR663554, CR684996, CR700382, CR696871, CR635170, CR723453, CR653236, CR641055, CR701367, CR695888, CR633739, CR724916, CR734617, CR694684, GQ489232, CR699150, CR633965, CR707625
cellular biogenic amine metabolic process	CR694433, CR725993, CR724978, CR675112
cellular amine metabolic process	CR694433, CR725993, CR724978, CR675112
behavior	CR681887, CR643817, CR705431, CR709447, GQ489232, CR713752
mesenchymal cell development	CR726730, CR700960
morphogenesis of embryonic epithelium	CR678528, CR700960
hindbrain development	CR692507, GQ489232
regulation of phosphatidylinositol 3-kinase activity	CR691686, CR681332
mesenchymal cell differentiation	CR726730, CR700960
mesenchyme development	CR726730, CR700960
detection of light stimulus	CR681658, CR682000, CR685149
detection of stimulus involved in sensory perception	CR681658, CR682000, CR685149
hair follicle development	CR691686, CR681332
spindle organization	CR690275, CR685881
dicarboxylic acid metabolic process	CR640339, CR724758, CR641348, CR675112, CR647103
vitamin metabolic process	CR658891, CR662822, CR668373
detection of external stimulus	CR681658, CR682000, CR685149
detection of abiotic stimulus	CR681658, CR682000, CR685149
cell fate determination	CR691686, CR681332
activation of Ras GTPase activity	CR698822, CR693388
activation of Rho GTPase activity	CR698822, CR693388
protein localization to cell surface	CR698822, CR693388
regulation of lipid kinase activity	CR691686, CR681332
cellular homeostasis	CR646963, CR678183, CR636689, CR637594, CR730492, CR710389, CR729335, CR663554, CR635170, CR723453, CR653236, CR641055, CR633739, CR695888, CR724916, CR734617, CR694684, GQ489232, CR699150, CR633965, CR707625
anatomical structure homeostasis	CR700382, CR634694, CR701367
amine metabolic process	CR694433, CR725993, CR724978, CR675112
epidermis development	CR691686, CR681332, CR645003
organic cyclic compound biosynthetic process	CR650121, CR723670, CR675056, CR668373, CR732334, CR681887, CR674801, CR674270, CR634694, CR700382, CR724758, CR692507, CR716240, CR711458, CR683562, CR715945, CR726730, CR687435, CR701367, CR652250, AY616520, CR664720, CR691550
regulation of DNA replication	CR691686, CR681332
axon guidance	CR645894, CR730492
keratinocyte differentiation	CR691686, CR681332
ectodermal placode formation	CR691686, CR681332
ectodermal placode development	CR691686, CR681332
ectodermal placode morphogenesis	CR691686, CR681332
sensory perception of chemical stimulus	CR681658, CR682000, CR685149
negative regulation of biological process	CR693061, CR731722, CR638834, CR636689, CR637594, CR705431, CR709447, CR713752, CR733502, CR692481, CR649796, CR659339, CR640304, CR634694, CR660996, CR700382, CR684247, CR685125, CR687333, CR657441, CR695888, CR633739, CR648348, CR649480, CR727660, CR724916, CR709923, CR681987, CR689448
regulation of cyclic nucleotide biosynthetic process	CR691417, CR700292, CR681860, CR692698
regulation of nucleotide biosynthetic process	CR691417, CR700292, CR681860, CR692698
negative regulation of sequestering of calcium ion	CR633739, CR727660, CR636689, CR637594
regulation of purine nucleotide biosynthetic process	CR691417, CR700292, CR681860, CR692698
detection of stimulus	CR681658, CR682000, CR685149
regulation of sequestering of calcium ion	CR633739, CR727660, CR636689, CR637594
pseudopodium organization	CR691686, CR681332
pseudopodium assembly	CR691686, CR681332
positive regulation of Ras GTPase activity	CR698822, CR693388
positive regulation of Rho GTPase activity	CR698822, CR693388
establishment of nucleus localization	CR691686, CR681332
positive regulation of GTPase activity	CR698822, CR693388
pyrimidine-containing compound metabolic process	CR650121, CR686227
regulation of cyclic nucleotide metabolic process	CR691417, CR700292, CR681860, CR692698
cellular response to hormone stimulus	CR709349, CR709037, CR705029
heterocycle biosynthetic process	CR650121, CR723670, CR675056, CR668373, CR732334, CR681887, CR674801, CR674270, CR634694, CR700382, CR724758, CR692507, CR711458, CR716240, CR683562, CR715945, CR726730, CR687435, CR701367, AY616520, CR664720, CR691550
primary metabolic process	CR691686, CR646639, CR709810, CR690275, CR726683, CR710183, CR675056, CR723877, CR684058, CR644956, CR643817, CR729335, CR639064, CR714940, CR683586, CR674270, CR695388, CR712076, CR734450, CR669150, CR653277, CR709915, CR637178, CR728114, CR678119, CR638378, CR658283, CR668750, CR650121, CR693061, CR685925, CR724004, CR668063, CR726422, CR711774, CR653403, CR638360, CR726462, CR681332, CR634694,…
regulation of response to stimulus	CR691686, CR639310, CR638834, CR730492, CR705431, CR709447, CR713752, CR692481, CR659339, CR650066, CR640304, CR681332, CR715079, CR664769, CR734299, CR647277, CR698822, CR657441, CR648348, CR724916, CR693388, CR668750
cellular nitrogen compound biosynthetic process	CR650121, CR723670, CR675056, CR668373, CR732334, CR681887, CR674801, CR674270, CR634694, CR700382, CR724758, CR692507, CR711458, CR716240, CR683562, CR715945, CR726730, CR687435, CR701367, AY616520, CR664720, CR691550
kidney development	CR695383, CR700960
morphogenesis of a branching epithelium	CR723850, CR700960
establishment or maintenance of bipolar cell polarity	CR691686, CR681332
cellular metabolic process	CR691686, CR646639, CR709810, CR690275, CR726683, CR710183, CR675056, CR723877, CR684058, CR644956, CR643817, CR729335, CR639064, CR635371, CR714940, CR683586, CR674270, CR695388, CR678244, CR712076, CR734450, CR702791, CR669150, CR709915, CR637178, CR678119, CR638378, CR658283, CR668750, CR682724, CR650121, CR693061, CR685925, CR726422, CR711774, CR678528, CR653403, CR677866, CR638360, CR723425,…
DNA replication	CR700382, CR634694, CR701367
cell cycle process	CR691686, CR731722, CR690275, CR636689, CR637594, CR643817, CR649796, CR709967, CR706885, CR709349, CR681332, CR634694, CR660996, CR729702, CR700382, CR708477, CR671375, CR634471, CR706091, CR638539, CR705029, CR709037, CR706094, CR701367, CR705474, CR685881, CR675017, CR633739, CR648348, CR653952, CR681987
cell adhesion	CR691686, CR719876, CR634843, CR704725, CR681332
biological adhesion	CR691686, CR719876, CR634843, CR704725, CR681332
cellular amino acid metabolic process	CR641348, CR675112, CR649796, CR638155, CR685896, CR695388, CR660996, CR633623, CR642122, CR639964, CR640339, CR724758, CR654586, CR732529, CR686144, CR671000, CR681987, CR658283, CR647103
diencephalon development	CR667105, CR704725
negative regulation of cell differentiation	CR705431, CR709447, CR713752
positive regulation of catalytic activity	CR691686, CR636689, CR637594, CR698822, CR700292, CR633739, CR648348, CR724916, CR681332, CR693388
anion transport	CR692496, CR634403, CR709438, CR645003, CR637749
intracellular signal transduction	CR724419, CR691686, CR639310, CR685925, CR705431, CR709447, CR713752, CR644956, CR692481, CR649796, CR681332, CR660996, CR734299, CR733072, CR637178, CR648348, CR639739, CR724916, CR709923, CR681987, CR637627
neuron differentiation	CR645894, CR667105, CR681658, CR682000, CR730492, CR685149
urogenital system development	CR695383, CR700960
regulation of Rho GTPase activity	CR698822, CR693388
regulation of Rho protein signal transduction	CR698822, CR693388
renal system development	CR695383, CR700960
response to nutrient levels	CR692481, CR724916, CR705431, CR709447, CR723850, CR713752
epithelial tube morphogenesis	CR678528, CR642939, CR649388, CR645766
transmission of nerve impulse	CR659411, CR730492, CR734617, CR634403, CR694684
multicellular organismal signaling	CR659411, CR730492, CR734617, CR634403, CR694684
calcium ion transport	CR633739, CR727660, CR636689, CR637594
morphogenesis of a branching structure	CR723850, CR700960
myeloid leukocyte differentiation	CR691686, CR681332
skeletal muscle tissue development	CR667105, AY616520
indole-containing compound metabolic process	CR702791, CR675112
nucleus localization	CR691686, CR681332
embryonic morphogenesis	CR642939, CR684304, CR710534, CR700292, CR688783, CR700960, CR678528, CR645766, CR649388, CR709923
response to extracellular stimulus	CR692481, CR724916, CR705431, CR709447, CR723850, CR713752
organelle organization	CR707815, CR691686, CR710445, CR731805, CR693061, CR690275, CR678117, CR645003, CR678528, CR708624, CR681332, CR634694, CR659463, CR729702, CR700382, CR687123, CR692507, CR700292, CR701367, CR728815, CR685881, CR695888, CR711942, CR724916, CR709923, CR725349, CR679304, CR692804, CR697374, CR689448, CR691550
regulation of leukocyte activation	CR691686, CR659339, CR724916, CR681332
regulation of lymphocyte activation	CR691686, CR659339, CR724916, CR681332
nucleic acid metabolic process	CR707479, CR709810, CR675056, CR723877, CR726558, CR688783, CR681887, CR696180, CR703093, CR715486, CR674270, CR660996, CR642122, CR729212, CR700382, CR681558, CR716240, CR726730, CR695888, CR648348, CR657909, CR664720, CR689448, CR734459, CR693061, CR725831, CR710534, CR646698, CR726264, CR674801, CR649796, CR669357, CR634694, CR692507, CR687333, CR715945, CR683562, CR687435, CR701367, CR727817,…
aromatic compound biosynthetic process	CR650121, CR723670, CR675056, CR732334, CR681887, CR674801, CR674270, CR634694, CR700382, CR724758, CR692507, CR711458, CR716240, CR683562, CR715945, CR726730, CR687435, CR701367, AY616520, CR664720, CR691550
embryo development ending in birth or egg hatching	CR700960, CR666027, CR643817, CR678528, CR659339, CR692481, CR693090, CR675748, DQ333314, CR709923
cell development	CR645894, CR691686, CR731805, CR636689, CR637594, CR730492, CR715079, CR726730, CR700960, CR681887, CR667105, CR633739, AY616520, CR681332, CR679304, CR659463
regulation of cell differentiation	CR691686, CR692481, CR692507, CR705431, CR709447, CR713752, CR681332
regulation of signal transduction	CR691686, CR639310, CR730492, CR698822, CR734299, CR664769, CR657441, CR692481, CR648348, CR659339, CR724916, CR681332, CR693388, CR668750
skeletal muscle organ development	CR667105, AY616520
regulation of hydrolase activity	CR649567, CR636689, CR637594, CR641473, CR644425, CR698822, CR666027, CR633739, CR681658, CR652306, CR682000, CR724916, CR685149, CR693388
reactive oxygen species metabolic process	CR730830, CR646963, CR635019, CR635371, CR699150, CR663554
cellular membrane organization	CR695888, CR659411, CR724916, CR645003
membrane organization	CR695888, CR659411, CR724916, CR645003
cell-cell signaling	CR691686, CR685925, CR636689, CR637594, CR730492, CR705431, CR709447, CR634403, CR713752, CR659411, CR644956, CR681332, CR687333, CR633739, CR637178, CR720780
chordate embryonic development	CR700960, CR643817, CR678528, CR659339, CR692481, CR693090, CR675748, DQ333314, CR709923
tube morphogenesis	CR678528, CR642939, CR649388, CR645766
regulation of cell activation	CR691686, CR659339, CR724916, CR681332
gastrulation	CR709923, CR700292
embryonic limb morphogenesis	CR709923, CR700960
embryonic appendage morphogenesis	CR709923, CR700960
establishment of protein localization to organelle	CR687123, CR678117
response to organic cyclic compound	CR692481, CR727660, CR724916, CR709349, CR635019, CR635371, CR709037, CR705029
monocarboxylic acid metabolic process	CR732645, CR655529, CR724916, CR723425, CR731771, CR700960, CR724054
transcription, DNA-dependent	CR692507, CR716240, CR675056, CR687435, CR726730, CR715945, CR683562, CR681887, CR674801, CR674270, AY616520, CR664720, CR691550
RNA biosynthetic process	CR692507, CR716240, CR675056, CR687435, CR726730, CR715945, CR683562, CR681887, CR674801, CR674270, AY616520, CR664720, CR691550
regulation of purine nucleotide metabolic process	CR691417, CR698822, CR700292, CR693388, CR681860, CR692698
negative regulation of developmental process	CR705431, CR709447, CR713752
molting cycle process	CR691686, CR681332
hair cycle process	CR691686, CR681332
cell-cell junction organization	CR691686, CR681332
porphyrin-containing compound metabolic process	CR700382, CR634694, CR701367
oxidoreduction coenzyme metabolic process	CR678528, CR666276, CR678910, CR734432
regulation of neurological system process	CR633739, CR636689, CR637594, CR683972
regulation of transmission of nerve impulse	CR633739, CR636689, CR637594, CR683972
negative regulation of cellular process	CR693061, CR731722, CR638834, CR705431, CR709447, CR713752, CR733502, CR692481, CR649796, CR659339, CR640304, CR634694, CR660996, CR700382, CR684247, CR685125, CR687333, CR657441, CR695888, CR648348, CR649480, CR724916, CR709923, CR681987, CR689448
negative regulation of Wnt receptor signaling pathway	CR724916, CR657441
molting cycle	CR691686, CR681332
hair cycle	CR691686, CR681332
tetrapyrrole metabolic process	CR700382, CR634694, CR701367
glial cell differentiation	CR692507, CR734617, CR694684
chemotaxis	CR645894, CR691686, CR730492, CR681332
taxis	CR645894, CR691686, CR730492, CR681332
nucleosome organization	CR693061, CR708624, CR689448, CR729702
regulation of binding	CR633739, CR691686, CR724916, CR636689, CR637594, CR681332
regulation of Ras GTPase activity	CR698822, CR693388
chromatin modification	CR695888, CR693061, CR708624, CR689448, CR728815, CR691550
appendage morphogenesis	CR709923, CR700960, CR724687
humoral immune response mediated by circulating immunoglobulin	CR650066, CR647277
muscle cell differentiation	CR633739, CR667105, CR731805, CR636689, CR637594, CR730492, AY616520, CR679304, CR659463
protein modification by small protein conjugation	CR707479, CR734450, CR669150, CR684058, CR709037, CR705029, CR709349, CR683954
response to steroid hormone stimulus	CR692481, CR724916, CR709349, CR635019, CR635371, CR709037, CR705029
protein-DNA complex subunit organization	CR693061, CR708624, CR689448, CR729702
protein ubiquitination	CR734450, CR709349, CR684058, CR709037, CR705029
vacuole organization	CR711942, CR710445, CR724916
cellular response to endogenous stimulus	CR709349, CR709037, CR705029
anatomical structure formation involved in morphogenesis	CR691686, CR731805, CR692507, CR716458, CR678927, CR700292, CR714862, CR711248, CR678528, CR716511, CR679304, CR681332, CR659463
regulation of secretion	CR705431, CR709447, CR713752
striated muscle cell development	CR633739, CR731805, CR636689, CR637594, CR730492, AY616520, CR679304, CR659463
negative regulation of signal transduction	CR692481, CR659339, CR724916, CR657441
cellular divalent inorganic cation homeostasis	CR633739, CR635170, CR636689, CR637594
negative regulation of cell communication	CR692481, CR659339, CR724916, CR657441
negative regulation of signaling	CR692481, CR659339, CR724916, CR657441
divalent inorganic cation homeostasis	CR633739, CR635170, CR636689, CR637594
striated muscle cell differentiation	CR633739, CR731805, CR636689, CR637594, CR730492, AY616520, CR679304, CR659463
axonogenesis	CR645894, CR730492
limb morphogenesis	CR709923, CR700960
limb development	CR709923, CR700960
carboxylic acid transport	CR634403, CR645003, CR637749
intracellular transport	CR655529, CR693061, CR680254, CR678117, CR636689, CR637594, CR659411, CR668542, CR687123, CR634471, CR687333, CR733072, CR638539, CR633739, CR675017, CR665656, CR653952, CR689448
embryonic heart tube morphogenesis	CR642939, CR649388, CR645766
muscle cell development	CR633739, CR731805, CR636689, CR637594, CR730492, AY616520, CR679304, CR659463
regulation of RNA stability	CR696610, CR688783
regulation of mRNA stability	CR696610, CR688783
positive regulation of phospholipase activity	CR633739, CR636689, CR637594
positive regulation of phospholipase C activity	CR633739, CR636689, CR637594
embryonic heart tube development	CR642939, CR649388, CR645766
positive regulation of lipase activity	CR633739, CR636689, CR637594
regulation of phospholipase C activity	CR633739, CR636689, CR637594
response to lipid	CR692481, CR724916, CR709349, CR635019, CR635371, CR723850, CR709037, CR705029
eye photoreceptor cell differentiation	CR681658, CR682000, CR685149
regulation of Wnt receptor signaling pathway	CR724916, CR657441
development of primary sexual characteristics	CR700960, CR651203
response to corticosteroid stimulus	CR692481, CR709349, CR635019, CR635371, CR709037, CR705029
response to endogenous stimulus	CR645894, CR731722, CR635019, CR709037, CR705029, CR692481, CR724916, CR727660, CR709349, CR635371, CR729702
photoreceptor cell differentiation	CR681658, CR682000, CR685149
neuron projection morphogenesis	CR645894, CR730492
DNA-dependent transcription, initiation	CR675056, CR674270, CR715945, CR664720
regulation of metabolic process	CR691686, CR688783, CR682701, CR708624, CR723850, CR660996, CR681558, CR684304, CR709037, CR700292, CR695888, CR642583, CR633739, CR675835, CR648348, CR681658, CR693388, CR649567, CR637594, CR636689, CR680254, CR641473, CR644425, CR692698, CR649796, CR691417, CR638360, CR709349, CR681332, CR638310, CR696610, CR653236, CR641055, CR705029, CR698822, CR698232, CR681860, CR666027, CR708387, CR732556,…
organic acid transport	CR634403, CR645003, CR637749
regulation of cGMP metabolic process	CR691417, CR681860, CR692698
regulation of cGMP biosynthetic process	CR691417, CR681860, CR692698
tube development	CR678528, CR642939, CR649388, CR645766
internal protein amino acid acetylation	CR693061, CR689448, CR691550
release of sequestered calcium ion into cytosol by sarcoplasmic reticulum	CR633739, CR636689, CR637594
histone acetylation	CR693061, CR689448, CR691550
internal peptidyl-lysine acetylation	CR693061, CR689448, CR691550
peptidyl-lysine acetylation	CR693061, CR689448, CR691550
regulation of response to external stimulus	CR705431, CR709447, CR713752
positive regulation of ion transmembrane transporter activity	CR633739, CR636689, CR637594
release of sequestered calcium ion into cytosol	CR633739, CR636689, CR637594
cytosolic calcium ion transport	CR633739, CR636689, CR637594
calcium ion transport into cytosol	CR633739, CR636689, CR637594
sarcoplasmic reticulum calcium ion transport	CR633739, CR636689, CR637594
immunoglobulin mediated immune response	CR650066, CR647277
G-protein coupled receptor signaling pathway	CR681658, CR682000, CR685149, CR709923, CR723877, CR691576
elevation of cytosolic calcium ion concentration	CR633739, CR636689, CR637594
cell-cell adhesion	CR691686, CR719876, CR681332
appendage development	CR709923, CR700960, CR724687
regulation of immune system process	CR691686, CR638834, CR705431, CR709447, CR713752, CR647277, CR648348, CR659339, CR724916, CR650066, CR640304, CR681332
lymphocyte mediated immunity	CR650066, CR647277
sex differentiation	CR700960, CR651203
B cell mediated immunity	CR650066, CR647277
neuron projection development	CR645894, CR730492
response to chemical stimulus	CR645894, CR691686, CR730492, CR635019, AY374499, CR733502, CR635371, CR723850, CR725552, CR704725, CR709037, CR664769, CR725173, CR633739, CR726903, CR681658, CR725950, CR657909, CR668750, CR731805, CR731722, CR637594, CR636689, CR728875, CR692481, CR709349, CR642858, CR681332, CR687333, CR705029, CR727660, CR724916, CR682000, CR685149, CR638737, CR709923, CR692804
positive regulation of transporter activity	CR633739, CR636689, CR637594
organonitrogen compound biosynthetic process	CR700382, CR650121, CR724758, CR711458, CR668373, CR701367, CR675112, CR732334, CR671000, CR634694, CR633623, CR639964
negative regulation of transporter activity	CR633739, CR636689, CR637594
negative regulation of ion transmembrane transporter activity	CR633739, CR636689, CR637594
maintenance of location	CR691686, CR681332
adaptive immune response	CR650066, CR647277
leukocyte mediated immunity	CR650066, CR647277
adaptive immune response based on somatic recombination of immune receptors built from immunoglobulin superfamily domains	CR650066, CR647277
translational readthrough	CR653236, CR641055
enzyme linked receptor protein signaling pathway	CR691686, CR639310, CR634471, CR636689, CR637594, CR638539, CR633739, CR675017, CR648348, CR659339, CR653952, CR724916, CR681332
regulation of phospholipase activity	CR633739, CR636689, CR637594
cytokinesis	CR633739, CR636689, CR637594
posttranscriptional regulation of gene expression	CR696610, CR691686, CR680254, CR653236, CR641055, CR688783, CR698232, CR682701, CR723850, CR681332
serine family amino acid metabolic process	CR671000, CR639964
transmembrane receptor protein tyrosine kinase signaling pathway	CR691686, CR639310, CR634471, CR636689, CR637594, CR638539, CR633739, CR675017, CR648348, CR659339, CR653952, CR681332
DNA repair	CR700382, CR715486, CR634694, CR726264, CR701367
generation of neurons	CR645894, CR667105, CR681658, CR682000, CR730492, CR685149
extracellular structure organization	CR692557, CR645894, CR697193, GQ489232, CR692804
carboxylic acid catabolic process	CR732645, CR638155, CR731771, CR654586
nucleotide-excision repair	CR700382, CR634694, CR701367
organic acid catabolic process	CR732645, CR638155, CR731771, CR654586
mitochondrial transport	CR687123, CR678117
response to hormone stimulus	CR645894, CR692481, CR724916, CR709349, CR635019, CR635371, CR709037, CR705029
negative regulation of transport	CR633739, CR636689, CR637594
regulation of GTPase activity	CR698822, CR693388
regulation of developmental process	CR691686, CR692481, CR692507, CR705431, CR709447, CR713752, CR681332
protein modification by small protein conjugation or removal	CR707479, CR734450, CR669150, CR684058, CR709037, CR705029, CR709349, CR683954
regulation of action potential	CR734617, CR694684
translational elongation	CR653236, CR641055
amino acid transport	CR634403, CR637749
ensheathment of neurons	CR734617, CR694684
axon ensheathment	CR734617, CR694684
regulation of action potential in neuron	CR734617, CR694684
regulation of GTP catabolic process	CR698822, CR693388
regulation of lipase activity	CR633739, CR636689, CR637594
divalent metal ion transport	CR633739, CR727660, CR636689, CR637594
divalent inorganic cation transport	CR633739, CR727660, CR636689, CR637594
cellular component organization or biogenesis	CR645894, CR691686, CR690275, CR678117, CR730492, CR707026, CR688783, CR659411, CR643817, CR673274, CR708456, CR635371, CR669452, CR716511, CR659463, CR700382, CR714862, CR695888, CR641141, CR725349, CR679304, CR693061, CR677560, CR678528, CR681332, CR634694, CR696871, CR697193, CR701367, CR685881, CR649480, CR724916, CR709923, CR694684, GQ489232, CR692804, CR707815, CR635019, CR706099, CR726558,…
small molecule catabolic process	CR732645, CR638155, CR731771, CR654586
single-organism catabolic process	CR732645, CR638155, CR731771, CR654586
cellular protein localization	CR687123, CR655529, CR634471, CR680254, CR678117, CR636689, CR637594, CR687333, CR638539, CR698822, CR675017, CR633739, CR653952, CR693388
cellular macromolecule localization	CR687123, CR655529, CR634471, CR680254, CR678117, CR636689, CR637594, CR687333, CR638539, CR698822, CR675017, CR633739, CR653952, CR693388
synaptic transmission	CR659411, CR730492, CR634403
negative regulation of intracellular protein kinase cascade	CR659339, CR724916
response to stress	CR707479, CR635019, CR681887, CR729335, CR651459, CR650066, CR635371, CR715486, CR660996, CR700382, CR723453, CR725552, CR664769, CR641871, CR647147, CR648348, CR648543, CR725950, CR660645, CR668750, CR731722, CR728875, CR726264, CR678528, CR692481, CR649796, CR634694, CR703752, CR687333, CR723570, CR647277, CR701367, CR727660, CR724916, CR692804, CR681987, CR671328
cellular localization	CR691686, CR655529, CR693061, CR680254, CR678117, CR685925, CR636689, CR637594, CR705431, CR709447, CR713752, CR659411, CR644956, CR668542, CR681332, CR687123, CR634471, CR687333, CR638539, CR733072, CR698822, CR725173, CR665656, CR675017, CR633739, CR637178, CR653952, CR727597, CR693388, CR720780, CR689448
cell division	CR633739, CR636689, CR637594
regulation of phosphate metabolic process	CR691686, CR684304, CR698822, CR700292, CR681860, CR692698, CR675835, CR648348, CR638360, CR724916, CR691417, CR681332, CR693388
regulation of phosphorus metabolic process	CR691686, CR684304, CR698822, CR700292, CR681860, CR692698, CR675835, CR648348, CR638360, CR724916, CR691417, CR681332, CR693388
ion transport	CR723670, CR636689, CR637594, CR634403, CR709438, CR645003, CR647757, CR664557, CR635170, CR687333, CR633739, CR731135, CR727660, CR692496, CR691625, CR633965, CR638406, CR637749
lipid transport	CR724916, CR645003
spinal cord development	CR720710, CR691115
cell differentiation in spinal cord	CR720710, CR691115
regulation of monooxygenase activity	CR633739, CR636689, CR637594
regulation of oxidoreductase activity	CR633739, CR636689, CR637594
regulation of lipid metabolic process	CR691686, CR681332
regulation of growth	CR730492, GQ489232
inorganic anion transport	CR692496, CR709438
ameboidal cell migration	CR709923, CR723850, CR725038
protein complex subunit organization	CR691686, CR731805, CR731722, CR690275, CR730492, CR635019, CR706099, CR688783, CR659411, CR673274, CR635371, CR681332, CR659463, CR685881, CR724916, CR699975, CR734617, CR694684, CR709923, CR711521
interphase of mitotic cell cycle	CR709349, CR709037, CR705029
cellular component assembly	CR691686, CR731722, CR690275, CR730492, CR635019, CR706099, CR707026, CR688783, CR659411, CR684169, CR673274, CR685896, CR708456, CR669452, CR635371, CR681332, CR659463, CR684996, CR696871, CR697193, CR699975, CR710203, CR724916, CR734617, CR709923, CR694684, CR711521, CR681062
phosphagen metabolic process	CR686144, CR695388
cellular component morphogenesis	CR645894, CR731805, CR730492, CR716458, CR700292, CR714862, CR711248, CR709923, CR716511, CR679304, CR659463
establishment of localization in cell	CR691686, CR655529, CR693061, CR680254, CR678117, CR685925, CR636689, CR637594, CR705431, CR709447, CR713752, CR659411, CR644956, CR668542, CR681332, CR687123, CR634471, CR687333, CR638539, CR733072, CR725173, CR665656, CR675017, CR633739, CR637178, CR653952, CR727597, CR720780, CR689448
developmental process involved in reproduction	CR710504, CR726211, CR700960, CR651203
protein glycosylation	CR692557, CR642583
response to hydroperoxide	CR635019, CR635371
macromolecule glycosylation	CR692557, CR642583
glycosylation	CR692557, CR642583
organic anion transport	CR634403, CR645003, CR637749
carbohydrate metabolic process	CR731722, CR658891, CR636689, CR637594, CR728875, CR668063, CR633874, CR638360, CR692557, CR725552, CR685157, AM398834, CR693959, CR689818, CR677385, CR633739, CR642583, CR675835, CR646393, CR676040, CR662822, CR636779, CR725950
small molecule biosynthetic process	CR724758, CR671000, CR668373, CR633623, CR675112, CR639964
single-organism biosynthetic process	CR724758, CR671000, CR668373, CR633623, CR675112, CR639964
cytosolic calcium ion homeostasis	CR633739, CR636689, CR637594
learning or memory	CR681887, CR643817
cognition	CR681887, CR643817
response to organic substance	CR645894, CR691686, CR731805, CR731722, CR635019, CR709037, CR705029, AY374499, CR692481, CR724916, CR727660, CR709349, CR723850, CR635371, CR681332, CR657909
nucleobase-containing compound biosynthetic process	CR650121, CR723670, CR675056, CR732334, CR681887, CR674801, CR674270, CR692507, CR711458, CR716240, CR683562, CR715945, CR726730, CR687435, AY616520, CR664720, CR691550
exocytosis	CR691686, CR636689, CR637594, CR725173, CR633739, CR659411, CR727597, CR681332
regulation of localization	CR636689, CR637594, CR705431, CR709447, CR713752, CR719869, CR633739, CR724916, CR727660, CR685032
neuron development	CR645894, CR667105, CR730492
cellular response to organic substance	CR709349, CR709037, CR705029
coenzyme biosynthetic process	CR724758, CR685896, CR728504
regulation of catalytic activity	CR649567, CR691686, CR636689, CR637594, CR641473, CR644425, CR649796, CR681332, CR660996, CR700292, CR698822, CR666027, CR633739, CR648348, CR681658, CR682000, CR724916, CR652306, CR685149, CR681987, CR693388
intracellular protein transport	CR687123, CR655529, CR634471, CR680254, CR678117, CR636689, CR637594, CR687333, CR638539, CR675017, CR633739, CR653952
microtubule-based process	CR690275, CR706099, CR685881, CR673274, CR699975, CR734617, CR694684, CR711521
nucleoside monophosphate metabolic process	CR650121, CR732334
cellular calcium ion homeostasis	CR633739, CR636689, CR637594
calcium ion homeostasis	CR633739, CR636689, CR637594
apoptotic process	CR703752, CR665581, CR664769, CR666027, CR649796, CR651459, CR645766, CR650066, CR681987, CR660996, CR660645, CR668750
microtubule cytoskeleton organization	CR690275, CR685881
glycoprotein biosynthetic process	CR692557, CR642583
cellular lipid metabolic process	CR690028, CR723453, CR731771, CR700960, CR729335, CR732645, CR724916, CR724687, CR724054
regulation of mitotic cell cycle	CR659339, CR731722
secretion by cell	CR691686, CR685925, CR636689, CR637594, CR705431, CR709447, CR687333, CR713752, CR725173, CR659411, CR644956, CR633739, CR637178, CR727597, CR681332, CR720780
covalent chromatin modification	CR693061, CR689448, CR728815, CR691550
histone modification	CR693061, CR689448, CR728815, CR691550
secretion	CR691686, CR685925, CR636689, CR637594, CR705431, CR709447, CR713752, CR659411, CR644956, CR681332, CR687333, CR725173, CR633739, CR637178, CR724916, CR727597, CR720780
fatty acid catabolic process	CR732645, CR731771
regulation of transmembrane transporter activity	CR633739, CR636689, CR637594
regulation of ion transmembrane transporter activity	CR633739, CR636689, CR637594
regulation of system process	CR633739, CR642939, CR724916, CR636689, CR637594, CR649388, CR645766, CR683972
system process	CR645894, CR731805, CR636689, CR637594, CR730492, CR705431, CR709447, CR634403, CR713752, CR692698, CR659411, CR681887, CR643817, CR691417, CR726211, CR659463, CR690650, CR681860, CR708387, CR633739, CR681658, CR727660, CR682000, CR702515, CR734617, CR685149, CR694684, CR679304, CR637749
cellular lipid catabolic process	CR732645, CR731771
regulation of transmembrane transport	CR633739, CR636689, CR637594
regulation of ion transmembrane transport	CR633739, CR636689, CR637594
fatty acid metabolic process	CR732645, CR724916, CR731771, CR724054
monocarboxylic acid catabolic process	CR732645, CR731771
actin filament organization	CR691686, CR731805, CR709923, CR681332, CR659463
cellular component assembly involved in morphogenesis	CR731805, CR716458, CR679304, CR716511, CR659463, CR714862, CR711248
protein acetylation	CR693061, CR689448, CR691550
regulation of transporter activity	CR633739, CR636689, CR637594
protein acylation	CR693061, CR689448, CR691550
lipid catabolic process	CR732645, CR731771
response to oxidative stress	CR678528, CR635019, CR635371, CR692804, CR664769, CR668750
protein complex assembly	CR691686, CR731722, CR690275, CR730492, CR635019, CR706099, CR688783, CR659411, CR673274, CR699975, CR724916, CR734617, CR635371, CR694684, CR681332, CR711521
protein complex biogenesis	CR691686, CR731722, CR690275, CR730492, CR635019, CR706099, CR688783, CR659411, CR673274, CR699975, CR724916, CR734617, CR635371, CR694684, CR681332, CR711521
cell morphogenesis involved in neuron differentiation	CR645894, CR730492
regulation of actin filament polymerization	CR684247, CR649480, CR685125
negative regulation of actin filament polymerization	CR684247, CR649480, CR685125
regulation of protein polymerization	CR684247, CR649480, CR685125
negative regulation of protein polymerization	CR684247, CR649480, CR685125
immune response	CR638834, CR650066, CR640304, CR647277
S phase	CR700382, CR709037, CR705029, CR701367, CR648348, CR649796, CR709349, CR681987, CR634694, CR660996
cell cycle	CR691686, CR690275, CR643817, CR709967, CR660996, CR729702, CR700382, CR708477, CR634471, CR651307, CR709037, CR675017, CR633739, CR648348, CR641141, CR637594, CR636689, CR731722, CR649796, CR706885, CR709349, CR634694, CR681332, CR671375, CR706091, CR669069, CR705029, CR638539, CR705474, CR701367, CR706094, CR685881, CR653952, CR699975, CR681987
negative regulation of protein complex assembly	CR684247, CR649480, CR685125
retinoid metabolic process	CR700960, CR724687
regulation of protein complex assembly	CR684247, CR649480, CR685125
glycoprotein metabolic process	CR692557, CR642583
modification-dependent protein catabolic process	CR707479, CR734450, CR726683, CR684058, CR664769, CR709037, CR705029, CR649796, CR648348, CR709349, CR681987, CR660996, CR725556, CR668750
modification-dependent macromolecule catabolic process	CR707479, CR734450, CR726683, CR684058, CR664769, CR709037, CR705029, CR649796, CR648348, CR709349, CR681987, CR660996, CR725556, CR668750
response to light stimulus	CR681658, CR701638, CR682000, CR685149
proteolysis involved in cellular protein catabolic process	CR707479, CR734450, CR726683, CR684058, CR664769, CR709037, CR705029, CR649796, CR648348, CR709349, CR681987, CR660996, CR725556, CR668750
cellular protein catabolic process	CR707479, CR734450, CR726683, CR684058, CR664769, CR709037, CR705029, CR649796, CR648348, CR709349, CR681987, CR660996, CR725556, CR668750
neurological system process	CR730492, CR634403, CR692698, CR659411, CR681887, CR643817, CR691417, CR726211, CR690650, CR681860, CR681658, CR682000, CR685149, CR734617, CR702515, CR694684, CR637749
positive regulation of cell differentiation	CR691686, CR692507, CR681332
positive regulation of developmental process	CR691686, CR692507, CR681332
cellular amino acid biosynthetic process	CR724758, CR671000, CR633623, CR675112, CR639964
cell part morphogenesis	CR645894, CR730492
cell projection morphogenesis	CR645894, CR730492
metabolic process	CR645894, CR646639, CR709810, CR690275, CR713914, CR675056, CR723877, CR684058, CR643817, CR729335, CR635371, CR714940, CR683586, CR660979, CR731966, CR712076, CR702791, CR643055, CR653277, CR639329, CR683399, CR709915, CR637178, CR654007, CR689971, CR719374, CR668750, CR682724, CR650121, CR724004, CR711774, CR677866, CR726462, CR681332, CR634694, CR648814, CR697193, CR641055, CR634460, CR653750,…
positive regulation of cell communication	CR691686, CR648348, CR724916, CR705431, CR709447, CR713752, CR681332
response to carbohydrate stimulus	CR691686, CR681332
response to hexose stimulus	CR691686, CR681332
response to monosaccharide stimulus	CR691686, CR681332
response to oxygen-containing compound	CR691686, CR692481, CR635019, CR635371, CR681332, CR692804, CR664769, CR668750
positive regulation of transport	CR633739, CR636689, CR637594
regulation of hormone levels	CR685925, CR705431, CR709447, CR702791, CR687333, CR713752, CR700960, CR644956, CR637178, CR720780
positive regulation of immune system process	CR691686, CR638834, CR647277, CR648348, CR659339, CR724916, CR640304, CR650066, CR681332
establishment of organelle localization	CR691686, CR681332
protein catabolic process	CR707479, CR734450, CR726683, CR684058, CR664769, CR709037, CR705029, CR649796, CR648348, CR709349, CR681987, CR660996, CR725556, CR668750
cell junction organization	CR691686, CR697193, GQ489232, CR681332
cellular macromolecule catabolic process	CR707479, CR734450, CR726683, CR710534, CR684058, CR664769, CR709037, CR705029, CR695888, CR649796, CR648348, CR709349, CR681987, CR660996, CR657909, CR725556, CR668750
organic acid biosynthetic process	CR724758, CR671000, CR633623, CR675112, CR639964
carboxylic acid biosynthetic process	CR724758, CR671000, CR633623, CR675112, CR639964
diterpenoid metabolic process	CR700960, CR724687
alpha-amino acid metabolic process	CR640339, CR724758, CR641348, CR732529, CR675112, CR647103
embryo development	CR642939, CR731805, CR710534, CR688783, CR700960, CR678528, CR643817, CR692481, CR659339, CR693090, CR645766, CR649388, DQ333314, CR684304, CR700292, CR666027, CR675748, CR709923
phospholipid metabolic process	CR723453, CR729335
single-organism carbohydrate metabolic process	CR731722, CR658891, CR636689, CR637594, CR728875, CR668063, CR633874, CR638360, CR692557, CR725552, CR689818, CR677385, CR633739, CR642583, CR646393, CR675835, CR662822, CR636779, CR725950
macromolecular complex subunit organization	CR691686, CR731805, CR693061, CR731722, CR690275, CR730492, CR635019, CR706099, CR688783, CR659411, CR673274, CR708624, CR635371, CR681332, CR659463, CR729702, CR684996, CR696871, CR685881, CR724916, CR699975, CR734617, CR709923, CR694684, CR689448, CR711521
regulation of neurotransmitter levels	CR659411, CR634403
negative regulation of organelle organization	CR684247, CR649480, CR731722, CR685125
meiosis	CR731722, CR729702
meiotic cell cycle	CR731722, CR729702
M phase of meiotic cell cycle	CR731722, CR729702
anterior/posterior pattern specification	CR692507, CR724916, CR726730
cellular response to chemical stimulus	CR709349, CR709037, CR705029
cellular amino acid catabolic process	CR638155, CR654586
monosaccharide metabolic process	CR725552, CR731722, CR658891, CR636689, CR637594, CR728875, CR668063, CR689818, CR633739, CR677385, CR675835, CR646393, CR633874, CR638360, CR662822, CR636779, CR725950
terpenoid metabolic process	CR700960, CR724687
regulation of ion transport	CR633739, CR724916, CR636689, CR637594, CR685032
negative regulation of cellular component organization	CR684247, CR649480, CR731722, CR685125
ion homeostasis	CR635170, CR636689, CR637594, CR730492, CR709438, CR695888, CR633739, CR724916, CR734617, CR694684, GQ489232, CR633965
muscle structure development	CR633739, CR667105, CR731805, CR636689, CR637594, CR730492, AY616520, CR679304, CR659463
methylation	CR681558, CR728815
macromolecule methylation	CR681558, CR728815
positive regulation of molecular function	CR691686, CR636689, CR637594, CR698822, CR700292, CR633739, CR648348, CR724916, CR681332, CR693388
positive regulation of biological process	CR691686, CR639310, CR638834, CR636689, CR637594, CR705431, CR709447, CR713752, AY374499, CR659339, CR650066, CR640304, CR681332, CR680168, CR634471, CR692507, CR638539, CR700292, CR647277, CR695888, CR675017, CR633739, CR726903, CR648348, CR724916, CR653952, GQ489232
interphase	CR700382, CR709037, CR705029, CR701367, CR648348, CR649796, CR709349, CR681987, CR634694, CR660996
regulation of catabolic process	CR691686, CR698822, CR681332, CR693388
ncRNA metabolic process	CR729212, CR681558, CR725831, CR726558, CR727817, CR703990, CR703093, CR642122
respiratory electron transport chain	CR678528, CR677866, CR649858, CR655820
regulation of cellular localization	CR724916, CR705431, CR709447, CR713752
response to radiation	CR692481, CR681658, CR701638, CR682000, CR685149
positive regulation of binding	CR633739, CR636689, CR637594
chemical homeostasis	CR635170, CR636689, CR637594, CR730492, CR705431, CR709447, CR709438, CR713752, CR695888, CR633739, CR724916, CR734617, CR694684, GQ489232, CR633965
single-organism behavior	CR681887, CR643817
positive regulation of phosphorus metabolic process	CR691686, CR648348, CR724916, CR681332, CR700292
positive regulation of phosphate metabolic process	CR691686, CR648348, CR724916, CR681332, CR700292
regulation of transport	CR633739, CR724916, CR636689, CR637594, CR705431, CR709447, CR713752, CR685032
proteolysis	CR707479, CR734450, CR726683, CR684058, CR664769, CR709037, CR705029, CR649796, CR648348, CR709349, CR681987, CR660996, CR725556, CR668750
cellular response to stress	CR700382, CR707479, CR731722, CR726264, CR701367, CR648348, CR649796, CR681987, CR634694, CR715486, CR660996, CR671328
gland development	CR667105, CR724916
lipid metabolic process	CR640173, CR724004, CR649713, CR700960, CR711491, CR709790, CR732645, CR729335, CR633964, CR725993, CR724054, CR724687, CR723453, CR690028, CR729214, CR694433, CR731771, CR724978, CR653750, CR653277, CR693959, CR690365, CR652250, CR724916, CR649421, CR646442
negative regulation of gene expression	CR695888, CR724916
organelle localization	CR691686, CR681332
regulation of anatomical structure size	CR645894, CR684247, CR649480, CR685125
programmed cell death	CR731805, CR731722, CR703752, CR665581, CR664769, CR728815, CR666027, CR649796, CR651459, CR645766, CR650066, CR681987, CR660996, CR660645, CR668750
generation of a signal involved in cell-cell signaling	CR685925, CR705431, CR709447, CR687333, CR713752, CR644956, CR659411, CR637178, CR720780
signal release	CR685925, CR705431, CR709447, CR687333, CR713752, CR644956, CR659411, CR637178, CR720780
Golgi vesicle transport	CR659411, CR733072
cell cycle phase	CR691686, CR731722, CR690275, CR649796, CR709967, CR706885, CR709349, CR681332, CR634694, CR660996, CR729702, CR700382, CR671375, CR708477, CR705029, CR709037, CR701367, CR648348, CR681987
cellular ion homeostasis	CR635170, CR636689, CR637594, CR730492, CR695888, CR633739, CR724916, CR734617, CR694684, GQ489232, CR633965
cell death	CR731805, CR731722, CR703752, CR665581, CR647277, CR664769, CR728815, CR666027, CR649796, CR651459, CR645766, CR650066, CR681987, CR660996, CR660645, CR668750
death	CR731805, CR731722, CR703752, CR665581, CR647277, CR664769, CR728815, CR666027, CR649796, CR651459, CR645766, CR650066, CR681987, CR660996, CR660645, CR668750
nitrogen compound transport	CR685925, CR705431, CR709447, CR687333, CR634403, CR713752, CR644956, CR637178, CR720780, CR734459, CR637749
cellular chemical homeostasis	CR635170, CR636689, CR637594, CR730492, CR695888, CR633739, CR724916, CR734617, CR694684, GQ489232, CR633965
isoprenoid metabolic process	CR700960, CR724687
lipid biosynthetic process	CR652250, CR690365
cation transport	CR635170, CR723670, CR636689, CR637594, CR687333, CR709438, CR633739, CR727660, CR731135, CR691625, CR664557, CR633965, CR638406
regulation of MAPK cascade	CR691686, CR659339, CR648348, CR724916, CR681332
cell fate commitment	CR691686, CR681332
cytoplasmic transport	CR687123, CR633739, CR678117, CR636689, CR637594
MAPK cascade	CR724916, CR705431, CR709447, CR713752
peptidyl-amino acid modification	CR693061, CR724916, CR689448, CR648055, CR691550
regionalization	CR692507, CR724916, CR726730
macromolecule catabolic process	CR707479, CR734450, CR726683, CR710534, CR684058, CR664769, CR709037, CR705029, CR695888, CR649796, CR648348, CR709349, CR681987, CR660996, CR657909, CR725556, CR668750
developmental growth	CR643817, CR725552, CR728875, CR715079, CR725950, CR700960
protein targeting	CR687123, CR633739, CR655529, CR680254, CR678117, CR636689, CR637594, CR687333
protein homooligomerization	CR731722, CR635019, CR635371
metal ion transport	CR635170, CR723670, CR636689, CR637594, CR709438, CR633739, CR727660, CR664557, CR633965, CR638406
embryonic organ development	CR692481, CR675748, DQ333314
response to DNA damage stimulus	CR700382, CR731722, CR726264, CR701367, CR648348, CR649796, CR681987, CR634694, CR715486, CR660996
ncRNA processing	CR729212, CR727817, CR703990, CR725831, CR703093, CR726558
organ morphogenesis	CR645894, CR642939, CR731805, CR731722, CR692481, CR681658, CR682000, CR645766, CR649388, CR685149, CR659463
heart development	CR642939, CR649388, CR645766, CR679304, CR659463
regulation of molecular function	CR649567, CR691686, CR636689, CR637594, CR641473, CR644425, CR649796, CR681332, CR660996, CR700292, CR698822, CR666027, CR633739, CR648348, CR681658, CR682000, CR724916, CR652306, CR685149, CR681987, CR693388
cellular respiration	CR678528, CR677866, CR649858, CR675118, CR655820
extracellular matrix organization	CR645894, CR697193, CR692804
regulation of nucleobase-containing compound metabolic process	CR691686, CR692698, CR638360, CR691417, CR709349, CR708624, CR681332, CR638310, CR705029, CR709037, CR700292, CR698822, CR681860, CR708387, CR732556, CR675835, CR648348, CR724916, CR693388
negative regulation of cytoskeleton organization	CR684247, CR649480, CR685125
regulation of nitrogen compound metabolic process	CR691686, CR692698, CR638360, CR691417, CR709349, CR708624, CR681332, CR638310, CR705029, CR709037, CR700292, CR698822, CR681860, CR708387, CR732556, CR675835, CR648348, CR724916, CR693388
glycogen metabolic process	CR633739, CR636689, CR637594
energy reserve metabolic process	CR633739, CR636689, CR637594
organonitrogen compound catabolic process	CR638155, CR654586
regulation of organelle organization	CR684247, CR649480, CR731722, CR685125
pattern specification process	CR692507, CR724916, CR726730
actin cytoskeleton organization	CR691686, CR731805, CR709923, CR681332, CR679304, CR659463, CR697374
actin filament-based process	CR691686, CR731805, CR709923, CR681332, CR679304, CR659463, CR697374
hormone secretion	CR644956, CR637178, CR685925, CR705431, CR709447, CR687333, CR713752, CR720780
hexose metabolic process	CR725552, CR731722, CR636689, CR637594, CR728875, CR668063, CR689818, CR633739, CR677385, CR675835, CR646393, CR633874, CR638360, CR636779, CR725950
regulation of nucleoside metabolic process	CR698822, CR693388
regulation of cellular component biogenesis	CR684247, CR649480, CR685125
cell proliferation	CR718304, CR692507, CR698822, CR651203, CR645003, CR724286, CR724916, CR693388
response to abiotic stimulus	CR695888, CR692481, CR681658, CR701638, CR682000, CR685149
positive regulation of response to stimulus	CR691686, CR638834, CR647277, CR648348, CR659339, CR724916, CR640304, CR650066, CR681332
phosphorylation	CR678528, CR648348, CR724916, CR638155, CR654586
regulation of actin polymerization or depolymerization	CR684247, CR649480, CR685125
regulation of intracellular protein kinase cascade	CR691686, CR659339, CR648348, CR724916, CR681332
hormone transport	CR644956, CR637178, CR685925, CR705431, CR709447, CR687333, CR713752, CR720780
regulation of nucleotide catabolic process	CR698822, CR693388
regulation of purine nucleotide catabolic process	CR698822, CR693388
vesicle-mediated transport	CR691686, CR636689, CR637594, CR733072, CR645003, CR725173, CR659411, CR633739, CR648348, CR724916, CR727597, CR683972, CR681332
blood circulation	CR645894, CR705431, CR709447, CR713752
regulation of actin filament length	CR684247, CR649480, CR685125
eye morphogenesis	CR681658, CR682000, CR685149
negative regulation of macromolecule metabolic process	CR695888, CR724916
regulation of actin cytoskeleton organization	CR684247, CR649480, CR685125
regulation of apoptotic process	CR639310, CR634471, CR693061, CR687333, CR638539, CR695888, CR675017, CR733502, CR648348, CR653952, CR715486, CR689448
regulation of gene expression	CR691686, CR680254, CR688783, CR682701, CR709349, CR708624, CR723850, CR681332, CR638310, CR696610, CR653236, CR681558, CR641055, CR705029, CR709037, CR698232, CR708387, CR695888, CR732556, CR648348, CR724916
cellular process involved in reproduction	CR731722, CR729702
cytoskeleton organization	CR691686, CR731805, CR690275, CR685881, CR709923, CR679304, CR681332, CR697374, CR659463
regulation of actin filament-based process	CR684247, CR649480, CR685125
cardiovascular system development	CR642939, CR649388, CR645766, CR679304, CR659463
circulatory system development	CR642939, CR649388, CR645766, CR679304, CR659463
positive regulation of cell proliferation	CR691686, CR681332
immune system process	CR691686, CR635680, CR638834, CR690275, CR726264, CR643817, CR659339, CR650066, CR640304, CR681332, CR718304, CR647277, CR685881, CR695888, CR648348, CR724916, CR640946, CR695383, CR638406
DNA metabolic process	CR700382, CR707479, CR693061, CR681558, CR723877, CR726264, CR701367, CR695888, CR648348, CR669357, CR634694, CR715486, CR689448, CR691550
defense response	CR681887, CR687333, CR650066, CR647277
regulation of primary metabolic process	CR691686, CR680254, CR692698, CR682701, CR649796, CR638360, CR691417, CR709349, CR708624, CR681332, CR660996, CR638310, CR653236, CR684304, CR641055, CR698822, CR705029, CR709037, CR700292, CR681860, CR698232, CR708387, CR732556, CR642583, CR675835, CR648348, CR724916, CR681987, CR693388
positive regulation of protein phosphorylation	CR691686, CR648348, CR724916, CR681332
positive regulation of phosphorylation	CR691686, CR648348, CR724916, CR681332
regulation of DNA metabolic process	CR691686, CR681332
regulation of multicellular organismal development	CR705431, CR709447, CR713752
leukocyte differentiation	CR691686, CR681332
RNA localization	CR688783, CR734459
regulation of blood pressure	CR705431, CR709447, CR713752
positive regulation of protein modification process	CR691686, CR648348, CR724916, CR681332
positive regulation of cellular protein metabolic process	CR691686, CR648348, CR724916, CR681332
negative regulation of cell cycle	CR700382, CR649796, CR648348, CR731722, CR681987, CR634694, CR660996
striated muscle tissue development	CR667105, CR674801, CR724916, AY616520
positive regulation of protein metabolic process	CR691686, CR648348, CR724916, CR681332
muscle tissue development	CR667105, CR674801, CR724916, AY616520
regulation of cell cycle	CR700382, CR731722, CR684304, CR648348, CR659339, CR649796, CR634694, CR681987, CR660996
macromolecular complex assembly	CR691686, CR731722, CR690275, CR730492, CR635019, CR706099, CR688783, CR659411, CR673274, CR635371, CR681332, CR659463, CR684996, CR696871, CR724916, CR699975, CR734617, CR694684, CR711521
translational initiation	CR662187, CR657909, CR677928
sulfur compound metabolic process	CR685896, CR635019, CR635371, CR633623, CR637749
one-carbon metabolic process	CR640339, CR724758, CR641348, CR633623, CR734819, CR647103
activation of immune response	CR659339, CR648348, CR638834, CR650066, CR640304, CR647277
negative regulation of molecular function	CR633739, CR649567, CR652306, CR636689, CR637594, CR641473, CR644425, CR666027
regulation of cellular biosynthetic process	CR691686, CR680254, CR692698, CR682701, CR691417, CR709349, CR708624, CR681332, CR638310, CR653236, CR641055, CR705029, CR709037, CR700292, CR698232, CR681860, CR708387, CR732556, CR648348, CR724916
positive regulation of immune response	CR659339, CR648348, CR638834, CR650066, CR640304, CR647277
negative regulation of metabolic process	CR695888, CR724916
regulation of cell proliferation	CR691686, CR681332
regulation of cellular component size	CR684247, CR649480, CR685125
regulation of translation	CR682701, CR680254, CR653236, CR641055, CR698232
negative regulation of hydrolase activity	CR649567, CR652306, CR641473, CR644425, CR666027
regulation of biosynthetic process	CR691686, CR680254, CR692698, CR682701, CR691417, CR709349, CR708624, CR681332, CR638310, CR653236, CR641055, CR705029, CR709037, CR700292, CR698232, CR681860, CR708387, CR732556, CR648348, CR724916
cellular glucan metabolic process	CR633739, CR636689, CR637594
glucan metabolic process	CR633739, CR636689, CR637594
polysaccharide metabolic process	CR633739, CR636689, CR637594
cellular polysaccharide metabolic process	CR633739, CR636689, CR637594
regulation of immune response	CR659339, CR648348, CR638834, CR650066, CR640304, CR647277
cellular protein complex assembly	CR690275, CR730492, CR706099, CR659411, CR673274, CR699975, CR734617, CR694684, CR711521
steroid metabolic process	CR652250, CR694433
response to organic nitrogen	CR692481, CR727660
hydrogen transport	CR731135, CR691625, CR689603
positive regulation of macromolecule metabolic process	CR691686, CR648348, CR724916, CR681332
energy coupled proton transmembrane transport, against electrochemical gradient	CR731135, CR691625
response to nitrogen compound	CR692481, CR727660
regulation of cytoskeleton organization	CR684247, CR649480, CR685125
positive regulation of cellular process	CR691686, CR639310, CR705431, CR709447, CR713752, AY374499, CR650066, CR681332, CR680168, CR634471, CR692507, CR638539, CR700292, CR695888, CR675017, CR648348, CR726903, CR724916, CR653952
organic substance metabolic process	CR691686, CR646639, CR709810, CR690275, CR726683, CR710183, CR713914, CR675056, CR723877, CR684058, CR644956, CR643817, CR729335, CR639064, CR714940, CR683586, CR674270, CR695388, CR660979, CR712076, CR734450, CR702791, CR669150, CR653277, CR639329, CR709915, CR637178, CR689971, CR728114, CR719374, CR678119, CR638378, CR658283, CR668750, CR650121, CR693061, CR685925, CR724004, CR668063, CR726422,…
regulation of cellular metabolic process	CR691686, CR680254, CR692698, CR682701, CR649796, CR638360, CR691417, CR709349, CR708624, CR681332, CR660996, CR638310, CR653236, CR684304, CR641055, CR698822, CR705029, CR709037, CR700292, CR681860, CR698232, CR708387, CR732556, CR675835, CR648348, CR724916, CR681987, CR693388
induction of apoptosis	CR675017, CR639310, CR634471, CR648348, CR653952, CR638539
peptide hormone secretion	CR644956, CR637178, CR685925, CR705431, CR709447, CR713752, CR720780
peptide secretion	CR644956, CR637178, CR685925, CR705431, CR709447, CR713752, CR720780
response to reactive oxygen species	CR692804, CR664769, CR668750
myofibril assembly	CR731805, CR679304, CR659463
peptide transport	CR644956, CR637178, CR685925, CR705431, CR709447, CR713752, CR720780
amide transport	CR644956, CR637178, CR685925, CR705431, CR709447, CR713752, CR720780
cell activation	CR684247, CR636689, CR637594, CR685125, CR687333, CR725173, CR633739, CR649480, CR695383
negative regulation of peptidase activity	CR652306, CR641473, CR644425, CR666027
growth	CR691686, CR725552, CR728875, CR731516, CR715079, CR700960, CR643817, CR681332, CR725950
cell morphogenesis	CR645894, CR730492, CR709923
regulation of macromolecule metabolic process	CR691686, CR680254, CR688783, CR682701, CR649796, CR709349, CR708624, CR723850, CR681332, CR660996, CR638310, CR696610, CR653236, CR684304, CR681558, CR641055, CR705029, CR709037, CR698232, CR708387, CR695888, CR732556, CR642583, CR648348, CR724916, CR681987
regulation of kinase activity	CR691686, CR648348, CR724916, CR681332
regulation of transferase activity	CR691686, CR648348, CR724916, CR681332
carbohydrate homeostasis	CR705431, CR709447, CR713752
response to metal ion	CR636689, CR637594, CR635019, CR725173, CR633739, CR724916, CR635371, CR642858
protein phosphorylation	CR648348, CR724916, CR638155, CR654586
peptidyl-lysine modification	CR693061, CR689448, CR691550
regulation of peptidase activity	CR652306, CR641473, CR644425, CR666027
RNA processing	CR729212, CR709810, CR725831, CR646698, CR726558, CR688783, CR727817, CR703990, CR703093, CR734459
basement membrane organization	CR645894, CR697193
positive regulation of cellular metabolic process	CR691686, CR648348, CR724916, CR681332, CR700292
regulation of heart contraction	CR642939, CR649388, CR645766
electron transport chain	CR678528, CR677866, CR649858, CR655820
negative regulation of catalytic activity	CR649567, CR652306, CR641473, CR644425, CR666027
cell cycle arrest	CR700382, CR649796, CR648348, CR681987, CR634694, CR660996
L-phenylalanine metabolic process	CR732529, CR675112
positive regulation of kinase activity	CR691686, CR648348, CR681332
positive regulation of transferase activity	CR691686, CR648348, CR681332
positive regulation of MAPK cascade	CR691686, CR648348, CR681332
proton transport	CR731135, CR691625
positive regulation of metabolic process	CR691686, CR648348, CR724916, CR681332, CR700292
intracellular protein kinase cascade	CR692481, CR648348, CR724916, CR705431, CR709447, CR713752
positive regulation of apoptotic process	CR675017, CR639310, CR634471, CR648348, CR653952, CR638539
response to inorganic substance	CR636689, CR637594, CR635019, CR725173, CR633739, CR724916, CR635371, CR642858
regulation of cellular catabolic process	CR698822, CR693388
protein oligomerization	CR731722, CR724916, CR635019, CR635371
monovalent inorganic cation transport	CR731135, CR691625
cellular aldehyde metabolic process	CR655529, CR633903
muscle system process	CR633739, CR731805, CR727660, CR636689, CR637594, CR679304, CR659463, CR708387
aromatic amino acid family metabolic process	CR732529, CR675112
regulation of multicellular organismal process	CR642939, CR636689, CR637594, CR705431, CR709447, CR713752, CR633739, CR648348, CR724916, CR645766, CR649388, CR683972
positive regulation of signal transduction	CR691686, CR648348, CR724916, CR681332
glucose catabolic process	CR725552, CR731722, CR728875, CR668063, CR689818, CR646393, CR675835, CR638360, CR636779, CR725950
hexose catabolic process	CR725552, CR731722, CR728875, CR668063, CR689818, CR646393, CR675835, CR638360, CR636779, CR725950
positive regulation of signaling	CR691686, CR648348, CR724916, CR681332
cellular carbohydrate metabolic process	CR633739, CR636689, CR637594
monosaccharide catabolic process	CR725552, CR731722, CR728875, CR668063, CR689818, CR646393, CR675835, CR638360, CR636779, CR725950
heart morphogenesis	CR642939, CR649388, CR645766
regulation of protein metabolic process	CR691686, CR680254, CR684304, CR653236, CR641055, CR698232, CR682701, CR642583, CR649796, CR648348, CR724916, CR681987, CR681332, CR660996
energy derivation by oxidation of organic compounds	CR685925, CR636689, CR637594, CR678528, CR633739, CR644956, CR677866, CR637178, CR649858, CR720780, CR675118, CR655820
primary alcohol metabolic process	CR727846, CR633903
mitotic cell cycle	CR708477, CR691686, CR690275, CR709037, CR705029, CR685881, CR649796, CR648348, CR706885, CR709967, CR709349, CR681987, CR681332, CR660996
response to wounding	CR725552, CR724916, CR728875, CR687333, CR725950
generation of precursor metabolites and energy	CR685925, CR636689, CR637594, CR678528, CR644956, CR677866, CR638360, CR649858, CR642858, CR655820, CR633739, CR637178, CR675835, CR720780, CR682724, CR675118
regulation of cellular component organization	CR684247, CR649480, CR731722, CR730492, CR685125
circulatory system process	CR645894, CR731805, CR705431, CR709447, CR713752
positive regulation of intracellular protein kinase cascade	CR691686, CR648348, CR681332
cell morphogenesis involved in differentiation	CR645894, CR730492
wound healing	CR725552, CR724916, CR728875, CR725950
cellular macromolecule metabolic process	CR707479, CR646639, CR709810, CR726683, CR710183, CR675056, CR723877, CR684058, CR688783, CR643817, CR639149, CR673274, CR696180, CR651459, CR639064, CR714940, CR683586, CR715486, CR674270, CR700382, CR632159, CR734450, CR731867, CR669150, CR726730, CR695888, CR642583, CR675017, CR709915, CR678119, CR638378, CR664720, CR633015, CR734459, CR668750, CR725669, CR693061, CR646698, CR726422, CR711774,…
actomyosin structure organization	CR731805, CR679304, CR659463
epidermal growth factor receptor signaling pathway	CR691686, CR639310, CR648348, CR681332
ERBB signaling pathway	CR691686, CR639310, CR648348, CR681332
muscle organ development	CR667105, CR731805, AY616520, CR659463
M phase	CR708477, CR691686, CR731722, CR690275, CR706885, CR709967, CR681332, CR729702
nuclear-transcribed mRNA catabolic process	CR710534, CR657909
mRNA catabolic process	CR710534, CR657909
negative regulation of cell death	CR693061, CR638834, CR687333, CR733502, CR695888, CR648348, CR640304, CR689448
RNA catabolic process	CR710534, CR657909
regulation of protein phosphorylation	CR691686, CR648348, CR724916, CR684304, CR681332
regulation of cellular protein metabolic process	CR691686, CR680254, CR684304, CR653236, CR641055, CR698232, CR682701, CR649796, CR648348, CR724916, CR681987, CR681332, CR660996
sensory perception of light stimulus	CR681860, CR692698, CR681658, CR682000, CR691417, CR685149, CR702515, CR726211, CR690650
M phase of mitotic cell cycle	CR708477, CR691686, CR709967, CR690275, CR706885, CR681332
regulation of phosphorylation	CR691686, CR648348, CR724916, CR684304, CR681332
regulation of cellular macromolecule biosynthetic process	CR691686, CR680254, CR653236, CR641055, CR709037, CR705029, CR698232, CR708387, CR682701, CR732556, CR648348, CR724916, CR709349, CR708624, CR681332, CR638310
nucleotide metabolic process	CR650121, CR686227, CR636396, CR732334
ion transmembrane transport	CR731135, CR691625
glucose metabolic process	CR725552, CR731722, CR728875, CR668063, CR689818, CR646393, CR675835, CR638360, CR636779, CR725950
carbohydrate derivative biosynthetic process	CR692557, CR642583, CR732334
lipid localization	CR730938, CR724916, CR645003
transmembrane transport	CR731135, CR691625
carbohydrate catabolic process	CR725552, CR731722, CR728875, CR668063, CR689818, CR646393, CR675835, CR638360, CR636779, CR725950
single-organism carbohydrate catabolic process	CR725552, CR731722, CR728875, CR668063, CR689818, CR646393, CR675835, CR638360, CR636779, CR725950
regulation of macromolecule biosynthetic process	CR691686, CR680254, CR653236, CR641055, CR709037, CR705029, CR698232, CR708387, CR682701, CR732556, CR648348, CR724916, CR709349, CR708624, CR681332, CR638310
cellular component biogenesis	CR691686, CR690275, CR730492, CR635019, CR706099, CR707026, CR726558, CR688783, CR659411, CR643817, CR684169, CR673274, CR703093, CR708456, CR635371, CR669452, CR659463, CR641141, CR681062, CR666614, CR731722, CR677560, CR685896, CR681332, CR684996, CR696871, CR697193, CR723197, CR724916, CR710203, CR703990, CR699975, CR734617, CR694684, CR709923, CR711521
ubiquitin-dependent protein catabolic process	CR707479, CR649796, CR648348, CR681987, CR664769, CR660996, CR668750
immune system development	CR691686, CR643817, CR681332, CR726264, CR638406
homeostasis of number of cells	CR696871, CR684996
sensory perception	CR681860, CR692698, CR681658, CR682000, CR691417, CR685149, CR702515, CR726211, CR690650
regulation of protein modification process	CR691686, CR684304, CR648348, CR649796, CR724916, CR681332, CR681987, CR660996
mRNA metabolic process	CR710534, CR688783, CR657909
rRNA processing	CR703990, CR703093, CR726558
tissue regeneration	CR725552, CR728875, CR725950
regeneration	CR725552, CR728875, CR725950
sulfur amino acid metabolic process	CR685896, CR633623
regulation of programmed cell death	CR639310, CR634471, CR693061, CR687333, CR638539, CR695888, CR675017, CR733502, CR648348, CR653952, CR650066, CR715486, CR689448
oxidation-reduction process	CR685925, CR636689, CR637594, CR678528, CR633739, CR644956, CR677866, CR637178, CR649858, CR720780, CR675118, CR655820
rRNA metabolic process	CR703990, CR703093, CR726558
cation homeostasis	CR633739, CR635170, CR636689, CR637594, CR709438, CR633965
regulation of MAP kinase activity	CR648348, CR724916
regulation of cell death	CR639310, CR634471, CR693061, CR638834, CR687333, CR638539, CR695888, CR733502, CR675017, CR648348, CR653952, CR640304, CR650066, CR715486, CR689448
myeloid cell differentiation	CR691686, CR681332, CR638406
cell growth	CR731516, CR715079
DNA damage response, signal transduction by p53 class mediator	CR649796, CR648348, CR681987, CR660996
signal transduction by p53 class mediator	CR649796, CR648348, CR681987, CR660996
alcohol metabolic process	CR727846, CR633903
organic hydroxy compound metabolic process	CR727846, CR633903
nuclear transport	CR693061, CR689448
regulation of protein serine/threonine kinase activity	CR648348, CR724916
signal transduction in response to DNA damage	CR649796, CR648348, CR681987, CR660996
nucleotide biosynthetic process	CR650121, CR732334
regulation of protein kinase activity	CR648348, CR724916
sensory organ development	CR684304, CR710534, CR700960, CR732334, CR681658, CR682000, CR724916, CR685149, CR690650
cellular macromolecular complex assembly	CR696871, CR690275, CR730492, CR706099, CR659411, CR673274, CR699975, CR734617, CR694684, CR711521, CR684996
purine-containing compound biosynthetic process	CR711458, CR732334
induction of programmed cell death	CR639310, CR634471, CR638539, CR675017, CR695888, CR648348, CR653952, CR650066
nucleoside phosphate biosynthetic process	CR650121, CR723670, CR732334
hematopoietic or lymphoid organ development	CR691686, CR643817, CR681332, CR638406
insulin secretion	CR644956, CR637178, CR685925, CR720780
eye development	CR681658, CR684304, CR682000, CR685149, CR710534, CR700960, CR690650, CR732334
negative regulation of apoptotic process	CR695888, CR733502, CR648348, CR693061, CR687333, CR689448
negative regulation of programmed cell death	CR695888, CR733502, CR648348, CR693061, CR687333, CR689448
organophosphate biosynthetic process	CR650121, CR723670, CR732334
cellular cation homeostasis	CR633739, CR635170, CR636689, CR637594, CR633965
positive regulation of programmed cell death	CR639310, CR634471, CR638539, CR675017, CR695888, CR648348, CR653952, CR650066
response to other organism	CR692481, CR696180
response to biotic stimulus	CR692481, CR696180
positive regulation of cell death	CR639310, CR634471, CR638539, CR675017, CR695888, CR648348, CR653952, CR650066
proteasomal ubiquitin-dependent protein catabolic process	CR707479, CR649796, CR648348, CR681987, CR660996
proteasomal protein catabolic process	CR707479, CR649796, CR648348, CR681987, CR660996
protein localization to organelle	CR687123, CR678117
regulation of ubiquitin-protein ligase activity involved in mitotic cell cycle	CR649796, CR648348, CR681987, CR660996
regulation of ubiquitin-protein ligase activity	CR649796, CR648348, CR681987, CR660996
regulation of ligase activity	CR649796, CR648348, CR681987, CR660996
carbohydrate derivative metabolic process	CR692557, CR642583, CR732334
regulation of transcription, DNA-dependent	CR732556, CR648348, CR724916, CR709349, CR708624, CR709037, CR705029, CR638310, CR708387
regulation of protein ubiquitination	CR649796, CR648348, CR681987, CR660996
transition metal ion transport	CR635170, CR633965, CR638406
striated muscle contraction	CR731805, CR727660, CR659463
regulation of RNA biosynthetic process	CR732556, CR648348, CR724916, CR709349, CR708624, CR709037, CR705029, CR638310, CR708387
purine-containing compound metabolic process	CR711458, CR732334
regulation of RNA metabolic process	CR732556, CR648348, CR724916, CR709349, CR708624, CR709037, CR705029, CR638310, CR708387
muscle contraction	CR731805, CR727660, CR679304, CR659463
muscle organ morphogenesis	CR731805, CR659463
muscle tissue morphogenesis	CR731805, CR659463
hemopoiesis	CR691686, CR681332, CR638406
cellular metal ion homeostasis	CR633739, CR636689, CR637594, CR633965
metal ion homeostasis	CR633739, CR636689, CR637594, CR633965
activation of innate immune response	CR659339, CR648348
pattern recognition receptor signaling pathway	CR659339, CR648348
toll-like receptor signaling pathway	CR659339, CR648348
innate immune response-activating signal transduction	CR659339, CR648348
regulation of innate immune response	CR659339, CR648348
positive regulation of innate immune response	CR659339, CR648348
camera-type eye development	CR684304, CR700960
immune response-activating signal transduction	CR659339, CR648348
nuclear division	CR691686, CR681332
mitosis	CR691686, CR681332
immune response-regulating signaling pathway	CR659339, CR648348
organelle fission	CR691686, CR681332
regulation of transcription from RNA polymerase II promoter	CR724916, CR708387
positive regulation of defense response	CR659339, CR648348
cellular protein metabolic process	CR707479, CR646639, CR726683, CR710183, CR675056, CR684058, CR643817, CR639149, CR673274, CR651459, CR639064, CR714940, CR683586, CR674270, CR632159, CR734450, CR731867, CR669150, CR726730, CR642583, CR675017, CR709915, CR678119, CR638378, CR664720, CR633015, CR668750, CR725669, CR693061, CR726422, CR711774, CR726462, CR637107, CR696871, CR670407, CR636852, CR641055, AM398834, CR651203, CR654586,…
anatomical structure development	CR645894, CR691686, CR730492, CR688783, CR732334, CR659411, CR644956, CR643817, CR639149, CR649388, CR639064, DQ333314, CR723850, CR716511, CR659463, CR684304, CR726730, CR714862, CR675017, CR637178, CR679304, CR685925, CR711774, CR678528, CR667105, CR710504, CR681332, CR690650, CR696871, CR697193, CR698822, CR651203, CR653952, CR731135, CR724916, CR675748, CR691625, CR709923, CR694684, GQ489232,…
ribosome biogenesis	CR666614, CR696871, CR726558, CR677560, CR723197, CR643817, CR703990, CR641141, CR703093, CR684996
regulation of defense response	CR659339, CR648348
regulation of response to stress	CR659339, CR648348, CR715079
developmental process	CR645894, CR691686, CR690275, CR730492, CR688783, CR732334, CR659411, CR644956, CR643817, CR639149, CR649388, CR639064, DQ333314, CR726211, CR723850, CR716511, CR659463, CR684304, CR669150, CR726730, CR714862, CR719869, CR675017, CR637178, CR679304, CR685925, CR711774, CR678528, CR667105, CR710504, CR681332, CR690650, CR696871, CR697193, CR655005, CR641977, CR698822, CR651203, CR653952, CR731135,…
ribonucleoprotein complex assembly	CR696871, CR684996
ribonucleoprotein complex subunit organization	CR696871, CR684996
protein metabolic process	CR707479, CR646639, CR726683, CR710183, CR675056, CR731516, CR684058, CR643817, CR639149, CR673274, CR651459, CR650066, CR639064, CR714940, CR723850, CR683586, CR674270, CR632159, CR734450, CR731867, CR669150, CR726730, CR642583, CR675017, CR709915, CR728114, CR678119, CR638378, CR664720, CR633015, CR668750, CR725669, CR693061, CR638834, CR726422, CR681473, CR711774, CR726462, CR637107, CR696871,…
multicellular organismal process	CR645894, CR691686, CR670441, CR730492, CR688783, CR732334, CR659411, CR644956, CR643817, CR639149, CR649388, CR650066, CR639064, DQ333314, CR726211, CR723850, CR659463, CR684304, CR669150, CR726730, CR725173, CR675017, CR637178, CR679304, CR685925, CR709447, AJ544914, CR711774, CR678528, CR667105, CR710504, CR681332, CR690650, CR696610, CR696871, CR697193, CR687333, CR641977, CR665581, CR651203,…
transport	CR691686, CR678117, CR670441, CR730492, CR709438, CR659411, CR644956, CR726211, CR661647, CR714862, CR725173, CR675017, CR637178, CR692496, CR720780, CR734459, CR693061, CR723670, CR685925, CR709447, CR722202, CR668542, CR681332, CR680168, CR655005, CR687333, CR644765, CR650565, CR719876, CR653952, CR731135, CR724916, CR727660, CR691625, CR683972, CR637627, CR710992, CR633965, CR637749, CR724419,…
single-organism process	CR645894, CR691686, CR690275, CR678117, CR730492, CR723877, CR644956, CR643817, CR729335, CR709967, CR649388, CR639064, DQ333314, CR669452, CR716511, CR684304, CR669150, CR714862, CR725173, CR637178, CR692496, CR668750, CR693061, CR685925, AJ544914, CR711774, CR678528, CR706885, CR722202, CR668542, CR681332, CR634694, CR697193, CR641055, CR641977, CR665581, CR698822, CR647277, CR681860, CR685881,…
single-multicellular organism process	CR645894, CR691686, CR730492, CR688783, CR732334, CR659411, CR644956, CR643817, CR639149, CR649388, CR650066, CR639064, DQ333314, CR726211, CR723850, CR659463, CR684304, CR669150, CR726730, CR725173, CR675017, CR637178, CR679304, CR685925, CR709447, AJ544914, CR711774, CR678528, CR667105, CR681332, CR690650, CR696871, CR697193, CR687333, CR641977, CR651203, CR681860, CR649480, CR653952, CR724916,…
macromolecule metabolic process	CR646639, CR709810, CR726683, CR710183, CR713914, CR675056, CR723877, CR684058, CR643817, CR639064, CR714940, CR683586, CR674270, CR660979, CR734450, CR669150, CR639329, CR709915, CR689971, CR728114, CR719374, CR678119, CR638378, CR668750, CR693061, CR726422, CR711774, CR678528, CR726462, CR634694, CR730938, CR641055, CR634460, AM398834, CR647277, CR724286, CR724916, AY616520, CR648055, CR638544,…
single-organism developmental process	CR645894, CR691686, CR730492, CR688783, CR732334, CR644956, CR643817, CR639149, CR649388, CR639064, DQ333314, CR723850, CR716511, CR659463, CR684304, CR726730, CR714862, CR675017, CR637178, CR679304, CR685925, CR711774, CR678528, CR667105, CR681332, CR690650, CR696871, CR698822, CR651203, CR653952, CR724916, CR675748, CR709923, GQ489232, CR695383, AY616520, CR642939, CR681887, CR659339, CR645766,…
localization	CR645894, CR691686, CR678117, CR670441, CR730492, CR709438, CR688783, CR659411, CR644956, CR643817, CR673274, CR726211, CR661647, CR723850, CR653277, CR714862, CR725173, CR675017, CR637178, CR635675, CR692496, CR639685, CR720780, CR734459, CR682724, CR693061, CR723670, CR685925, CR709447, CR722202, CR668542, CR681332, CR725038, CR680168, CR730938, CR655005, CR687333, CR644765, CR701213, CR653750,…
ribonucleoprotein complex biogenesis	CR666614, CR696871, CR726558, CR677560, CR723197, CR643817, CR703990, CR641141, CR703093, CR684996
establishment of localization	CR691686, CR678117, CR670441, CR730492, CR709438, CR659411, CR644956, CR726211, CR661647, CR714862, CR725173, CR675017, CR637178, CR635675, CR692496, CR639685, CR720780, CR734459, CR682724, CR693061, CR723670, CR685925, CR709447, CR722202, CR668542, CR681332, CR680168, CR655005, CR687333, CR644765, CR701213, CR653750, CR650565, CR719876, CR653952, CR731135, CR724916, CR727660, CR691625, CR683972,…
system development	CR645894, CR691686, CR642939, CR730492, CR732334, CR659411, CR643817, CR639149, CR649388, CR645766, CR639064, DQ333314, CR659463, CR724687, CR729702, CR634471, CR684304, CR704725, CR726730, CR675017, CR648348, CR681658, CR691115, CR679304, CR638406, CR731805, CR731722, CR720710, CR710534, CR726264, CR700960, CR645003, CR711774, CR678528, CR667105, CR692481, CR674801, CR681332, CR690650, CR638310,…
biosynthetic process	CR710183, CR706099, CR675056, CR668373, CR675112, CR677928, CR732334, CR733502, CR681887, CR643817, CR639149, CR673274, CR685232, CR639064, CR683586, CR674270, CR642122, CR639964, CR700382, CR692557, CR716240, CR726730, CR652250, CR642583, CR648348, CR678119, CR658283, CR657909, CR664720, CR717419, CR650121, CR725669, CR723670, CR710534, CR726422, CR711774, CR674801, CR685896, CR716123, CR664557,…
multicellular organismal development	CR645894, CR691686, CR730492, CR688783, CR732334, CR659411, CR643817, CR639149, CR649388, CR639064, DQ333314, CR659463, CR684304, CR669150, CR726730, CR675017, CR679304, CR711774, CR678528, CR667105, CR681332, CR690650, CR696871, CR697193, CR641977, CR651203, CR724916, CR653952, CR675748, CR709923, CR694684, GQ489232, CR695383, AY616520, CR637749, CR642939, CR659339, CR645766, CR683954, CR729702,…
cellular biosynthetic process	CR710183, CR706099, CR675056, CR668373, CR675112, CR677928, CR732334, CR733502, CR681887, CR643817, CR639149, CR673274, CR639064, CR683586, CR674270, CR642122, CR639964, CR700382, CR692557, CR716240, CR726730, CR642583, CR648348, CR678119, CR657909, CR664720, CR717419, CR650121, CR725669, CR723670, CR710534, CR726422, CR711774, CR674801, CR685896, CR716123, CR664557, CR728504, CR634694, CR633623,…
organic substance biosynthetic process	CR710183, CR706099, CR675056, CR668373, CR675112, CR677928, CR732334, CR733502, CR681887, CR643817, CR639149, CR673274, CR639064, CR683586, CR674270, CR642122, CR639964, CR700382, CR692557, CR716240, CR726730, CR652250, CR642583, CR648348, CR678119, CR657909, CR664720, CR717419, CR650121, CR725669, CR723670, CR710534, CR726422, CR711774, CR674801, CR716123, CR664557, CR634694, CR633623, CR684996,…
organ development	CR645894, CR691686, CR642939, CR732334, CR643817, CR639149, CR649388, CR645766, CR639064, DQ333314, CR659463, CR724687, CR634471, CR684304, CR704725, CR726730, CR675017, CR648348, CR681658, CR691115, CR679304, CR638406, CR731805, CR731722, CR720710, CR710534, CR700960, CR645003, CR711774, CR667105, CR692481, CR674801, CR681332, CR690650, CR684996, CR696871, CR697193, CR692507, CR638539, CR651203,…
cellular macromolecule biosynthetic process	CR710183, CR706099, CR675056, CR677928, CR733502, CR681887, CR643817, CR639149, CR673274, CR639064, CR683586, CR674270, CR642122, CR700382, CR692557, CR716240, CR726730, CR642583, CR648348, CR678119, CR657909, CR664720, CR717419, CR725669, CR710534, CR711774, CR726422, CR674801, CR716123, CR664557, CR634694, CR684996, CR696871, CR670407, CR692507, CR653236, CR641055, CR715945, CR683562, CR687435,…
macromolecule biosynthetic process	CR710183, CR706099, CR675056, CR677928, CR733502, CR681887, CR643817, CR639149, CR673274, CR639064, CR683586, CR674270, CR642122, CR700382, CR692557, CR716240, CR726730, CR642583, CR648348, CR678119, CR657909, CR664720, CR717419, CR725669, CR710534, CR711774, CR726422, CR674801, CR716123, CR664557, CR634694, CR684996, CR696871, CR670407, CR692507, CR653236, CR641055, CR715945, CR683562, CR687435,…
single-organism transport	CR691686, CR678117, CR705431, CR689603, CR709438, CR713752, CR659411, CR644956, CR721496, CR733072, CR725173, CR686375, CR633739, CR637178, CR692496, CR720780, CR638406, CR655529, CR637594, CR636689, CR685925, CR680254, CR723670, CR709447, CR634403, CR645003, CR647757, CR722202, CR664557, CR681332, CR687123, CR635170, CR687333, CR727597, CR727660, CR724916, CR731135, CR691625, CR633965, CR637749
gene expression	CR709810, CR710183, CR713914, CR675056, CR688783, CR653332, CR643817, CR639149, CR673274, CR639064, CR683586, CR674270, CR660979, CR697448, CR694696, CR651307, CR726730, CR639329, CR689971, CR641141, CR719374, CR678119, CR664720, CR734459, CR668750, CR725669, CR646698, CR726422, CR711774, CR636277, CR696871, CR670407, CR641055, CR634460, CR697123, CR633803, CR651203, CR727817, CR722554, CR710547,…
translation	CR710183, CR706099, CR675056, CR677928, CR733502, CR643817, CR639149, CR673274, CR639064, CR683586, CR674270, CR642122, CR648348, CR678119, CR657909, CR664720, CR717419, CR725669, CR710534, CR711774, CR726422, CR664557, CR716123, CR684996, CR696871, CR653236, CR670407, CR641055, CR651203, CR722554, CR662187, CR711521
reproductive process	CR696871, CR671375, CR635019, CR700960, CR651203, CR711774, CR639149, CR648348, CR710504, CR639064, CR635371, CR726211, GQ489232, CR684996
reproduction	CR696871, CR671375, CR731722, CR635019, CR700960, CR651203, CR711774, CR639149, CR648348, CR710504, CR639064, CR726211, CR635371, GQ489232, CR729702, CR684996
viral infectious cycle	CR696871, CR639149, CR648348, CR639064, CR684996, CR711774
multi-organism reproductive process	CR696871, CR639149, CR648348, CR639064, GQ489232, CR684996, CR711774
viral reproduction	CR696871, CR639149, CR648348, CR639064, CR684996, CR711774
viral reproductive process	CR696871, CR639149, CR648348, CR639064, CR684996, CR711774
multi-organism cellular process	CR696871, CR639149, CR648348, CR639064, CR684996, CR711774
pancreas development	CR696871, CR643817, CR639149, CR648348, CR692507, CR639064, CR724687, CR684996, CR711774
gas transport	CR686375, CR722202, CR721496
multi-organism process	CR707479, CR711774, CR692481, CR639149, CR696180, CR639064, CR684996, CR696871, CR634471, CR675017, CR648348, CR653952, CR720780, CR681987, GQ489232, CR657909
viral genome expression	CR696871, CR639149, CR648348, CR639064, CR684996, CR711774
