# Supplementary material for: Differential Expression Profiling of Spleen MicroRNAs in Response to Two Distinct Type II Interferons in Tetraodon nigroviridis
Source: PLoS One. 2014 May 6;9(5):e96336. doi: 10.1371/journal.pone.0096336 (PMC4011704; doi:10.1371/journal.pone.0096336)
Supplement: Table S6 — KEGG pathway analysis of the predicted mRNA targets of the differentially expressed miRNAs. (XLS) [file pone.0096336.s006.xls]

## Sheet: Con VS IFNr1
Pathway	Target genes involved in the pathway
GABAergic synapse	CR648846, CR654973, CR634403, CR715079, CR693922, CR695882, CR683394, CR684329, CR684396, CR694471, CR685091, CR692255, CR636092
Lysosome	CR711546, CR711971, CR711993, CR642294, CR710090, CR724743, CR638544, CR654146, CR721409, CR660862, CR662614, CR637749, CR639949, CR693206, CR659308, CR667351
Starch and sucrose metabolism	CR638415, CR643722, CR645071, CR648811, CR693206, CR656964, CR661550, CR669728, CR641867, CR643171, CR657269, CR662679
Glutamatergic synapse	CR648846, CR654973, CR683394, CR684329, CR684396, CR694471, CR685091, CR692255, CR707379, CR715824, CR636092
Lysine degradation	CR657287, CR661105, CR663671, CR666135, CR707716, CR682747, CR658436, CR661245, CR663736
Retrograde endocannabinoid signaling	CR683394, CR684329, CR684396, CR685091, CR692255, CR707379, CR715824, CR636092
Sphingolipid metabolism	CR644319, CR675629, CR642294, CR710090, CR724743
Basal transcription factors	CR714137, CR715748, CR656827, CR660025, CR691198, CR716461, CR716990
Pyruvate metabolism	CR660968, CR661647, CR662152, CR658891, CR662822, CR658436, CR661245, CR663736, CR659972, CR641867, CR640560
Regulation of autophagy	CR640894, AM087015, CR693922, CR695882, CR640030
NOD-like receptor signaling pathway	CR730825, CR685336, CR635955, CR639013, CR663898, CR655744, CR646339
Serotonergic synapse	CR683394, CR684329, CR684396, CR634634, CR654007, CR685091, CR692255
Notch signaling pathway	CR707169, CR690900, CR710939, CR645001
Amoebiasis	CR647277, CR650066, CR692438, CR724755, CR725196, CR646963, CR663554, CR647258
Cholinergic synapse	CR683394, CR684329, CR684396, CR685091, CR692255, CR636092
Tryptophan metabolism	CR661105, CR663671, CR666135, CR682747, CR658436, CR661245, CR663736
Prion diseases	CR633963, CR636232, CR647277, CR650066, CR727410, CR710216, CR684858, CR723208, CR710939, CR640030, CR647258
Chemokine signaling pathway	CR723493, CR730271, CR683394, CR684329, CR684396, CR685091, CR692255, CR719468, CR720348, CR636092
Epstein-Barr virus infection	CR726036, CR726694, CR729544, CR726903, CR714137, CR715748, CR636254, CR635955, CR639013, CR663898, CR687333, CR646015, CR649796, CR691198, CR716461, CR716990, CR727059, CR690900, CR711299
Valine, leucine and isoleucine degradation	CR682747, CR656851, CR657886, CR663751, CR658436, CR661245, CR663736
Cocaine addiction	CR726036, CR726694, CR729544
Nicotine addiction	CR707379, CR715824
NF-kappa B signaling pathway	CR648786, CR635955, CR639013, CR663898, CR718304, AJ575617, CR719468, CR720348
Ubiquitin mediated proteolysis	CR712740, CR675748, DQ333314, CR647212, CR648302, CR651495, CR733188, CR734450, CR705029, CR709037, CR709349
Pentose and glucuronate interconversions	CR693206, CR661245, CR663736, CR659972, CR641867
Benzoate degradation	CR661105, CR663671, CR666135, CR641867
Glycerolipid metabolism	CR644319, CR675629, CR648141, CR658436, CR661245, CR663736, CR659972
Adipocytokine signaling pathway	CR675748, DQ333314, CR643388, CR724269, CR640030
Spliceosome	CR705766, CR718750, CR729077, CR706095, CR707232, CR712587, CR690900, CR668067, CR680466, CR689225, CR734459
Glycosaminoglycan degradation	CR654146, CR693206
Cytokine-cytokine receptor interaction	CR677385, AY374494, CR718304, CR719468, CR720348
Bladder cancer	CR726283, CR684760, CR654796, CR704725
Toll-like receptor signaling pathway	CR648786, CR635955, CR639013, CR663898
Primary bile acid biosynthesis	CR727973, CR647903
beta-Alanine metabolism	CR682747, CR658436, CR661245, CR663736
p53 signaling pathway	CR636882, CR649625, CR726283, CR684760, CR729477, CR669860, CR734359
Morphine addiction	CR683394, CR684329, CR684396, CR685091, CR692255, CR636092
Hematopoietic cell lineage	CR726903, CR632736, CR633093, CR677385, CR684240, CR690685, CR661006, CR688965, CR646400, CR733985, CR674737
Propanoate metabolism	CR674072, CR682747, CR658436, CR661245, CR663736
Jak-STAT signaling pathway	CR675748, DQ333314, CR677385, AY374494, EF195753
Fatty acid metabolism	CR633903, CR661105, CR663671, CR666135, CR682747, CR658436, CR661245, CR663736, CR641867
Non-small cell lung cancer	CR718793, CR726283, CR684760
Steroid hormone biosynthesis	CR652250, CR641084, CR637857, CR638122
Glycerophospholipid metabolism	CR644319, CR675629, CR650303, CR734792, CR639259
Cell adhesion molecules (CAMs)	GQ489230, CR704725, CR726373, CR727017, CR710216, CR733985, CR635844, CR683269, AJ575617, CR666802
Lysine biosynthesis	CR658436
Peroxisome	CR687746, CR731771, CR732645, CR724164, CR646963, CR663554, CR647903
Vitamin B6 metabolism (no map in kegg database)	CR648828, CR658316
Carbohydrate digestion and absorption	CR638415, CR643722, CR645071, CR648811
RNA degradation	CR728902, CR656482, CR635217, CR658532, CR674072, CR660968, CR661647, CR662152, CR657163, CR668067, CR680466, CR689225, CR725950
RNA transport	CR680509, CR709129, CR715930, CR685287, CR718750, CR683586, CR670407, CR685285, CR711765, CR638408, CR657163, CR681327, CR708600, CR651203, CR664557, CR657909, CR726422, CR712028
Hepatitis C	CR675748, DQ333314, CR726373, CR727017, CR683269, CR686575, CR666802
Melanoma	CR726283, CR684760, CR704725
N-Glycan biosynthesis	CR633874, CR687231, CR709562
Steroid biosynthesis	CR711533, CR648141, CR724054
Ascorbate and aldarate metabolism	CR658436, CR661245, CR663736
Taurine and hypotaurine metabolism	CR714284, CR717725
Galactose metabolism	CR677385, CR659972, CR641867
Small cell lung cancer	CR718793, CR726283, CR684760, CR669860, CR708764
Bacterial chemotaxis (no map in kegg database)	CR661245, CR663736
Osteoclast differentiation	CR675748, DQ333314, CR635955, CR639013, CR663898
Histidine metabolism	CR658436, CR661245, CR663736
Butanoate metabolism	CR731665, CR642202, CR682747, CR641867
Phosphonate and phosphinate metabolism	CR734792
Taste transduction	CR685091, CR692255
Apoptosis	CR705981, CR714995, CR719692, CR669860
T cell receptor signaling pathway	CR726283, CR684760, CR733985, AJ575617
Various types of N-glycan biosynthesis (no map in kegg database)	CR687231, CR709562
Limonene and pinene degradation	CR661245, CR663736
Proteasome	CR674703, CR646015, CR649796, CR684822, CR689985, CR660901, CR711299
Ether lipid metabolism	CR644319, CR675629
Porphyrin and chlorophyll metabolism	CR638415, CR643722, CR645071, CR648811, CR638406, CR633965, CR693206, CR654197, CR646583, CR658073
RIG-I-like receptor signaling pathway	CR640894, AM087015
Alanine, aspartate and glutamate metabolism	CR654146, CR694471, CR734163
Drug metabolism - other enzymes	CR654796, CR693206
Endocytosis	CR711971, CR711993, CR675955, CR698616, CR721323, CR724916, CR724419, CR685103
Fc gamma R-mediated phagocytosis	CR644319, CR675629, CR634623, CR642130, CR718482
Axon guidance	CR634623, CR642130, CR686041, CR733985
Herpes simplex infection	CR675748, DQ333314, CR725752, CR701722, CR635955, CR639013, CR663898, CR727410, CR669860, CR723639, CR634831, CR638477, CR639269
Glyoxylate and dicarboxylate metabolism	CR694471, CR641867, CR640560
Malaria	CR646400, CR635844, AJ575617, CR686575
Flagellar assembly (no map in kegg database)	CR734163
Protein processing in endoplasmic reticulum	CR685336, CR647212, CR648302, CR651495, CR661017, CR708528, CR725503, CR646639, CR687231, CR709562, CR734450, CR700347, CR646339
Cell cycle	CR636254, CR726283, CR687333, CR684760, CR727059, CR658694
Progesterone-mediated oocyte maturation	CR685336, CR646339, CR636092
Pantothenate and CoA biosynthesis	CR728504
Vasopressin-regulated water reabsorption	CR727130, CR724419
Dioxin degradation (no map in kegg database)	CR641867
Glycosphingolipid biosynthesis - lacto and neolacto series	CR693289
Rheumatoid arthritis	CR731135, CR718304, AJ575617, CR719468, CR720348
Transcriptional misregulation in cancer	CR732337, CR667105, CR729702, CR678244, AJ575617
Systemic lupus erythematosus	CR647277, CR650066, CR727410, CR732337, CR729702, CR684858, CR723208, AJ575617, CR647258
MAPK signaling pathway	CR726036, CR726694, CR729544, CR637374, CR635955, CR639013, CR663898
Dorso-ventral axis formation	CR710939
Retinol metabolism	CR687746, CR724687, CR633903, CR641084, CR700960
Other types of O-glycan biosynthesis (no map in kegg database)	CR642583
Type II diabetes mellitus	CR675748, DQ333314
Proximal tubule bicarbonate reclamation	CR648846, CR654973, CR692434, CR727130
VEGF signaling pathway	CR723493, CR730271
Amyotrophic lateral sclerosis (ALS)	CR733574, CR669860, CR690320, CR700439
Fatty acid elongation	CR652250, CR682747
Endometrial cancer	CR704725
Sulfur relay system	CR728608, CR685896
Renin-angiotensin system	CR654356
Antigen processing and presentation	CR725752, CR685336, CR728597, CR646639, CR723639, CR659308, CR667351, CR733985, CR646339, CR733326, AJ575617
Bacterial invasion of epithelial cells	CR726694, CR729544, CR723493, CR724916, CR730271, CR704725
mRNA surveillance pathway	CR701444, CR718750, CR701722, CR657163
ECM-receptor interaction	CR645877, CR633741, CR634643
Purine metabolism	CR709129, CR715930, CR732334, CR728504, CR726283, CR734163, CR636092
Synaptic vesicle cycle	CR659411, CR731135
Pathogenic Escherichia coli infection	CR636254, CR687333, CR734617, CR685881, CR690275, CR704725, CR726373, CR727017, CR727059, CR683269, CR684272, CR666802
Aldosterone-regulated sodium reabsorption	CR671328
Neuroactive ligand-receptor interaction	CR730492, CR733570, CR711211, CR713146, CR707379, CR715824
Nicotinate and nicotinamide metabolism	CR726903, CR667304, CR634243, CR635425
Chloroalkane and chloroalkene degradation	CR633903, CR661245, CR663736, CR641867
mTOR signaling pathway	CR729668, CR640030
Inositol phosphate metabolism	CR705700, CR662067
Biosynthesis of unsaturated fatty acids (no map in kegg database)	CR652250
Chronic myeloid leukemia	CR726283, CR684760
Viral myocarditis	CR724916, CR683499, CR690810, CR696171, CR669860, CR659162, CR659945, CR661801, AJ575617
Polyketide sugar unit biosynthesis (no map in kegg database)	CR694471
Pancreatic cancer	CR726283, CR684760
Chagas disease (American trypanosomiasis)	CR646639, CR684858, CR723208, AJ575617
Colorectal cancer	CR669860
HTLV-I infection	CR695583, CR726036, CR726694, CR729544, CR726283, CR684760, CR710507, CR718171, CR720780, CR646639, CR661811, CR700118, CR653947, AJ575617, CR633898, CR636092
Biosynthesis of secondary metabolites (no map in kegg database)	CR667454, CR639783, CR683279, CR728902, CR656482, CR677385, CR633903, CR734432, CR676040, CR728504, CR664249, CR682747, CR650421, CR656851, CR657886, CR663751, CR662067, CR685896, CR658436, CR661478, CR694471, CR725950, CR661245, CR663736, CR734163, CR641867, CR701432, CR640560
Phenylalanine, tyrosine and tryptophan biosynthesis (no map in kegg database)	CR639783, CR683279, CR664249, CR685896, CR734163
Synthesis and degradation of ketone bodies	CR731665
Base excision repair (no map in kegg database)	CR715486
Pathways in cancer	CR664643, CR718793, CR685336, CR733184, CR726283, CR684760, CR728062, CR704725, CR726472, CR669860, CR646339, CR708764
Bile secretion	CR692434, CR727130, CR636092
Metabolic pathways (no map in kegg database)	CR730174, CR644319, CR667454, CR636716, CR639427, CR722294, CR648828, CR658316, CR687746, CR675629, CR705700, CR658066, CR639783, CR683279, CR728902, CR633874, CR681721, CR682162, CR720710, CR724687, CR656482, CR711533, CR654146, CR726903, CR733881, CR677385, CR690565, CR633903, CR661105, CR663671, CR666135, CR714284, CR717725, CR632005, CR652250, CR732334, CR734432, CR676040, CR728504, CR674072,…
Primary immunodeficiency	CR733985, AJ575617
Thiamine metabolism	CR685896
Shigellosis	CR640894, AM087015, CR647212, CR648302, CR651495
Parkinson's disease	CR695583, CR636716, CR639427, CR722294, CR658066, CR720710, CR733881, CR632005, CR671669, CR683399, CR720780, CR732554, CR712995, CR669860, CR632159, CR633015, CR661811, CR700118, CR734450, CR653947, CR705029, CR709037, CR709349, CR631161, CR631405, CR633898
Folate biosynthesis (no map in kegg database)	CR694471
Two-component system	CR669860, CR694471, CR661245, CR663736
Arrhythmogenic right ventricular cardiomyopathy (ARVC)	CR725237, CR728822, CR721204, CR729165
Linoleic acid metabolism	CR654007
Natural killer cell mediated cytotoxicity	CR683499, CR690810, CR696171
Mismatch repair (no map in kegg database)	CR734163
Prostate cancer	CR685336, CR726472, CR646339
Other glycan degradation (no map in kegg database)	CR701432
Staphylococcus aureus infection	CR727410, CR634914, CR635844, CR684858, CR723208, CR635509, CR636290, CR641275, CR647379, AJ575617, CR655573, CR684272
Fructose and mannose metabolism	CR639783, CR683279, CR676040, CR664249, CR662067, CR659972
Streptomycin biosynthesis (no map in kegg database)	CR694471
One carbon pool by folate (no map in kegg database)	CR641867
Legionellosis	CR702055, CR733072, CR685287, CR695888, CR669860, CR725669, CR646400, CR695508
Influenza A	CR695583, CR675748, DQ333314, CR726036, CR726694, CR729544, CR715069, CR730825, CR720780, CR655744, CR669860, CR661811, CR700118, CR653947, CR633898, CR635885, CR642623
Graft-versus-host disease	CR683499, CR690810, CR696171, AJ575617
Measles	CR726283, CR684760, CR723525, CR727903, CR719480, AJ575617
DNA replication	CR672113
Gap junction	CR734617, CR685881, CR690275, CR636092
Alcoholism	CR726036, CR726694, CR729544, CR692507, CR701722, CR681462, CR702497, CR730083, CR732337, CR683394, CR684329, CR684396, CR729702, CR685091, CR692255
Type I diabetes mellitus	CR683499, CR690810, CR696171, AJ575617
Collecting duct acid secretion	CR692434, CR731135
Thyroid cancer	CR664643, CR733184, CR728062, CR704725
Selenocompound metabolism (no map in kegg database)	CR678183
Toxoplasmosis	CR635955, CR639013, CR663898, CR669860, CR632159, CR633015
Ubiquinone and other terpenoid-quinone biosynthesis	CR734432, CR650421, CR731439
Allograft rejection	CR683499, CR690810, CR696171, AJ575617
Salmonella infection	CR648786, CR659162, CR659945, CR661801
Insulin signaling pathway	CR675748, DQ333314, CR701722, CR681462, CR702497, CR730083, CR676040, CR643388, CR724269, CR656964, CR661550, CR669728, CR640030, CR643171, CR657269, CR662679
Glycolysis / Gluconeogenesis	CR639783, CR683279, CR728902, CR656482, CR633903, CR676040, CR664249, CR662067, CR658436, CR725950, CR717152, CR661245, CR663736, CR641867
Autoimmune thyroid disease	CR683499, CR690810, CR696171, AJ575617
Dopaminergic synapse	CR726036, CR726694, CR729544, CR701722, CR681462, CR702497, CR730083, CR683394, CR684329, CR684396, CR691576, CR685091, CR692255, CR707379, CR715824
B cell receptor signaling pathway	CR686575
Carbon fixation in photosynthetic organisms	CR639783, CR683279, CR676040, CR664249, CR662067
Arginine and proline metabolism	CR730174, CR654146, CR686144, CR695388, CR658436, CR714945, CR694471, CR661245, CR663736
Microbial metabolism in diverse environments (no map in kegg database)	CR639783, CR683279, CR728902, CR656482, CR633903, CR661105, CR663671, CR666135, CR676040, CR664249, CR662067, CR694471, CR725950, CR661245, CR663736, CR641867, CR701432, CR640560
Oxidative phosphorylation	CR636716, CR639427, CR722294, CR658066, CR720710, CR733881, CR632005, CR671669, CR683399, CR731135, CR712995, CR631161, CR631405, CR649106
Pentose phosphate pathway	CR639783, CR683279, CR676040, CR664249, CR701432
Tyrosine metabolism	CR633903, CR650303, CR639259, CR731439, CR641867
Epithelial cell signaling in Helicobacter pylori infection	CR731135
Phenylalanine metabolism	CR731439
Intestinal immune network for IgA production	CR718304, AJ575617
Naphthalene degradation	CR633903, CR641867
Sulfur metabolism (no map in kegg database)	CR639783, CR683279, CR664249
TGF-beta signaling pathway	CR658694
Nitrogen metabolism	CR692434, CR728608, CR694471
Complement and coagulation cascades	CR688512, CR647277, CR650066, CR632736, CR633093, CR684240, CR690685, CR727410, CR661006, CR634914, CR688965, CR649567, CR678244, CR640777, CR646400, CR684858, CR723208, CR635509, CR636290, CR641275, CR674737, CR730096, CR647379, CR637737, CR647258, CR655573
Protein export	CR663858
Salivary secretion	CR726903, CR681462, CR702497, CR730083, CR730821, CR638415, CR643722, CR645071, CR648811, CR708395, CR708528, CR636092
Citrate cycle (TCA cycle)	CR640560
Amino sugar and nucleotide sugar metabolism	CR677385, CR641867
Nucleotide excision repair (no map in kegg database)	CR641867
Adherens junction	CR705160, CR704725
Meiosis - yeast	CR701722
Cell cycle - yeast	CR708764
Methane metabolism	CR728902, CR656482, CR633903, CR676040, CR725950, CR640560
Huntington's disease	CR695583, CR636716, CR639427, CR722294, CR658066, CR720710, CR733881, CR632005, CR671669, CR683399, CR720780, CR712995, CR669860, CR632159, CR633015, CR661811, CR700118, CR653947, CR631161, CR631405, CR633898
Glutathione metabolism	CR730579, CR726472
Drug metabolism - cytochrome P450	CR633903, CR726472
Pancreatic secretion	CR725237, CR728822, CR726903, CR648405, CR692434, CR648141, CR638415, CR643722, CR645071, CR648811, CR729165, CR633589, CR633598, CR633664, CR640958, CR636092
Cysteine and methionine metabolism	CR667454, CR639783, CR683279, CR664249, CR661478
Asthma	AJ575617
Leishmaniasis	CR685287, CR635955, CR639013, CR663898, CR646400
Arachidonic acid metabolism	CR654007
Phagosome	CR734617, CR723525, CR685881, CR690275, CR731135, CR646639, CR659308, CR667351
Pyrimidine metabolism	CR678183, CR654796
Amphetamine addiction	CR726036, CR726694, CR729544, CR701722, CR681462, CR702497, CR730083, CR707379, CR715824
Metabolism of xenobiotics by cytochrome P450	CR633903, CR726472
Alzheimer's disease	CR636716, CR639427, CR722294, CR658066, CR707169, CR720710, CR725237, CR728822, CR733881, CR681462, CR702497, CR730083, CR632005, CR671669, CR683399, CR634634, CR712995, CR729165, CR669860, CR700774, CR645001, CR631161, CR631405
Tuberculosis	CR725752, CR648786, CR681462, CR702497, CR730083, CR660862, CR662614, CR723525, CR669860, CR723639, CR659308, CR667351, CR646400
Pertussis	CR634623, CR642130, CR730825, CR681462, CR702497, CR730083, CR727410, CR655744, CR684858, CR723208
Vibrio cholerae infection	CR731135
Mineral absorption	CR638406, CR633965, CR654197
Glycine, serine and threonine metabolism	CR658436
Calcium signaling pathway	CR695583, CR705700, CR702704, CR725237, CR728822, CR726903, CR681462, CR702497, CR730083, CR720780, CR729165, CR632159, CR633015, CR661811, CR700118, CR653947, AJ575617, CR633898, CR636092
Regulation of actin cytoskeleton	CR726036, CR634623, CR642130, CR723493, CR701722, CR667398, CR688288, CR693548, CR658926, CR685125, CR686930, CR690042, CR727698, CR730271, CR665816, CR672045, CR659162, CR659945, CR661801, CR657158, CR658651, CR662726
Aminoacyl-tRNA biosynthesis	CR648828, CR658316, CR706346, CR681721, CR682162, CR690565, CR660968, CR661647, CR662152, CR690650, CR681666, CR681689, CR681876, CR686085, CR696159
ABC transporters	CR711546, CR711971, CR711993, CR681721, CR682162, CR690565, CR690650, CR681666, CR681689, CR681876, CR686085, CR696159, CR694471, CR640560
Oocyte meiosis	CR701722, CR636254, CR681462, CR702497, CR730083, CR687333, CR727059, CR636092
Phototransduction	CR681462, CR702497, CR730083, CR696818, CR683394, CR684329, CR684396, CR691417
Neurotrophin signaling pathway	CR636254, CR681462, CR702497, CR730083, CR687333, CR727059
Tight junction	CR726283, CR667398, CR658926, CR684760, CR727698, CR665816, CR672045, CR656994, CR726373, CR727017, CR659162, CR659945, CR661801, CR683269, CR697374, CR657158, CR658651, CR662726, CR666802
GnRH signaling pathway	CR681462, CR702497, CR730083, CR645877, CR633741, CR636092
Vascular smooth muscle contraction	CR701722, CR681462, CR702497, CR730083, CR659162, CR659945, CR661801, CR636092
Plant-pathogen interaction	CR681462, CR702497, CR730083, CR685336, CR646339
Glioma	CR681462, CR702497, CR730083, CR726283, CR684760
Focal adhesion	CR726036, CR723493, CR701722, CR724916, CR667398, CR658926, CR727698, CR730271, CR665816, CR672045, CR645877, CR710507, CR718171, CR633741, CR634643, CR657158, CR658651, CR662726
Olfactory transduction	CR681462, CR702497, CR730083, CR692218, CR691417
Melanogenesis	CR681462, CR702497, CR730083, CR636092
Phosphatidylinositol signaling system	CR705700, CR681462, CR702497, CR730083
Leukocyte transendothelial migration	CR726036, CR723493, CR667398, CR658926, CR727698, CR730271, CR665816, CR672045, CR726373, CR727017, CR683269, CR657158, CR658651, CR662726, CR666802
Long-term potentiation	CR701722, CR681462, CR702497, CR730083
Gastric acid secretion	CR681462, CR702497, CR730083, CR692434, CR636092
Fat digestion and absorption	CR644319, CR720131, CR675629, CR634710, CR648141
Phototransduction - fly	CR681462, CR702497, CR730083
Protein digestion and absorption	CR648405, CR633589, CR633598, CR633664, CR640958
Vitamin digestion and absorption	CR634243, CR635425
PPAR signaling pathway	CR720131, CR647903
Ribosome	CR633785, CR633803, CR634460, CR711774, CR681721, CR682162, CR690565, CR667861, CR653255, CR700408, CR631190, CR631489, CR631929, CR710705, CR712964, CR642184, CR690650, CR719034, CR710183, CR716123, CR681666, CR681689, CR681876, CR636040, CR686480, CR700469, CR679924, CR681224, CR651535, CR643646, CR655594, CR717347, CR665534, CR668649, CR641977, CR666733, CR721621, CR671303, CR686085, CR696159,…
Cardiac muscle contraction	CR636716, CR639427, CR702704, CR664643, CR720710, CR725237, CR728822, CR733881, CR731805, CR665478, CR667398, CR658926, CR727698, CR671669, CR665816, CR672045, CR728062, CR733097, CR674444, CR712995, CR729165, CR732695, CR691605, CR659162, CR659945, CR661801, CR676773, CR734281, CR631161, CR631405, CR657158, CR658651, CR662726
Dilated cardiomyopathy	CR702704, CR664643, CR725237, CR728822, CR731805, CR665478, CR667398, CR658926, CR727698, CR665816, CR672045, CR728062, CR733097, CR674444, CR729165, CR732695, CR691605, CR659162, CR659945, CR661801, CR676773, CR734281, CR657158, CR658651, CR662726, CR636092
Hypertrophic cardiomyopathy (HCM)	CR702704, CR664643, CR725237, CR728822, CR731805, CR665478, CR667398, CR658926, CR727698, CR665816, CR672045, CR728062, CR733097, CR643388, CR724269, CR674444, CR729165, CR732695, CR691605, CR659162, CR659945, CR661801, CR676773, CR640030, CR734281, CR657158, CR658651, CR662726

## Sheet: Con VS IFNr2
Pathway	Target genes involved in the pathway
Lysine degradation	CR707840, CR718710, CR657287, CR661105, CR663671, CR666135, CR723425, CR707716, CR709540, CR636107, CR701831, CR682747, CR658436
Basal transcription factors	CR714137, CR715748, CR664720, CR674270, CR675056, CR708205, CR715945, CR691198, CR716461, CR716990
Chagas disease (American trypanosomiasis)	CR725081, CR725758, CR726832, CR641473, CR644425, CR652306, CR636852, CR637107, CR639214, CR642924, CR723417, CR664769, CR668750, CR657393, CR663189, CR668863, CR684858, CR723208
Tryptophan metabolism	CR707840, CR718710, CR661105, CR663671, CR666135, CR723425, CR636107, CR682747, CR658283, CR675112, CR685232, CR658436
Drug metabolism - other enzymes	CR646329, CR693206, CR711458, CR715823, CR656151, CR634885, CR637401, CR640788
Hepatitis C	CR726689, CR689010, CR692481, CR682105, CR687443, CR689261, CR664769, CR668750, CR724559, AM421523, CR657393, CR663189, CR668863, CR733157, CR686575, CR666802
Epstein-Barr virus infection	CR726036, CR726694, CR729544, CR634471, CR638539, CR653952, CR714137, CR715748, CR636254, CR707098, CR730770, CR715945, CR724559, AM421523, CR691198, CR716461, CR716990, CR724913, CR726687, CR675017, CR727059, CR641271, CR659555, CR681987, CR724886, CR711299, CR660996
Selenocompound metabolism	CR639659, CR639964, CR671000, CR658283, CR675112, CR685232, CR711458, CR715823
Regulation of autophagy	CR634928, CR637815, CR659228, CR714846, CR716027, CR731253
GABAergic synapse	CR648846, CR654973, CR692255, CR634928, CR637815, CR659228, CR714846, CR716027, CR731253, CR636092
mRNA surveillance pathway	CR709810, CR732620, CR733640, CR734344, CR663694, CR664535, CR642989, CR664769, CR668750, CR657393, CR663189, CR668863, CR717419
beta-Alanine metabolism	CR636107, CR682747, CR635434, CR654499, CR658436, CR682050, CR692581
Benzoate degradation	CR707840, CR718710, CR661105, CR663671, CR666135, CR641867
Protein processing in endoplasmic reticulum	CR724286, CR725131, CR724361, CR636852, CR637107, CR639214, CR684812, CR642924, CR675026, CR675115, CR647157, CR647212, CR648302, CR651495, CR709915, CR714940, CR708528, CR687231, CR709562, CR724559, AM421523, CR667400, CR667948, CR673094, CR646339
Small cell lung cancer	CR718793, CR663694, CR709695, CR710922, CR717412, CR669860, CR728815, CR708764, CR726237, CR726996
Transcriptional misregulation in cancer	CR642126, CR723417, CR709695, CR710922, CR717412, CR707098, CR729702, CR728060, CR701831, CR638238, CR682435, CR658700, CR659339
Cocaine addiction	CR726036, CR726694, CR729544, CR684304
Long-term depression	CR727660, CR664769, CR668750, CR657393, CR663189, CR668863
Ascorbate and aldarate metabolism	CR646329, CR635249, CR642019, CR636107, CR658436, CR685926
Phosphotransferase system (PTS) (no map in kegg database)	CR635249, CR642019, CR685926
Lysosome	CR691625, CR721409, CR697840, CR731359, CR642294, CR723850, CR681730, CR693206, CR638238, CR666144, CR682435, CR649316
Histidine metabolism	CR636107, CR635434, CR654499, CR658436, CR682050, CR692581
Apoptosis	CR663694, CR724286, CR725131, CR709695, CR710922, CR717412, CR669860, CR728815
DNA replication	CR634694, CR701367, CR700382, CR669357, CR719145, CR672113
Nucleotide excision repair	CR634694, CR701367, CR700382, CR703944, CR708205, CR669357, CR719145, CR641867
Glutamatergic synapse	CR648846, CR654973, CR692255, CR639954, CR649634, CR707379, CR715824, CR636092
Mismatch repair	CR634694, CR701367, CR700382, CR669357, CR719145
MAPK signaling pathway	CR723129, CR726036, CR726694, CR729544, CR637178, CR644956, CR685925, CR657188, CR659427, CR697247, CR651200, CR658700, CR659339, CR649316
Metabolic pathways (no map in kegg database)	CR639427, CR663528, CR664448, CR675118, CR734595, CR727846, CR699117, CR703181, CR697255, CR707840, CR718710, CR675629, CR705700, CR658066, CR634320, CR648141, CR728902, CR681721, CR682162, CR653403, CR676961, CR656482, CR681139, CR691625, CR690565, CR676040, CR722441, CR724914, CR661105, CR663671, CR666135, CR714284, CR717725, CR632005, CR646329, CR727851, CR725753, CR731665, CR635345, CR636779,…
Galactose metabolism	CR657325, CR665497, CR666238, CR659972, CR641867
Various types of N-glycan biosynthesis (no map in kegg database)	CR709915, CR714940, CR687231, CR709562
One carbon pool by folate	CR647103, CR724758, CR640339, CR641348, CR641867
Nicotine addiction	CR707379, CR715824
Cell cycle	CR634471, CR638539, CR653952, CR636254, CR707098, CR730770, CR657188, CR659427, CR675017, CR727059, CR696630
Sphingolipid metabolism	CR675629, CR642072, CR642294
NOD-like receptor signaling pathway	CR730825, CR709743, CR709695, CR710922, CR717412, CR646339
Herpes simplex infection	CR726689, CR662160, CR641473, CR644425, CR652306, CR727410, CR684388, CR689010, CR692481, CR724559, AM421523, CR724913, CR726687, CR669860, CR723639, CR733157, CR730690, CR686842, CR693842, CR695219
Pentose phosphate pathway	CR676040, CR722441, CR724914, CR635345, CR636779, CR636922, CR635249, CR642019, CR664249, CR636396, CR657325, CR665497, CR666238, CR685926, CR701432
Pentose and glucuronate interconversions	CR646329, CR636107, CR693206, CR659972, CR641867
Propanoate metabolism	CR675118, CR707840, CR718710, CR636107, CR682747, CR658436
Peroxisome	CR697255, CR634320, CR731771, CR732645, CR655529, CR636312, CR647903, CR690438, CR699150
Adipocytokine signaling pathway	CR689010, CR692481, CR643388, CR724269, CR709401
Fatty acid metabolism	CR727846, CR707840, CR718710, CR661105, CR663671, CR666135, CR723425, CR636107, CR682747, CR658436, CR641867
Starch and sucrose metabolism	CR646329, CR638415, CR693206, CR641867, CR643171, CR657269, CR662679
Jak-STAT signaling pathway	CR726689, CR734177, AY374494, CR689010, CR692481, CR733157
p53 signaling pathway	CR663694, CR636882, CR646373, CR707098, CR657188, CR659427, CR669860, CR728815
Ubiquitin mediated proteolysis	CR646373, CR709695, CR710922, CR717412, CR647212, CR648302, CR651495, CR707098, CR689010, CR692481, CR642858
Glycosaminoglycan degradation	CR693206, CR649316
Butanoate metabolism	CR707840, CR718710, CR731665, CR723425, CR682747, CR641867
N-Glycan biosynthesis	CR709915, CR714940, CR687231, CR709562
Fructose and mannose metabolism	CR676040, CR722441, CR724914, CR635345, CR636779, CR636922, CR723253, CR728711, CR664249, CR662067, CR657325, CR665497, CR666238, CR659972
Cell cycle - yeast	CR664769, CR668750, CR657393, CR663189, CR668863, CR696630, CR708764
Valine, leucine and isoleucine degradation	CR707840, CR718710, CR723425, CR636107, CR682747, CR658436
Glyoxylate and dicarboxylate metabolism	CR707840, CR718710, CR655529, CR640560, CR641867
Vasopressin-regulated water reabsorption	CR690348, CR691488, CR636791, CR662835
Neurotrophin signaling pathway	CR666803, CR634471, CR638539, CR653952, CR703944, CR636254, CR681462, CR702497, CR730083, CR656829, CR633739, CR636689, CR637594, CR637178, CR644956, CR685925, CR730770, CR725996, CR675017, CR727059, CR709401, CR645255, CR697247, CR681243, CR691181, CR667365
Proteasome	CR672589, CR641271, CR659555, CR681987, CR660901, CR724886, CR711299, CR660996, CR725556, CR726683
Pyruvate metabolism	CR707840, CR718710, CR636107, CR658436, CR659972, CR640560, CR641867
Phenylpropanoid biosynthesis	CR723453, CR729335
NF-kappa B signaling pathway	CR723417, CR709695, CR710922, CR717412, CR657188, CR659427, CR709401
Biosynthesis of secondary metabolites (no map in kegg database)	CR675118, CR727846, CR703181, CR707840, CR718710, CR728902, CR676961, CR656482, CR676040, CR722441, CR724914, CR725753, CR635345, CR636779, CR636922, CR655529, CR635249, CR642019, CR725055, CR685157, CR693959, CR723425, CR664249, CR636107, CR682747, CR662067, CR723453, CR729335, CR636396, CR711458, CR715823, CR657325, CR665497, CR666238, CR658436, CR725708, CR730901, CR725367, CR685926, CR690438,…
Amoebiasis	CR692438, CR724755, CR725196, CR726237, CR726996, CR699150
Phenylalanine metabolism	CR676961, CR732529, CR723453, CR729335, CR731439
Carbon fixation pathways in prokaryotes	CR707840, CR718710, CR690438
Serotonergic synapse	CR692255, CR634634, CR654007, CR658700, CR659339
Chemokine signaling pathway	CR692255, CR730271, CR637178, CR644956, CR685925, CR709401, CR697247, CR636092
Systemic lupus erythematosus	CR725081, CR725758, CR726832, CR641473, CR644425, CR652306, CR727410, CR723417, CR729702, CR728060, CR724913, CR726687, CR684858, CR723208
Glycerolipid metabolism	CR675629, CR648141, CR727208, CR636107, CR658436, CR659972
Synthesis and degradation of ketone bodies	CR707840, CR718710, CR731665
Tuberculosis	CR666803, CR691625, CR703944, CR681462, CR702497, CR730083, CR641473, CR644425, CR652306, CR646400, CR663694, CR697840, CR731359, CR656829, CR633739, CR636689, CR637594, CR684388, CR725996, CR643740, CR724913, CR726687, CR669860, CR723639, CR728815, CR645255, CR681243, CR691181, CR730690, CR686842, CR693842, CR695219, CR667365
Meiosis - yeast	CR664769, CR668750, CR657393, CR663189, CR668863, CR696630
Type II diabetes mellitus	CR689010, CR692481, CR726585, CR709401
Lysine biosynthesis	CR658436
Wnt signaling pathway	CR702024, CR664769, CR668750, CR657393, CR663189, CR668863
Retrograde endocannabinoid signaling	CR692255, CR707379, CR715824, CR636092
Terpenoid backbone biosynthesis	CR697255, CR707840, CR718710
Microbial metabolism in diverse environments (no map in kegg database)	CR727846, CR707840, CR718710, CR728902, CR653403, CR656482, CR676040, CR722441, CR724914, CR661105, CR663671, CR666135, CR635345, CR636779, CR636922, CR655529, CR635249, CR642019, CR685157, CR693959, CR664249, CR636107, CR662067, CR636396, CR645428, CR657325, CR665497, CR666238, CR685926, CR690438, CR701432, CR640560, CR641867
TGF-beta signaling pathway	CR664769, CR668750, CR657393, CR663189, CR668863
Steroid hormone biosynthesis	CR646329, CR641084, CR637857, CR638122
Other types of O-glycan biosynthesis (no map in kegg database)	CR646329, CR692557
Oocyte meiosis	CR666803, CR634471, CR638539, CR653952, CR703944, CR636254, CR681462, CR702497, CR730083, CR656829, CR633739, CR636689, CR637594, CR730770, CR725996, CR664769, CR668750, CR675017, CR727059, CR657393, CR663189, CR668863, CR645255, CR681243, CR691181, CR667365, CR636092
Citrate cycle (TCA cycle)	CR675118, CR685157, CR693959, CR690438, CR640560
Staphylococcus aureus infection	CR725081, CR725758, CR726832, CR641473, CR644425, CR652306, CR727410, CR723417, CR725173, CR724913, CR726687, CR684858, CR723208, CR633712, CR635509, CR636290, CR641275, CR683973, CR647379, CR655573, CR684272
Alzheimer's disease	CR639427, CR663528, CR664448, CR658066, CR725237, CR728822, CR666803, CR681139, CR703944, CR681462, CR702497, CR730083, CR632005, CR663694, CR684304, CR656829, CR724286, CR725131, CR700774, CR716882, CR633739, CR636689, CR637594, CR725996, CR649858, CR655820, CR658242, CR634634, CR724559, AM421523, CR669860, CR707029, CR728815, CR677866, CR645255, CR641871, CR647147, CR648543, CR681243, CR691181,…
Neuroactive ligand-receptor interaction	CR673803, CR666268, CR730492, CR733570, CR636791, CR713541, CR711211, CR713146, CR707379, CR715824
Taurine and hypotaurine metabolism	CR714284, CR717725
Cytokine-cytokine receptor interaction	CR726689, CR734177, AY374494, CR733157
Influenza A	CR685032, CR726036, CR726694, CR729544, CR726689, CR730825, CR661811, CR666268, CR725722, CR709743, CR698608, CR689010, CR692481, CR724559, AM421523, CR724913, CR726687, CR669860, CR667400, CR667948, CR673094, CR700118, CR733157, CR713541, CR653947, CR633898, CR635885, CR642623
Notch signaling pathway	CR710939, CR645001
Spliceosome	CR705766, CR729077, CR706095, CR707232, CR712587, CR734459, CR734115, CR650683, CR716499
Phosphonate and phosphinate metabolism	CR734792
Osteoclast differentiation	CR726689, CR652542, CR689010, CR692481, CR733157
Retinol metabolism	CR727846, CR634320, CR646329, CR682837, CR683644, CR641084, CR721888
Pathogenic Escherichia coli infection	CR673274, CR634471, CR638539, CR653952, CR636254, CR730770, CR711238, CR682105, CR687443, CR689261, CR675017, CR727059, CR706099, CR697247, CR683973, CR684272, CR666802
Legionellosis	CR733502, CR702055, CR685287, CR641473, CR644425, CR652306, CR723778, CR646400, CR663694, CR696034, CR643740, CR669860, CR728815, CR695508
Insulin signaling pathway	CR701159, CR666803, CR676040, CR722441, CR724914, CR703944, CR681462, CR702497, CR730083, CR656829, CR633739, CR636689, CR637594, CR689010, CR692481, CR725996, CR643388, CR724269, CR645255, CR681243, CR691181, CR667365, CR693090, CR643171, CR657269, CR662679
Antigen processing and presentation	CR636852, CR637107, CR639214, CR642924, CR723417, CR684388, CR724913, CR726687, CR723639, CR646339, CR730690, CR733326, CR686842, CR693842, CR695219
Dopaminergic synapse	CR726036, CR726694, CR729544, CR666803, CR703944, CR681462, CR702497, CR730083, CR656829, CR692255, CR633739, CR636689, CR637594, CR725996, CR664769, CR668750, CR657393, CR663189, CR668863, CR645255, CR681243, CR691181, CR667365, CR707379, CR715824
VEGF signaling pathway	CR730271, CR697247, CR673493
Prion diseases	CR725081, CR725758, CR726832, CR727410, CR684858, CR723208, CR710939
Pertussis	CR666803, CR725081, CR725758, CR726832, CR730825, CR703944, CR681462, CR702497, CR730083, CR641473, CR644425, CR652306, CR656829, CR727410, CR709743, CR633739, CR636689, CR637594, CR725996, CR645255, CR684858, CR723208, CR681243, CR691181, CR667365
RNA transport	CR733502, CR680509, CR732620, CR733640, CR734344, CR685287, CR669150, CR683954, CR642989, CR681327, CR732658, CR657909, CR716014, CR670407, CR717419, CR662187, CR712028
Primary bile acid biosynthesis	CR647903
Pathways in cancer	CR734930, CR664643, CR718793, CR733184, CR728062, CR709695, CR710922, CR717412, CR707098, CR669860, CR649677, CR697247, CR646339, CR708764, CR726237, CR726996, CR649316
Malaria	CR646400, CR723417, CR643740, CR686575
Tyrosine metabolism	CR727846, CR676961, CR650303, CR732529, CR640040, CR712173, CR719809, CR645428, CR731439, CR641867
Inositol phosphate metabolism	CR705700, CR662067, CR693090
Fanconi anemia pathway	CR658749, CR719145
Proximal tubule bicarbonate reclamation	CR648846, CR654973, CR723670, CR693064, CR656968
Amyotrophic lateral sclerosis (ALS)	CR703181, CR663694, CR669860, CR690320, CR728815
Salivary secretion	CR666803, CR703944, CR681462, CR702497, CR730083, CR656829, CR647456, CR723670, CR633739, CR636689, CR637594, CR725678, CR638415, CR725996, CR708395, CR708528, CR645255, CR681243, CR691181, CR667365, CR636092
Isoquinoline alkaloid biosynthesis	CR676961
Arginine and proline metabolism	CR734595, CR699117, CR676961, CR727851, CR696695, CR660172, CR732630, CR636107, CR635434, CR654499, CR678927, CR658436, CR682050, CR692581, CR674578
Dioxin degradation (no map in kegg database)	CR641867
Oxidative phosphorylation	CR639427, CR663528, CR664448, CR658066, CR681139, CR691625, CR632005, CR716882, CR649858, CR655820, CR658242, CR707029, CR677866, CR636396, CR641871, CR647147, CR648543, CR649076, CR657457, CR719014, CR689908, CR690058
Bladder cancer	CR707098, CR649316
Toll-like receptor signaling pathway	CR726689, CR733157
Carbon fixation in photosynthetic organisms	CR676961, CR676040, CR722441, CR724914, CR635345, CR636779, CR636922, CR664249, CR662067
Caffeine metabolism	CR653403
Tropane, piperidine and pyridine alkaloid biosynthesis	CR676961
Two-component system	CR703181, CR707840, CR718710, CR636107, CR669860, CR690438
Dorso-ventral axis formation	CR710939
Nicotinate and nicotinamide metabolism	CR697193, CR723897, CR667304, CR634243, CR635425
Protein export	CR635302, CR636700, CR680254
Glycerophospholipid metabolism	CR675629, CR650303, CR734792
T cell receptor signaling pathway	CR723417, CR709401, CR697247
Amino sugar and nucleotide sugar metabolism	CR703181, CR723253, CR728711, CR726043, CR641867
Autoimmune thyroid disease	CR723417, CR684388, CR724913, CR726687, CR686842, CR693842, CR695219
Amphetamine addiction	CR726036, CR726694, CR729544, CR666803, CR703944, CR681462, CR702497, CR730083, CR656829, CR633739, CR636689, CR637594, CR725996, CR645255, CR681243, CR691181, CR667365, CR707379, CR715824
GnRH signaling pathway	AB212814, CR666803, CR634547, CR703944, CR681462, CR702497, CR730083, CR656829, CR633739, CR636689, CR637594, CR725996, CR709401, CR645255, CR697247, CR681243, CR691181, CR667365, CR636092
Glutathione metabolism	CR703181, CR635249, CR642019, CR649677, CR685926, CR690438
Bile secretion	CR646329, CR723670, CR693064, CR636092
Cell adhesion molecules (CAMs)	CR723417, CR682105, CR687443, CR689261, CR724913, CR726687, CR666802
Ubiquinone and other terpenoid-quinone biosynthesis	CR725055, CR732529, CR725708, CR730901, CR731439
Purine metabolism	CR653403, CR725753, CR636396, CR711458, CR715823, CR725367, CR654932, CR636092
Cholinergic synapse	CR692255, CR636092
Bacterial chemotaxis (no map in kegg database)	CR636107
Fatty acid elongation	CR723425, CR682747
Huntington's disease	CR639427, CR663528, CR664448, CR685032, CR703181, CR658066, CR681139, CR725334, CR730139, CR632005, CR661811, CR663694, CR725722, CR716882, CR698608, CR717471, CR649858, CR655820, CR658242, CR669860, CR707029, CR700118, CR728815, CR677866, CR641871, CR647147, CR648543, CR653947, CR633898, CR649076, CR657457, CR719014, CR689908, CR690058
Hematopoietic cell lineage	CR632736, CR633093, CR646400, CR643740, CR724913, CR726687, CR674737
Alcoholism	CR726036, CR726694, CR729544, CR666803, CR703944, CR681462, CR702497, CR730083, CR656829, CR692255, CR633739, CR636689, CR637594, CR725996, CR729702, CR728060, CR645255, CR681243, CR691181, CR667365
Renal cell carcinoma	CR637178, CR644956, CR685925, CR697247
Alanine, aspartate and glutamate metabolism	CR676961, CR655529
Aldosterone-regulated sodium reabsorption	CR723670
Vascular smooth muscle contraction	CR666803, CR703944, CR681462, CR702497, CR730083, CR656829, CR726995, CR633739, CR636689, CR637594, CR725996, CR731460, CR732903, CR709401, CR645255, CR659162, CR659945, CR661801, CR681243, CR691181, CR667365, CR636092
Prostate cancer	CR707098, CR649677, CR646339, CR649316
Carbohydrate digestion and absorption	CR723670, CR638415
ECM-receptor interaction	CR634547, CR726237, CR726996
Olfactory transduction	CR666803, CR692698, CR703944, CR681462, CR702497, CR730083, CR656829, CR692218, CR633739, CR636689, CR637594, CR725996, CR681539, CR681860, CR645255, CR681243, CR691181, CR667365
Biosynthesis of unsaturated fatty acids (no map in kegg database)	CR642858
Taste transduction	CR692255
Endocrine and other factor-regulated calcium reabsorption	CR723670
Parkinson's disease	CR639427, CR663528, CR664448, CR685032, CR658066, CR681139, CR632005, CR661811, CR663694, CR725722, CR716882, CR698608, CR649858, CR655820, CR658242, CR732554, CR669860, CR707029, CR700118, CR728815, CR677866, CR641871, CR647147, CR648543, CR653947, CR633898, CR649076, CR657457, CR719014, CR689908, CR690058
Homologous recombination	CR719145
MAPK signaling pathway - yeast	CR697247
Measles	CR726689, CR646373, CR723417, CR724559, AM421523, CR709401, CR719480, CR733157
Bacterial invasion of epithelial cells	CR726694, CR729544, CR730271, CR697247, CR726237, CR726996
Limonene and pinene degradation	CR636107
Colorectal cancer	CR669860
Ether lipid metabolism	CR675629
Epithelial cell signaling in Helicobacter pylori infection	CR691625, CR697247
Phosphatidylinositol signaling system	CR705700, CR666803, CR703944, CR681462, CR702497, CR730083, CR656829, CR633739, CR636689, CR637594, CR725996, CR645255, CR681243, CR691181, CR667365, CR693090
Methane metabolism	CR727846, CR728902, CR656482, CR676040, CR722441, CR724914, CR655529, CR657325, CR665497, CR666238, CR640560
HTLV-I infection	CR685032, CR726036, CR726694, CR729544, CR661811, CR725722, CR636852, CR637107, CR639214, CR642924, CR723417, CR698608, CR724913, CR726687, CR700118, CR653947, CR633898, CR636092
Endocytosis	CR707098, CR690348, CR691488, CR697247, CR685103, CR649316
Progesterone-mediated oocyte maturation	CR646339, CR636092
Non-small cell lung cancer	CR718793
Base excision repair (no map in kegg database)	CR715486
Rheumatoid arthritis	CR691625, CR723417, CR724913, CR726687
Glycolysis / Gluconeogenesis	CR727846, CR728902, CR656482, CR676040, CR722441, CR724914, CR635345, CR636779, CR636922, CR664249, CR636107, CR662067, CR657325, CR665497, CR666238, CR658436, CR717152, CR641867
Long-term potentiation	CR666803, CR703944, CR681462, CR702497, CR730083, CR656829, CR633739, CR636689, CR637594, CR637178, CR644956, CR685925, CR725996, CR645255, CR681243, CR691181, CR667365
Phagosome	CR673274, CR691625, CR641473, CR644425, CR652306, CR697840, CR731359, CR636852, CR637107, CR639214, CR642924, CR711238, CR724913, CR726687, CR706099
Thiamine metabolism (no map in kegg database)	CR636396
Phototransduction	CR666803, CR692698, CR703944, CR681462, CR702497, CR730083, CR656829, CR684517, CR691042, CR633739, CR636689, CR637594, CR725996, CR681539, CR681860, CR645255, CR681243, CR691181, CR667365
Melanogenesis	CR666803, CR703944, CR681462, CR702497, CR730083, CR656829, CR633739, CR636689, CR637594, CR725996, CR645255, CR681243, CR691181, CR667365, CR636092
Fc gamma R-mediated phagocytosis	CR675629, CR709401, CR697247
Linoleic acid metabolism	CR654007
Phenylalanine, tyrosine and tryptophan biosynthesis	CR676961, CR635345, CR636779, CR636922, CR664249
Asthma	CR723417, CR724913, CR726687
SNARE interactions in vesicular transport	CR655005
Melanoma	CR707098
Steroid biosynthesis	CR648141
Plant-pathogen interaction	CR666803, CR703944, CR681462, CR702497, CR730083, CR656829, CR633739, CR636689, CR637594, CR725996, CR645255, CR646339, CR681243, CR691181, CR667365
Glioma	CR666803, CR703944, CR681462, CR702497, CR730083, CR656829, CR633739, CR636689, CR637594, CR707098, CR725996, CR645255, CR681243, CR691181, CR667365
Other glycan degradation (no map in kegg database)	CR701432
Ribosome biogenesis in eukaryotes	CR677560, CR643817
Intestinal immune network for IgA production	CR723417, CR724913, CR726687
RNA degradation	CR719374, CR728902, CR656482, CR732620, CR733640, CR734344, CR642989, CR643248
Arachidonic acid metabolism	CR703181, CR654007, CR637179
Fc epsilon RI signaling pathway (no map in kegg database)	CR709401
Leishmaniasis	CR733502, CR685287, CR641473, CR644425, CR652306, CR646400, CR643740, CR724913, CR726687
Morphine addiction	CR692255, CR636092
Complement and coagulation cascades	CR645950, CR638804, CR644009, CR644524, CR652379, CR688512, CR725081, CR725758, CR726832, CR632736, CR633093, CR641473, CR644425, CR652306, CR646400, CR727410, AJ544914, CR725173, CR730826, CR643740, CR634912, CR684858, CR723208, CR633712, CR635509, CR636290, CR641275, CR674737, CR647379, CR638137, CR639384, CR655573, CR633988
Sulfur metabolism (no map in kegg database)	CR635345, CR636779, CR636922, CR664249
Chloroalkane and chloroalkene degradation	CR727846, CR636107, CR641867
Glycine, serine and threonine metabolism	CR727851, CR655529, CR658436, CR633623
Gap junction	CR673274, CR711238, CR706099, CR636092
Sulfur relay system (no map in kegg database)	CR728608
Thyroid cancer	CR734930, CR664643, CR733184, CR728062
Porphyrin and chlorophyll metabolism	CR691037, CR648221, CR646329, CR638415, CR693206, CR654197
B cell receptor signaling pathway	CR686575
Synaptic vesicle cycle	CR691625
Salmonella infection	CR659162, CR659945, CR661801, CR697247
Toxoplasmosis	CR709695, CR710922, CR717412, CR724913, CR726687, CR669860
Shigellosis	CR647212, CR648302, CR651495, CR697247
Gastric acid secretion	CR666803, CR703944, CR681462, CR702497, CR730083, CR656829, CR723670, CR633739, CR636689, CR637594, CR725996, CR645255, CR693064, CR681243, CR691181, CR667365, CR636092
Chronic myeloid leukemia	CR707098
Pancreatic cancer	CR697247
Vibrio cholerae infection	CR691625, CR675026, CR675115
Arrhythmogenic right ventricular cardiomyopathy (ARVC)	CR723129, CR725237, CR728822
alpha-Linolenic acid metabolism	CR642858
Viral myocarditis	CR723417, CR724913, CR726687, CR669860, CR659162, CR659945, CR661801
Phototransduction - fly	CR666803, CR703944, CR681462, CR702497, CR730083, CR656829, CR633739, CR636689, CR637594, CR725996, CR645255, CR681243, CR691181, CR667365
Naphthalene degradation	CR727846, CR641867
Natural killer cell mediated cytotoxicity	CR726689, CR733157
Drug metabolism - cytochrome P450	CR727846, CR646329, CR649677
Graft-versus-host disease	CR723417, CR724913, CR726687
Styrene degradation	CR645428
Type I diabetes mellitus	CR723417, CR724913, CR726687
Pancreatic secretion	CR648141, CR725237, CR728822, CR648405, CR666268, CR723670, CR638415, CR637178, CR644956, CR685925, CR723520, CR647420, CR673493, CR635840, CR633589, CR633598, CR633664, CR713541, CR693064, CR636092
Axon guidance	CR697247
Calcium signaling pathway	CR685032, CR705700, CR702704, CR725237, CR728822, CR666803, CR703944, CR681462, CR702497, CR730083, CR661811, CR656829, CR725722, CR633739, CR636689, CR637594, CR723417, CR698608, CR727660, CR725996, CR700118, CR645255, CR653947, CR681243, CR691181, CR633898, CR667365, CR636092
Allograft rejection	CR723417, CR724913, CR726687
Adherens junction	CR705160, CR697247
Collecting duct acid secretion (no map in kegg database)	CR693064
Metabolism of xenobiotics by cytochrome P450	CR727846, CR646329, CR649677
Cysteine and methionine metabolism	CR676961, CR635345, CR636779, CR636922, CR664249, CR633623
Mineral absorption	CR707568, CR691037, CR648221, CR723670, CR654197
Nitrogen metabolism	CR728608, CR693064
Fat digestion and absorption	CR707840, CR718710, CR675629, CR648141, CR676961, CR634710, CR730938, CR653277, CR643605, CR640173, CR649421, CR649713, CR652041
Pyrimidine metabolism	CR650121, CR686227
Tight junction	CR665636, CR657564, CR678268, CR665402, CR658926, CR730543, CR731436, CR682105, CR687443, CR689261, CR664769, CR668750, CR657393, CR663189, CR668863, CR666823, CR676414, CR679160, CR709401, CR659162, CR659945, CR661801, CR697247, CR675648, CR666802
Regulation of actin cytoskeleton	CR726036, CR665636, CR657564, CR678268, CR665402, CR688288, CR693548, CR658926, CR685125, CR686930, CR730271, CR730543, CR731436, CR666823, CR676414, CR679160, CR659162, CR659945, CR661801, CR697247, CR675648, CR649480, CR684247, CR726237, CR726996, CR649316
Vitamin digestion and absorption	CR730938, CR653277, CR643605, CR640173, CR649421, CR649713, CR721888, CR652041, CR634243, CR635425
Focal adhesion	CR726036, CR665636, CR657564, CR634547, CR678268, CR665402, CR658926, CR730271, CR730543, CR731436, CR709695, CR710922, CR717412, CR637178, CR644956, CR685925, CR666823, CR676414, CR679160, CR697247, CR675648, CR726237, CR726996
Leukocyte transendothelial migration	CR726036, CR665636, CR657564, CR678268, CR665402, CR658926, CR730271, CR730543, CR731436, CR637178, CR644956, CR685925, CR682105, CR687443, CR689261, CR666823, CR676414, CR679160, CR697247, CR675648, CR666802
PPAR signaling pathway	CR635675, CR730938, CR653277, CR643605, CR640173, CR649421, CR649713, CR642858, CR652041, CR647903, CR631162, CR631226, CR632035, CR633964, CR647052, CR653750
Protein digestion and absorption	CR648405, CR666268, CR723670, CR723520, CR647420, CR635840, CR633589, CR633598, CR633664, CR713541
African trypanosomiasis	CR730938, CR653277, CR643605, CR640173, CR649421, CR649713, CR652041
Aminoacyl-tRNA biosynthesis	CR707840, CR718710, CR706346, CR681721, CR682162, CR690565, CR725055, CR693745, CR698190, CR702180, CR725708, CR730901, CR686165
ABC transporters (no map in kegg database)	CR681721, CR682162, CR690565, CR696695, CR693745, CR732630, CR698190, CR702180, CR678927, CR640560
Cardiac muscle contraction	CR639427, CR663528, CR664448, CR734930, CR723129, CR702704, CR665636, CR664643, CR657564, CR725237, CR728822, CR681139, CR678268, CR665402, CR731805, CR658926, CR723670, CR730543, CR731436, CR728062, CR733097, CR658315, CR674444, CR723469, CR707029, CR666823, CR676414, CR679160, CR677866, CR725296, CR659162, CR659945, CR661801, CR641871, CR647147, CR648543, CR675648, CR681243, CR670835, CR734281,…
Ribosome	CR651307, CR669069, CR711774, CR681721, CR682162, CR690565, CR658791, CR653255, CR700408, CR660979, CR693745, CR698190, CR734840, CR642184, CR636277, CR689971, CR697448, CR725716, CR636890, CR723197, CR722554, CR678160, CR641141, CR679924, CR681224, CR658230, CR702180, CR643443, CR687368, CR643646, CR655594, CR717347, CR665534, CR668649, CR671303, CR705656, CR706181, CR710547, CR686165, CR631270,…
Dilated cardiomyopathy	CR734930, CR723129, CR702704, CR665636, CR664643, CR657564, CR725237, CR728822, CR678268, CR665402, CR731805, CR658926, CR730543, CR731436, CR728062, CR733097, CR658315, CR674444, CR723469, CR666823, CR676414, CR679160, CR725296, CR659162, CR659945, CR661801, CR675648, CR681243, CR670835, CR734281, CR667365, CR636092
Hypertrophic cardiomyopathy (HCM)	CR734930, CR723129, CR702704, CR665636, CR664643, CR657564, CR725237, CR728822, CR678268, CR665402, CR731805, CR658926, CR730543, CR731436, CR728062, CR733097, CR643388, CR724269, CR658315, CR674444, CR723469, CR666823, CR676414, CR679160, CR725296, CR659162, CR659945, CR661801, CR675648, CR681243, CR670835, CR734281, CR667365

## Sheet: IFNr1 VS IFNr2
Pathway	Target genes involved in the pathway
Regulation of autophagy	CR693922, CR695882, CR634928, CR637815, CR659228, CR714846, CR716027, CR731253, CR640030
Selenocompound metabolism	CR678183, CR639659, CR639964, CR671000, CR726264, CR658283, CR675112, CR685232, CR711458, CR715823
GABAergic synapse	CR634403, CR692255, CR715079, CR693922, CR695882, CR682232, CR634928, CR637815, CR659228, CR714846, CR716027, CR731253
Drug metabolism - other enzymes	CR654796, CR711458, CR715823, CR656151, CR634885, CR637401, CR640788
Jak-STAT signaling pathway	CR675748, DQ333314, CR677385, AY374503, CR734177, AY374494, AY374499, CR689010, CR692481, CR733157
Tryptophan metabolism	CR701638, CR723425, CR658283, CR675112, CR685232, CR690148, CR701305, CR661245, CR663736, CR702791
Cytokine-cytokine receptor interaction	CR677385, AY374503, CR734177, AY374494, AY374499, CR733157, CR718304, CR719468, CR720348
Lysosome	CR711546, CR711971, CR711993, CR642294, CR710090, CR724743, CR638544, CR654146, CR697840, CR731359, CR691625, CR637749, CR723850, CR681473
Herpes simplex infection	CR675748, DQ333314, CR725752, CR641473, CR644425, CR652306, CR704352, CR684388, CR689010, CR692481, AM421523, CR669860, CR673433, CR682724, CR724913, CR726687, CR635680, CR640946, CR733157, CR686842, CR693842, CR695219, CR634831, CR638477, CR639269
Limonene and pinene degradation	CR643055, CR648814, CR658583, CR660669, CR661245, CR663736
Bisphenol degradation	CR643055, CR648814, CR658583, CR660669
Hepatitis C	CR675748, DQ333314, CR689010, CR692481, CR682105, CR687443, CR689261, CR664769, CR668750, CR710534, AM421523, CR683269, CR733157
Carbohydrate digestion and absorption	CR647757, CR723670, CR643722, CR681658, CR682000, CR685149, CR639855, CR650565
Other types of O-glycan biosynthesis (no map in kegg database)	CR642583, AM398834, CR692557, CR645894
Sphingolipid metabolism	CR644319, CR642294, CR710090, CR724743
Type II diabetes mellitus	CR675748, DQ333314, CR689010, CR692481, CR639855, CR650565
Pathogenic Escherichia coli infection	CR673274, CR711521, CR634471, CR638539, CR653952, CR687333, CR734617, CR685881, CR690275, CR723600, CR704725, CR682105, CR687443, CR689261, CR675017, CR681332, CR691686, CR706099, CR683269, CR694684, CR699975, CR725038, CR682484
Adipocytokine signaling pathway	CR675748, DQ333314, CR659059, CR689010, CR692481, CR640030
Linoleic acid metabolism	CR654007, CR643055, CR648814, CR658583, CR660669
Peroxisome	CR687746, CR639817, CR692804, CR731771, CR732645, CR655529, CR664847, CR646963, CR663554, CR699150
N-Glycan biosynthesis	CR633874, AM398834, CR690028, CR709915, CR714940
Taste transduction	CR692255, CR681658, CR682000, CR685149
Chemokine signaling pathway	CR700928, CR692255, CR637178, CR644956, CR685925, CR682232, CR681332, CR691686, CR719468, CR720348
Ubiquitin mediated proteolysis	CR675748, DQ333314, CR689010, CR692481, CR733188, CR642858, CR734450, CR677877, CR707479, CR705029, CR709037, CR709349
Vasopressin-regulated water reabsorption	CR636791, CR662835, CR724419, CR637627, CR639739
Two-component system	CR635019, CR635371, CR643055, CR648814, CR658583, CR669860, CR673433, CR682724, CR660669, CR661245, CR663736
Lysine degradation	CR723425, CR709540, CR701831, CR661245, CR663736, CR645894
Phenylalanine metabolism	CR732529, CR645125, CR723453, CR729335, CR690148, CR701305
Pyruvate metabolism	CR660968, CR661647, CR662152, CR658891, CR662822, CR661245, CR663736, CR659972
Amoebiasis	CR647277, CR650066, AY884300, CR634317, CR646963, CR663554, CR699150
Serotonergic synapse	CR692255, CR654007, CR682232, CR658700, CR659339, CR690365
Benzoate degradation (no map in kegg database)	CR643055, CR648814, CR658583, CR660669
Glycerolipid metabolism	CR644319, CR648141, CR638413, CR644411, CR661245, CR663736, CR659972
Endocytosis	CR711971, CR711993, CR700928, CR724916, CR681332, CR691686, CR635680, CR640946, CR724419, CR677877, CR637627, CR639739
Cell adhesion molecules (CAMs)	CR704725, CR682105, CR687443, CR689261, CR724913, CR726687, CR635680, CR640946, CR733985, CR635844, CR683269, GQ489232
Butanoate metabolism	CR642202, CR723425, CR643055, CR648814, CR658583, CR660669
Apoptosis	CR724286, CR725131, CR669860, CR673433, CR682724, CR728815
Mismatch repair	CR634694, CR701367, CR700382, CR669357
Long-term depression	CR709923, CR727660, CR664769, CR668750
Aldosterone-regulated sodium reabsorption	CR671328, CR723670, CR698822
Epstein-Barr virus infection	CR726903, CR634471, CR638539, CR653952, CR687333, CR646015, CR649796, CR715945, AM421523, CR724913, CR726687, CR675017, CR635680, CR640946, CR681987, CR660996, CR682484
Phagosome	CR673274, CR711521, CR641473, CR644425, CR652306, CR697840, CR731359, CR691625, CR734617, CR636852, CR637107, CR685881, CR690275, CR731135, CR646639, CR724913, CR726687, CR635680, CR640946, CR681473, CR706099, CR694684, CR699975
Basal transcription factors	CR664720, CR674270, CR675056, CR715945
One carbon pool by folate	CR647103, CR724758, CR640339, CR641348
Autoimmune thyroid disease	CR683499, CR690810, CR696171, CR684388, CR724913, CR726687, CR635680, CR640946, CR686842, CR693842, CR695219
Cell cycle	CR634471, CR638539, CR653952, CR726283, CR687333, CR675017, CR658694, CR707479, CR682484
beta-Alanine metabolism	CR682050, CR692581, CR661245, CR663736
Aminobenzoate degradation	CR690148, CR701305
Various types of N-glycan biosynthesis (no map in kegg database)	CR690028, CR709915, CR714940
Histidine metabolism	CR682050, CR692581, CR661245, CR663736
DNA replication	CR634694, CR701367, CR700382, CR669357
Chloroalkane and chloroalkene degradation	CR727846, CR633903, CR643055, CR648814, CR658583, CR660669, CR661245, CR663736
Colorectal cancer	CR669860, CR673433, CR682724
Phenylpropanoid biosynthesis	CR723453, CR729335
Hematopoietic cell lineage	CR726903, CR677385, CR684240, CR690685, CR661006, CR643740, CR724913, CR726687, CR733985, CR638834, CR640304
Small cell lung cancer	CR726283, CR669860, CR673433, CR682724, CR728815, CR690365
Biosynthesis of secondary metabolites (no map in kegg database)	CR638360, CR675835, CR689818, CR675118, CR727846, CR728875, CR677385, CR636779, CR731722, CR633903, CR734432, CR676040, CR728504, CR655529, CR668063, CR723425, CR685157, CR693959, CR635019, CR635371, CR666276, CR678528, CR678910, CR725552, CR646393, CR726264, CR643055, CR648814, CR658583, CR650421, CR723453, CR729335, CR660669, CR685896, CR636396, CR711458, CR715823, CR725950, CR661245, CR663736
Cyanoamino acid metabolism	CR690148, CR701305
Chagas disease (American trypanosomiasis)	CR641473, CR644425, CR652306, CR636852, CR637107, CR664769, CR668750, CR646639
VEGF signaling pathway	CR681332, CR691686, CR673493, CR690365
Amyotrophic lateral sclerosis (ALS)	CR635019, CR635371, CR733574, CR669860, CR673433, CR682724, CR728815
Glycine, serine and threonine metabolism	CR638360, CR675835, CR689818, CR655529, CR643055, CR648814, CR658583, CR660669, CR633623
Ribosome biogenesis in eukaryotes	CR703093, CR703990, CR726558, CR677560, CR643817
Maturity onset diabetes of the young	CR639855, CR650565
Nucleotide excision repair	CR634694, CR701367, CR700382, CR669357, CR707479
Synaptic vesicle cycle	CR691625, CR659411, CR731135, CR683972
NF-kappa B signaling pathway	CR648786, CR645729, CR718304, CR719468, CR720348, CR690365
Steroid biosynthesis	CR648141, CR711533, CR724054
RNA degradation	CR728875, CR719374, CR674072, CR661797, CR660968, CR661647, CR662152, CR725552, CR725950, CR666614, CR694696, CR697123, CR668373
Rheumatoid arthritis	CR691625, CR731135, CR724913, CR726687, CR718304, CR719468, CR720348
RNA transport	CR733502, CR647399, CR709129, CR715930, CR669150, CR683954, CR683586, CR670407, CR677928, CR708600, CR651203, CR664557, CR710534, CR657909, CR717419, CR726422, CR662187, CR654194
Bladder cancer	CR726283, CR654796, CR704725
Epithelial cell signaling in Helicobacter pylori infection	CR691625, CR731135, CR681332, CR691686
Toll-like receptor signaling pathway	CR648786, CR645729, CR733157
Bacterial chemotaxis (no map in kegg database)	CR661245, CR663736
Ubiquinone and other terpenoid-quinone biosynthesis	CR734432, CR666276, CR678528, CR678910, CR732529, CR726264, CR650421
Propanoate metabolism	CR675118, CR674072, CR661245, CR663736
Wnt signaling pathway	CR702024, CR664769, CR668750, CR707479, CR654194
Protein processing in endoplasmic reticulum	CR685336, CR690028, CR724286, CR725131, CR636852, CR637107, CR675026, CR675115, CR709915, CR714940, CR725503, CR646639, AM421523, CR734450, CR707479
Antigen processing and presentation	CR725752, CR685336, CR636852, CR637107, CR684388, CR646639, CR724913, CR726687, CR635680, CR640946, CR681473, CR733985, CR686842, CR693842, CR695219
Osteoclast differentiation	CR675748, DQ333314, CR689010, CR692481, CR733157
Renal cell carcinoma	CR637178, CR644956, CR685925, CR681332, CR691686, CR707479
Naphthalene degradation	CR727846, CR633903, CR643055, CR648814, CR658583, CR660669
Arachidonic acid metabolism	CR701213, CR635019, CR635371, CR654007, CR637179, CR690365
Natural killer cell mediated cytotoxicity	CR683499, CR690810, CR696171, CR635680, CR640946, CR733157
Gap junction	CR673274, CR711521, CR734617, CR685881, CR690275, CR706099, CR694684, CR699975
TGF-beta signaling pathway	CR664769, CR668750, CR658694, CR707479
Purine metabolism	CR653403, CR709129, CR715930, CR732334, CR728504, CR726283, CR636396, CR711458, CR715823, CR654932
Tuberculosis	CR725752, CR666803, CR648786, CR641473, CR644425, CR652306, CR697840, CR731359, CR656829, CR691625, CR633739, CR636689, CR637594, CR684388, CR643740, CR669860, CR673433, CR682724, CR724913, CR726687, CR677243, CR681473, CR728815, CR645729, CR681243, CR686842, CR693842, CR695219
MAPK signaling pathway	CR700928, CR709923, CR637178, CR644956, CR685925, CR681332, CR691686, CR658700, CR659339
Biosynthesis of unsaturated fatty acids (no map in kegg database)	CR652250, CR642858
Pentose and glucuronate interconversions	CR661245, CR663736, CR659972
Metabolic pathways (no map in kegg database)	CR638360, CR675835, CR689818, CR675118, CR734595, CR730174, CR644319, CR727846, CR699117, CR728875, CR701638, CR687746, CR648141, CR633874, CR720710, CR724687, CR653403, CR711533, CR726903, CR654146, CR677385, CR636779, CR731722, CR633903, CR632005, AM398834, CR652250, CR732334, CR734432, CR690028, CR676040, CR691625, CR728504, CR674072, CR655529, CR638413, CR644411, CR701213, CR683045, CR668063,…
Protein export	CR635302, CR636700, CR680254, CR663858
Retrograde endocannabinoid signaling	CR692255, CR682232, CR690365
T cell receptor signaling pathway	CR726283, CR681332, CR691686, CR733985
MAPK signaling pathway - yeast	CR681332, CR691686
Steroid hormone biosynthesis	CR652250, CR709790, CR711491
Methane metabolism	CR638360, CR675835, CR689818, CR727846, CR728875, CR633903, CR676040, CR655529, CR725552, CR643055, CR648814, CR658583, CR660669, CR725950
Bacterial secretion system (no map in kegg database)	CR677454
p53 signaling pathway	CR726283, CR669860, CR673433, CR682724, CR728815
Proteasome	CR672589, CR646015, CR649796, CR681987, CR660996, CR725556, CR726683
Bile secretion	CR647757, CR723670, CR692434, CR699719, CR709438
Glycosaminoglycan degradation	CR654146
Transcriptional misregulation in cancer	CR667105, CR701831, CR729702, CR678244, CR658700, CR659339
Base excision repair	CR715486, CR726264
Axon guidance	CR681332, CR691686, CR634623, CR733985
Retinol metabolism	CR727846, CR687746, CR724687, CR633903, CR700960, CR721888
Thiamine metabolism	CR685896, CR636396
Graft-versus-host disease	CR683499, CR690810, CR696171, CR724913, CR726687, CR635680, CR640946
Primary bile acid biosynthesis	CR727973
Type I diabetes mellitus	CR683499, CR690810, CR696171, CR724913, CR726687, CR635680, CR640946
Legionellosis	CR733502, CR733072, CR641473, CR644425, CR652306, CR695888, CR643740, CR669860, CR673433, CR682724, CR725669, CR728815
Systemic lupus erythematosus	CR647277, CR650066, CR641473, CR644425, CR652306, AY884300, CR634317, CR729702, CR724913, CR726687
Pantothenate and CoA biosynthesis	CR728504
Microbial metabolism in diverse environments (no map in kegg database)	CR638360, CR675835, CR689818, CR727846, CR728875, CR653403, CR636779, CR731722, CR633903, CR676040, CR655529, CR668063, CR685157, CR693959, CR725552, CR646393, CR643055, CR648814, CR658583, CR660669, CR636396, CR690148, CR701305, CR725950, CR661245, CR663736
Pancreatic cancer	CR726283, CR681332, CR691686
Melanoma	CR726283, CR704725
alpha-Linolenic acid metabolism	CR638413, CR644411, CR642858
Fructose and mannose metabolism	CR636779, CR731722, CR676040, CR646393, CR643055, CR648814, CR658583, CR660669, CR659972
mRNA surveillance pathway	CR709810, CR704352, CR664769, CR668750, CR717419
Allograft rejection	CR683499, CR690810, CR696171, CR724913, CR726687, CR635680, CR640946
Ascorbate and aldarate metabolism	CR661245, CR663736
Galactose metabolism	CR677385, CR659972
Spliceosome	CR647399, CR734459, CR706885, CR708477, CR709967, CR734115, CR650683
Viral myocarditis	CR724916, CR683499, CR690810, CR696171, CR669860, CR673433, CR682724, CR724913, CR726687, CR635680, CR640946
Cocaine addiction	CR684304
Glycosphingolipid biosynthesis - lacto and neolacto series	CR693289
Caffeine metabolism	CR653403
Neurotrophin signaling pathway	CR666803, CR634471, CR638539, CR653952, CR656829, CR687333, CR633739, CR636689, CR637594, CR637178, CR644956, CR685925, CR675017, CR681332, CR691686, CR677243, CR681243, CR682484
Glycerophospholipid metabolism	CR644319, CR638413, CR644411
Vitamin B6 metabolism	CR668373
Valine, leucine and isoleucine degradation	CR723425, CR661245, CR663736
Citrate cycle (TCA cycle)	CR675118, CR685157, CR693959
Fc gamma R-mediated phagocytosis	CR644319, CR681332, CR691686, CR634623
Arginine and proline metabolism	CR734595, CR730174, CR699117, CR654146, CR686144, CR695388, CR678927, CR682050, CR692581, CR690148, CR701305, CR661245, CR663736
Adherens junction	AY884300, CR634317, CR704725, CR681332, CR691686
Cholinergic synapse	CR692255, CR682232
Proximal tubule bicarbonate reclamation	CR723670, CR692434, CR699719, CR709438
Fatty acid elongation	CR652250, CR723425
Endometrial cancer	CR704725
Pathways in cancer	CR656953, CR734930, CR685336, CR726283, CR704725, CR669860, CR673433, CR682724, CR681332, CR691686, CR649677, CR733184, CR707479, CR690365
Morphine addiction	CR700928, CR692255, CR682232
Alanine, aspartate and glutamate metabolism	CR654146, CR655529
Meiosis - yeast	CR704352, CR664769, CR668750
ECM-receptor interaction	CR654190, CR645877, CR633741
Cell cycle - yeast	CR664769, CR668750, CR707479
mTOR signaling pathway	CR729668, CR640030
Endocrine and other factor-regulated calcium reabsorption	CR723670
Fatty acid metabolism	CR727846, CR633903, CR723425, CR661245, CR663736
NOD-like receptor signaling pathway	CR685336, CR693388
Oxidative phosphorylation	CR720710, CR632005, CR691625, CR683399, CR649858, CR655820, CR658242, CR693329, CR731135, CR712995, CR707029, CR677866, CR636396, CR641871, CR647147, CR648543, CR649076, CR657457
Riboflavin metabolism	CR635753
Ether lipid metabolism	CR644319
RIG-I-like receptor signaling pathway	CR635015
Non-small cell lung cancer	CR726283
Primary immunodeficiency	CR726264, CR733985
Prion diseases	CR647277, CR650066, CR691582, CR640030
Styrene degradation	CR690148, CR701305
Toxoplasmosis	CR669860, CR673433, CR682724, CR724913, CR726687, CR632159, CR633015
Parkinson's disease	CR685032, CR720710, CR632005, CR683399, CR649858, CR655820, CR658242, CR720780, CR693329, CR669860, CR673433, CR682724, CR712995, CR707029, CR632159, CR633015, CR728815, CR734450, CR677866, CR641871, CR647147, CR648543, CR705029, CR709037, CR709349, CR649076, CR657457
SNARE interactions in vesicular transport	CR655005
Bacterial invasion of epithelial cells	CR724916, CR723600, CR704725, CR681332, CR691686
Intestinal immune network for IgA production	CR724913, CR726687, CR718304
Vibrio cholerae infection	CR691625, CR675026, CR675115, CR731135
Oocyte meiosis	CR666803, CR634471, CR638539, CR653952, CR656829, CR687333, CR633739, CR636689, CR637594, CR704352, CR664769, CR668750, CR675017, CR677243, CR681243, CR707479, CR682484
Glutamatergic synapse	CR692255, CR682232
Neuroactive ligand-receptor interaction	AY374503, CR666268, CR636791, CR730492, CR713541
Circadian rhythm - mammal	CR707479
Malaria	CR643740, CR635844
Collecting duct acid secretion	CR692434, CR731135
Amino sugar and nucleotide sugar metabolism	CR677385, CR635019, CR635371
Glycolysis / Gluconeogenesis	CR638360, CR675835, CR689818, CR727846, CR728875, CR636779, CR731722, CR633903, CR676040, CR668063, CR725552, CR646393, CR725950, CR661245, CR663736
Thyroid cancer	CR656953, CR734930, CR704725, CR733184
Phototransduction	CR666803, CR692698, CR700928, CR656829, CR696818, CR633739, CR636689, CR637594, CR681658, CR682000, CR685149, CR677243, CR681539, CR681860, CR681243, CR691417
Leishmaniasis	CR733502, CR641473, CR644425, CR652306, CR643740, CR724913, CR726687, CR690365
Phenylalanine, tyrosine and tryptophan biosynthesis (no map in kegg database)	CR636779, CR731722, CR646393, CR685896
Alzheimer's disease	CR720710, CR666803, CR632005, CR684304, CR656829, CR724286, CR725131, CR668063, CR633739, CR636689, CR637594, CR683399, CR649858, CR655820, CR658242, CR693329, AM421523, CR669860, CR673433, CR682724, CR712995, CR677243, CR707029, CR728815, CR677866, CR641871, CR647147, CR648543, CR681243, CR649076, CR657457
Sulfur relay system	CR685896
Salmonella infection	CR648786, CR681332, CR691686, CR645729
Pyrimidine metabolism	CR678183, CR654796, CR650121, CR686227
Glyoxylate and dicarboxylate metabolism	CR655529
Insulin signaling pathway	CR701159, CR675748, DQ333314, CR666803, CR656829, CR676040, CR633739, CR636689, CR637594, CR704352, CR689010, CR692481, CR677243, CR681243, CR640030, CR693090
Inositol phosphate metabolism	CR693090
Metabolism of xenobiotics by cytochrome P450	CR727846, CR633903, CR638885, CR649677
Arrhythmogenic right ventricular cardiomyopathy (ARVC)	AY884300, CR721204, CR634317
Asthma	CR724913, CR726687
Chronic myeloid leukemia	CR726283
Progesterone-mediated oocyte maturation	CR685336
Pentose phosphate pathway	CR636779, CR731722, CR676040, CR646393, CR636396
Porphyrin and chlorophyll metabolism	CR643722, CR638406, CR633965, CR646583, CR658073
Huntington's disease	CR685032, CR720710, CR632005, CR683399, CR635019, CR635371, CR649858, CR655820, CR658242, CR720780, CR693329, CR669860, CR673433, CR682724, CR712995, CR707029, CR632159, CR633015, CR728815, CR677866, CR641871, CR647147, CR648543, CR649076, CR657457
Sulfur metabolism (no map in kegg database)	CR636779, CR731722, CR646393
Prostate cancer	CR685336, CR649677
Glutathione metabolism	CR635019, CR635371, CR649677
Drug metabolism - cytochrome P450	CR727846, CR633903, CR649677
Staphylococcus aureus infection	CR641473, CR644425, CR652306, CR654950, CR634914, CR725173, CR724913, CR726687, CR635844, CR725038
Nicotinate and nicotinamide metabolism	CR726903, CR697193
Influenza A	CR685032, CR675748, DQ333314, CR666268, CR689010, CR692481, CR720780, AM421523, CR669860, CR673433, CR682724, CR724913, CR726687, CR733157, CR713541
Complement and coagulation cascades	CR638804, CR644009, CR645148, CR654829, CR647277, CR650066, CR641473, CR644425, CR652306, CR684240, CR690685, CR661006, CR654950, CR634914, CR725173, CR643740, CR649567, CR678244, CR640777, CR637737, CR634912, CR638137, CR638834, CR640304, AJ544914, CR721396, CR639744
Long-term potentiation	CR666803, CR656829, CR633739, CR636689, CR637594, CR704352, CR637178, CR644956, CR685925, CR677243, CR658623, CR681243
Olfactory transduction	CR666803, CR692698, CR700928, CR656829, CR633739, CR636689, CR637594, CR677243, CR681539, CR681860, CR681243, CR691417
Dopaminergic synapse	CR666803, CR700928, CR656829, CR692255, CR633739, CR636689, CR637594, CR704352, CR682232, CR664769, CR668750, CR677243, CR681243, CR691576
Alcoholism	CR692507, CR666803, CR656829, CR692255, CR633739, CR636689, CR637594, CR704352, CR659059, CR682232, CR729702, CR677243, CR681243
Salivary secretion	CR726903, CR666803, CR656829, CR730821, CR647456, CR723670, CR633739, CR636689, CR637594, CR643722, CR677243, CR681243
Shigellosis	CR723600, CR681332, CR691686
Carbon fixation in photosynthetic organisms	CR636779, CR731722, CR676040, CR646393
Starch and sucrose metabolism	CR643722
GnRH signaling pathway	CR666803, CR656829, CR633739, CR636689, CR637594, CR645877, CR681332, CR691686, CR677243, CR633741, CR681243
Measles	CR723877, CR726283, AM421523, CR733157
Mineral absorption	CR647757, CR723670, CR638406, CR633965
Tight junction	CR657564, CR678268, CR665402, CR726283, AY884300, CR665816, CR672045, CR639066, CR730543, CR731436, CR723600, CR634317, CR682105, CR687443, CR689261, CR664769, CR668750, CR681332, CR691686, CR674065, CR683269, CR697374, CR657158, CR658651, CR662726
Focal adhesion	CR657564, CR654190, CR678268, CR665402, CR724916, AY884300, CR665816, CR672045, CR639066, CR730543, CR731436, CR704352, CR645877, CR637178, CR644956, CR685925, CR634317, CR681332, CR691686, CR658623, CR674065, CR633741, CR657158, CR658651, CR662726
HTLV-I infection	CR685032, CR726283, CR636852, CR637107, CR720780, CR646639, CR724913, CR726687, CR635680, CR640946
Tyrosine metabolism	CR727846, CR633903, CR732529
Leukocyte transendothelial migration	CR657564, CR678268, CR665402, AY884300, CR665816, CR672045, CR639066, CR730543, CR731436, CR637178, CR644956, CR685925, CR634317, CR682105, CR687443, CR689261, CR681332, CR691686, CR674065, CR683269, CR657158, CR658651, CR662726
Phosphatidylinositol signaling system	CR666803, CR656829, CR633739, CR636689, CR637594, CR677243, CR681243, CR693090
Pancreatic secretion	CR648141, CR726903, CR666268, CR723670, CR692434, CR728114, CR643722, CR637178, CR644956, CR685925, CR723520, CR673493, CR709438, CR635840, CR713541
Pertussis	CR666803, CR641473, CR644425, CR652306, CR656829, CR633739, CR636689, CR637594, CR677243, CR634623, CR681243
Plant-pathogen interaction	CR666803, CR685336, CR656829, CR633739, CR636689, CR637594, CR677243, CR681243
Glioma	CR666803, CR656829, CR726283, CR633739, CR636689, CR637594, CR677243, CR681243
Cysteine and methionine metabolism	CR636779, CR731722, CR646393, CR633623
Vascular smooth muscle contraction	CR666803, CR656829, CR726995, CR709923, CR633739, CR636689, CR637594, CR704352, CR677243, CR658623, CR681243
Amphetamine addiction	CR666803, CR656829, CR633739, CR636689, CR637594, CR704352, CR677243, CR681243
Melanogenesis	CR666803, CR656829, CR633739, CR636689, CR637594, CR677243, CR681243
Regulation of actin cytoskeleton	CR657564, CR678268, CR665402, AY884300, CR665816, CR672045, CR639066, CR709923, CR730543, CR731436, CR704352, CR634317, CR639310, CR681332, CR691686, CR634623, CR658623, CR674065, CR649480, CR684247, CR685125, CR657158, CR658651, CR662726
Nitrogen metabolism	CR692434
Fat digestion and absorption	CR644319, CR648141, CR724004, CR730938, CR653277, CR640173, CR649421, CR649713, CR646442, CR729214
Vitamin digestion and absorption	CR724004, CR730938, CR653277, CR640173, CR649421, CR649713, CR646442, CR729214, CR721888
Gastric acid secretion	CR666803, CR656829, CR723670, CR633739, CR636689, CR637594, CR692434, CR677243, CR681243
Phototransduction - fly	CR666803, CR656829, CR633739, CR636689, CR637594, CR677243, CR681243
African trypanosomiasis	CR724004, CR730938, CR653277, CR640173, CR649421, CR649713, CR646442, CR729214
Calcium signaling pathway	CR685032, CR726903, CR666803, CR656829, CR633739, CR636689, CR637594, CR657508, CR658198, CR659936, CR727660, CR720780, CR677243, CR632159, CR633015, CR681243
PPAR signaling pathway	CR724004, CR635675, CR730938, CR653277, CR640173, CR649421, CR649713, CR646442, CR729214, CR642858, CR633964, CR647052, CR653750
Protein digestion and absorption	CR666268, CR723670, CR728114, CR723520, CR635840, CR713541
Aminoacyl-tRNA biosynthesis	CR683045, CR660968, CR661647, CR662152, CR677454, CR726264, CR690650, CR642122, CR686085, CR696159
ABC transporters	CR711546, CR711971, CR711993, CR683045, CR677454, CR690650, CR678927, CR686085, CR696159
Ribosome	CR633785, CR633803, CR634460, CR651307, CR669069, CR667861, CR683045, CR660979, CR710705, CR712964, CR713914, CR639064, CR636277, CR689971, CR697448, CR725716, CR684996, CR696871, CR690650, CR723197, CR710183, CR716123, CR711774, CR722554, CR641141, CR648348, CR682151, CR641977, CR666733, CR721621, CR686085, CR696159, CR705656, CR706181, CR710547, CR668373, CR639149
Cardiac muscle contraction	CR656908, CR656953, CR734930, CR720710, CR657564, CR678268, CR665402, CR731805, CR730610, CR665478, CR665816, CR672045, CR639066, CR723670, CR730543, CR731436, CR672345, CR658315, CR658464, CR658731, CR712995, CR677243, CR732695, CR707029, CR677866, CR691605, CR641871, CR647147, CR648543, CR674065, CR681243, CR649076, CR657457, CR657158, CR658651, CR662726
Dilated cardiomyopathy	CR656908, CR656953, CR734930, CR657564, CR678268, CR665402, CR731805, CR730610, CR665478, CR665816, CR672045, CR639066, CR730543, CR731436, CR672345, CR658315, CR658464, CR658731, CR677243, CR732695, CR691605, CR680572, CR674065, CR681243, CR657158, CR658651, CR662726
Hypertrophic cardiomyopathy (HCM)	CR656908, CR656953, CR734930, CR657564, CR678268, CR665402, CR731805, CR730610, CR665478, CR665816, CR672045, CR639066, CR730543, CR731436, CR672345, CR658315, CR658464, CR658731, CR677243, CR732695, CR691605, CR680572, CR674065, CR681243, CR640030, CR657158, CR658651, CR662726
