# Supplementary material for: Differential Expression Profiling of Spleen MicroRNAs in Response to Two Distinct Type II Interferons in Tetraodon nigroviridis
Source: PLoS One. 2014 May 6;9(5):e96336. doi: 10.1371/journal.pone.0096336 (PMC4011704; doi:10.1371/journal.pone.0096336)
Supplement: Table S7 — Predicted mRNA targets of the differentially expressed miRNAs. (XLS) [file pone.0096336.s007.xls]

## Sheet: Con VS IFNr1
miRNA	predicted targets(Top 3)
miR-2426	CR661145,CR669012,CR679239
miR-2888	CR648846,CR654973,CR716733
miR-5113	CR692365,CR711264,CR671328
miR-2137	CR696763,CR660745,CR684238
miR-6126	CR721408,CR730174,CR696084
miR-6088	CR708750,CR710963,CR644319
miR-1227	CR695583,CR636716,CR639427
miR-4611	CR711999,CR707077,CR667454
miR-2958	CR709699,CR726730,CR707079
miR-6519	CR668811,CR721384,CR697653
miR-142-3p	CR712740,CR712740,CR661705
miR-181d	CR711546,CR711971,CR711993
miR-1956	CR723028,CR717104,CR718002
miR-1275	CR633785,CR633803,CR634460
miR-204	CR711893,CR723537,CR724061
miR-1345	CR708836,CR722294,CR707977
miR-3183	CR713673,CR720246,CR724643
miR-4926	CR711248,CR716458,CR716511
miR-1623	CR727714,CR639685,CR640856
miR-100a-3p	CR685082,CR709366,CR664854
miR-4644	CR657776,CR674703,CR720131
miR-3475	CR703485,CR648828,CR658316
miR-669	CR687746,CR675748,DQ333314
miR-5739	CR705766,CR680509,CR675629
miR-3858-5p	CR715911,CR682772,CR690350
miR-142b-5p	CR731771,CR732645,CR731771
miR-6098	CR657770,CR672367,CR680089
miR-4455	CR726036,CR726694,CR729544
miR-31b	CR642294,CR710090,CR724743
miR-15b-5p	CR699849,CR705811,CR705873
miR-31-5p	CR675955,CR698616,CR721323
miR-4589	CR705700,CR706346,CR732170
miR-3060-5p	CR696042,CR657287,CR687690
miR-211-3p	CR676882,CR675020,CR720246
miR-1696	CR658066,CR634623,CR642130
miR-279-3p	CR702704,CR633218,CR635360
miR-317	CR690030,CR639783,CR683279
miR-1369	CR682284,CR635603,CR651655
miR-4667	CR661687,CR663460,CR670970
miR-320b	CR664643,CR709638,CR707169
miR-3921	CR711774,CR728902,CR642939
miR-3759	CR633874,CR638504,CR638544
miR-1343-5p	CR694630,CR681721,CR682162
miR-235a	CR637467,CR691598,CR698597
miR-6606-5p	CR720710,CR724687,CR634403
miR-4690-3p	CR661790,CR663827,CR673882
miR-2375	CR714187,CR728403,CR726044
miR-1268	CR725237,CR728822,CR708930
miR-1273e	CR656482,CR637750,CR661738
miR-1813	CR633963,CR636232,CR637374
miR-296-5p	CR688512,CR684408,CR702055
miR-3775	CR733072,CR731516,CR711533
miR-184b	CR692507,CR654146,CR690300
miR-1765	CR663117,CR674439,CR687574
miR-1407	CR705174,CR707493,CR715864
miR-4489	CR725752,CR644765,CR726903
miR-1682	CR733881,CR723493,CR717415
miR-6567-3p	CR685707,CR700443,CR700536
miR-1762	CR724447,CR678183,CR715069
miR-922	CR705961,CR707126,CR683672
miR-3186-3p	CR719039,CR714137,CR715748
miR-3620-3p	CR663957,CR723500,CR724342
miR-4695-5p	CR690724,CR700343,CR729034
miR-142b	CR637397,CR639442,CR645259
miR-2962-5p	CR683936,CR660507,CR661679
miR-650c	CR697738,CR664036,CR706511
miR-31a-5p	CR702544,CR705160,CR714243
miR-1371	CR722202,CR654146,CR689603
miR-4090-3p	CR677272,CR632736,CR633093
miR-2b	CR651829,CR651829,CR713554
miR-6681-5p	CR647277,CR650066,CR694041
miR-4293	CR705474,CR706091,CR706094
miR-1224-5p	CR677385,CR708029,CR718513
miR-3132	CR715229,CR713614,CR660763
miR-100a-5p	CR707984,CR718793,GQ489230
miR-3653	CR681012,CR718176,CR690565
miR-4183-5p	CR650014,CR647171,CR658347
miR-129b-5p	CR645467,CR709129,CR715930
miR-222-5p	CR699103,CR730825,CR729656
miR-6050	CR689923,CR648575,CR721409
miR-2388-3p	CR712237,CR701444,CR686759
miR-4430	CR635217,CR657280,CR658532
miR-2021-5p	CR646875,CR648786,CR667861
miR-147	CR718750,CR707873,CR666672
miR-2539-3p	CR706230,CR685287,CR634710
miR-967-5p	CR709118,CR710650,CR712249
miR-1419d-5p	CR661105,CR663671,CR666135
miR-6528	CR711985,CR717077,CR701722
miR-328-5p	CR633903,CR714091,CR642583
miR-4632-5p	CR648405,CR712713,CR714778
miR-3605	CR681462,CR702497,CR730083
miR-4298	CR714284,CR717725,CR636254
miR-1268b	CR642978,CR657762,CR661825
miR-492	CR662980,CR718528,CR685336
miR-16c-3p	CR708285,CR706722,CR733184
miR-275-3p	CR731805,CR731805,CR632005
miR-71a	CR635955,CR639013,CR663898
miR-281-5p	CR724916,CR643983,CR650805
miR-650b	CR668752,CR652250,CR699930
miR-1894-5p	CR732334,CR734432,CR723651
miR-1653	CR682749,CR689939,CR697116
miR-320c	CR713116,CR709209,CR714360
miR-584	CR647467,CR652454,CR681940
miR-877-5p	CR712083,CR733159,CR680272
miR-449d	CR676040,CR730356,CR681802
miR-4732-5p	CR697576,CR643779,CR716782
miR-1196-3p	CR728504,CR720555,CR723404
miR-2993	CR672308,CR673443,CR674885
miR-146a-5p	CR665478,CR703614,CR705084
miR-738	CR646642,CR674072,CR696818
miR-4487	CR707618,CR636882,CR649625
miR-1421ah-5p	CR681549,CR682567,CR683821
miR-1273f	CR731665,CR692218,CR684573
miR-191-5p	CR650303,CR653255,CR716403
miR-1228	CR667332,CR673954,CR728324
miR-748-3p	CR708888,CR728738,CR729500
miR-466i-5p	CR710504,CR703827,CR726283
miR-4048-3p	CR706966,CR709914,CR667398
miR-1600	CR715324,CR688288,CR693548
miR-4459	CR687333,CR668302,CR710953
miR-3198	CR656959,CR684240,CR690685
miR-2381	CR705658,CR706139,CR713217
miR-4101-3p	CR689254,CR640894,AM087015
miR-1894-3p	CR663981,CR729648,CR717609
miR-1611	CR731040,CR732109,CR733631
miR-29d-3p	CR730821,CR730821,CR642202
miR-4463	CR687942,CR723409,CR726186
miR-4769-5p	CR725831,CR729212,CR732383
miR-2411	CR660862,CR662614,CR682554
miR-3662	CR684760,CR654490,CR723672
miR-4458	CR690316,CR658926,CR694552
miR-667-5p	CR685125,CR686930,CR690042
miR-4690-5p	CR664606,CR673290,CR724164
miR-191-3p	CR661553,CR734312,CR648164
miR-3208	CR683586,CR721204,CR727174
miR-2265	CR646348,CR698935,CR665627
miR-78	CR692438,CR724755,CR725196
miR-3957	CR720007,CR727698,CR709802
miR-3897-3p	CR716771,CR717296,CR686063
miR-3792	CR705244,CR715194,CR715512
miR-4024-5p	CR712776,CR730271,CR704304
miR-2126	CR671669,CR672638,CR683377
miR-484	CR676188,CR727597,CR709976
miR-2965	CR734617,CR632087,CR633834
miR-1716	CR727410,CR729077,CR700408
miR-126	CR665816,CR672045,CR689148
miR-4110-5p	CR683768,CR721840,CR652754
miR-2493-5p	CR653083,CR714405,CR655021
miR-5359-5p	CR712620,CR675370,CR701397
miR-4289	CR708105,CR659411,CR706510
miR-4051-3p	CR631190,CR631489,CR631929
miR-2371	CR722277,CR726231,CR728113
miR-3835-5p	CR637749,CR719416,CR681029
miR-1834-5p	CR683399,CR646015,CR649796
miR-17	CR670407,CR685285,CR711765
miR-4018b-5p	CR712926,CR713131,CR638408
miR-3154	CR661006,CR643669,CR649618
miR-3141	CR670382,CR677834,CR664249
miR-1790	AY374494,CR710705,CR712964
miR-20b-3p	CR695888,CR636347,CR640714
miR-10-3p	CR731081,CR731081,CR707758
miR-92e-5p	CR707559,CR708381,CR692434
miR-4138-5p	CR657655,CR660688,CR676240
miR-4268	CR660968,CR661647,CR662152
miR-2997-3p	CR707716,CR728062,CR733097
miR-1680-3p	CR706765,CR648141,CR715079
miR-1599	CR729314,CR732337,CR686041
miR-2401	CR727973,CR693922,CR695882
miR-4462	CR694025,CR728608,CR734792
miR-1648-3p	CR658906,CR643220,CR723525
miR-296	CR635955,CR639013,CR663898
miR-4185-5p	CR682921,CR694586,CR656994
miR-92c-5p	CR657913,CR664543,CR720401
miR-6527	CR706095,CR707232,CR712587
miR-196c-5p	CR683499,CR690810,CR696171
miR-1268a	CR718662,CR717901,CR713149
miR-2898	CR666223,CR699282,CR723497
miR-1553-3p	CR642184,CR642294,CR638415
miR-4014-3p	CR712149,CR682848,CR716348
miR-4120-5p	CR705880,CR709710,CR714738
miR-23-5p	CR705981,CR714995,CR719692
miR-5452-5p	CR657163,CR656827,CR660025
miR-767-5p	CR645877,CR678117,CR687123
miR-4716-3p	CR632154,CR655267,CR661329
miR-4102-3p	CR647212,CR648302,CR651495
miR-147-3p	CR707873,CR718750,CR666672
miR-753c	CR643722,CR645071,CR648811
miR-3526	CR685881,CR690275,CR707706
miR-2900	CR684435,CR689245,CR703265
miR-4516	CR683394,CR684329,CR684396
miR-5114	CR700383,CR730579,CR714241
miR-1247-3p	EF195753,CR728597,CR681327
miR-1254	CR711284,CR723061,CR733188
miR-2770-5p	CR634914,CR636824,CR657237
miR-6583-5p	CR712135,CR657627,CR673729
miR-2723	CR710507,CR718171,CR729477
miR-2428	CR720115,CR654796,CR707936
miR-4758-5p	CR636083,CR661017,CR688965
miR-35-3p	CR672693,CR643388,CR724269
miR-1421b-3p	CR720780,CR667105,CR704725
miR-1763	CR690650,CR726373,CR727017
miR-6552-3p	CR690397,CR729702,CR719034
miR-1759	CR718204,CR706467,CR707061
miR-4539	CR710978,CR713222,CR718924
miR-4741	CR733574,CR674801,CR680205
miR-23a-5p	CR652626,CR639259,CR650303
miR-4672	CR710183,CR716123,CR692496
miR-5412-5p	CR657239,CR708395,CR708528
miR-4003c-5p	CR672007,CR714492,CR715076
miR-2389	CR727934,CR712065,CR674444
miR-4092-5p	CR652710,CR730492,CR733570
miR-2899	CR731135,CR725503,CR709751
miR-6626-5p	CR708600,CR684822,CR689985
miR-132-3p	CR728070,CR728070,CR634634
miR-1228-5p	CR719400,CR730701,CR726472
miR-375b-3p	CR699647,CR713718,CR734170
miR-920	CR711369,CR710216,CR712297
miR-993a-5p	CR638406,CR651203,CR664557
miR-6619-5p	CR714374,CR710789,CR709759
miR-4935	CR718465,CR639949,CR657080
miR-764-5p	CR681666,CR681689,CR681876
miR-6368	CR717378,CR717926,CR704315
miR-6646-3p	CR732554,CR720544,CR636040
miR-33-2-3p	CR675370,CR701397,CR646639
miR-101a-5p	CR686480,CR700469,CR686480
miR-4321	CR728116,CR708988,CR714101
miR-9-3p	CR687231,CR709562,CR687802
miR-4753-5p	CR718866,CR654007,CR722309
miR-6657-3p	CR654356,CR655744,CR683404
miR-1841	CR690959,CR708526,CR708076
miR-5872	CR706618,CR714083,CR633965
miR-3194-5p	CR691198,CR716461,CR716990
miR-881-3p	CR692686,CR719818,CR682747
miR-19a	CR701408,CR679545,CR650421
miR-3879-5p	CR715802,CR679924,CR681224
miR-107b	CR701211,CR712995,CR669453
miR-124b-3p	CR731452,CR719075,CR710220
miR-2436-3p	CR678863,CR641084,CR727059
miR-3488	CR709250,CR683196,CR686503
miR-4303	CR656851,CR657886,CR663751
miR-4526	CR638065,CR723570,CR709806
miR-2278	CR663161,CR664156,CR664710
miR-595	CR705483,CR714012,CR715097
miR-3192	CR686144,CR695388,CR711072
miR-6165	CR729165,CR727903,CR710953
miR-346	CR669860,CR700430,CR690320
miR-150-3p	CR714361,CR649567,CR674174
miR-2192	CR723639,CR642637,CR649767
miR-202-3p	CR732695,CR645900,CR670276
miR-3794	CR733095,CR641064,CR718649
miR-299b-3p	CR700548,CR700960,CR708095
miR-466f-3p	CR655021,CR655021,CR715486
miR-3575	CR670639,CR695187,CR678244
miR-6000a-3p	CR634306,CR675314,CR707839
miR-6570-3p	CR693289,CR658891,CR662822
miR-4434	CR734382,CR717378,CR717926
miR-4032-5p	CR693206,CR662067,CR654197
miR-2017-5p	CR725669,CR718560,CR673238
miR-6492	CR710679,CR705197,CR712434
miR-2449	CR682221,CR640777,CR648055
miR-1842	CR646774,CR689526,CR705183
miR-1255a	CR727130,CR705431,CR709447
miR-4185-3p	DQ013062,CR659308,CR667351
miR-1694	CR721036,CR632159,CR633015
miR-2974	CR710798,CR711469,CR645206
miR-130b-5p	CR661811,CR646400,CR700118
miR-4468	CR696975,CR709381,CR641827
miR-2415-5p	CR640399,CR656880,CR729032
miR-6556-5p	CR705711,CR706630,CR707052
miR-615	CR718482,CR704826,CR712284
miR-1910	CR734450,CR680114,CR685896
miR-604	CR719276,CR713616,CR691605
miR-745a	CR658131,CR719480,CR656325
miR-6608-5p	CR706512,CR718565,CR651535
miR-5106	CR702391,CR706591,CR708358
miR-33-5p	CR659162,CR659945,CR661801
miR-3652	CR709991,CR733985,CR700347
miR-206	CR729668,CR722541,CR729668
miR-1554	CR635844,CR712059,CR635170
miR-3656	CR686375,CR711468,CR734299
miR-192-5p	CR688389,CR688389,CR681246
miR-665-3p	CR668475,CR693920,CR714422
miR-3584-5p	CR725349,CR730538,CR633643
miR-678	CR705662,CR711389,CR726195
miR-145b	CR656964,CR661550,CR669728
miR-466i-3p	CR655021,CR715486,CR657909
miR-30f	CR641197,CR643249,CR645333
miR-352	CR643646,CR655594,CR717347
miR-2020-3p	CR688434,CR665534,CR668649
miR-966-5p	CR676773,CR714740,CR728466
miR-1381-3p	CR726211,CR717421,CR726958
miR-6632-5p	CR690813,CR695886,CR716485
miR-6418-5p	CR667603,CR684858,CR723208
miR-4504	CR646339,CR668310,CR687570
miR-4806-3p	CR635485,CR710780,CR731606
miR-3150b-3p	CR700439,CR679954,CR689734
miR-3962	CR635509,CR636290,CR641275
miR-101-5p	CR646456,CR674529,CR724419
miR-1253	CR729156,CR690900,CR707418
miR-130a-3p	CR730303,CR708764,CR717304
miR-16b-3p	CR676785,CR733184,CR733184
miR-1237-5p	CR674737,CR730170,CR690849
miR-4419b	CR727064,CR734995,CR734359
miR-1349	CR633589,CR633598,CR633664
miR-2489	CR695651,CR695957,CR683269
miR-1782	CR641977,CR726422,CR712001
miR-1764-5p	CR709610,CR710786,CR684169
miR-631	CR689693,CR680105,CR730096
miR-1410	CR668067,CR680466,CR689225
miR-5737-3p	CR666733,CR721621,CR660917
miR-4962-3p	CR700774,CR671303,CR691028
miR-4447	CR683404,CR727767,CR711931
miR-2982	CR705884,CR685965,CR723445
miR-2324	CR709318,CR709318,CR661904
miR-184	CR691119,CR691119,CR710939
miR-2999	CR683379,CR686085,CR696159
miR-1565	CR710004,CR633741,CR634643
miR-1421ag-5p	CR716138,CR712713,CR729823
miR-6491	CR658694,CR675481,CR715817
miR-2374	CR682725,CR685571,CR686967
miR-3665	CR659194,CR662333,CR681046
miR-276a-3p	CR706264,CR706264,CR658436
miR-4830c	CR709391,CR637743,CR666284
miR-638	CR717192,CR661478,CR714945
miR-989b	CR716566,CR650014,CR653947
miR-2304	CR687942,CR723409,CR726186
miR-20a-1-3p	CR710647,CR710647,CR650308
miR-4156-3p	CR644236,CR648982,CR672003
miR-4737	CR697738,CR718834,CR660901
miR-4484	CR640030,CR689448,CR693061
miR-3533	CR635873,CR655576,CR695286
miR-5940	CR694471,CR713174,CR717907
miR-1228-3p	CR710795,CR718877,CR658683
miR-669c-5p	CR711211,CR713146,CR688271
miR-451b	CR671928,CR696987,CR698251
miR-1470	CR724054,CR725950,CR728494
miR-3654	CR707505,CR709844,CR718630
miR-320d	CR709209,CR714360,CR645001
miR-499a	CR709130,CR654680,CR652546
miR-275	CR633820,CR643393,CR648049
miR-995-3p	CR708561,CR708561,CR647379
miR-6314	CR660767,CR674565,CR659302
miR-276-3p	CR658436,CR667304,CR672113
miR-1287	CR691576,CR707625,CR710389
miR-5440	CR705029,CR709037,CR709349
miR-1384	CR661594,CR733326,CR734459
miR-1614-3p	CR713732,CR718470,CR709356
miR-5130	CR644869,CR717152,CR734281
miR-4728-5p	CR660507,CR661679,CR679385
miR-6059	CR665386,CR631161,CR631405
miR-4169-3p	CR724934,CR634243,CR635425
miR-2474	CR662303,CR675021,CR698127
miR-2892	CR637737,CR686155,CR702894
miR-1649-5p	AJ575617,CR710122,CR703321
miR-4028-3p	CR718304,CR661245,CR663736
miR-2206-3p	CR731439,CR711183,CR633898
miR-2441	CR697374,CR646963,CR663554
miR-4535	CR686575,CR725803,CR726289
miR-2467-3p	CR674073,CR685091,CR692255
miR-263a-5p	CR684831,CR693962,CR698019
miR-2369	CR678119,CR664857,CR680189
miR-6614-3p	CR643024,CR663683,CR667012
miR-184-3p	CR711299,CR711299,CR635885
miR-6588-3p	CR663858,CR665656,CR668542
miR-1412	CR705484,CR695852,CR710953
miR-4327	CR638737,CR708751,CR709893
miR-4825-5p	CR648902,CR652332,CR663662
miR-1903	CR719779,CR647258,CR653808
miR-3940-5p	CR667211,CR683562,CR687435
miR-4776-5p	CR691417,CR691493,CR716998
miR-4436a	CR634831,CR638477,CR639269
miR-650d	CR655573,CR654472,CR686763
miR-1718	CR664258,CR728494,CR734168
miR-648	CR710536,CR696145,CR697508
miR-1260a	CR659972,CR676057,CR682080
miR-1753	CR715010,CR719468,CR720348
miR-2360	CR640958,CR734163,CR685112
miR-2226-5p	CR722415,CR675962,CR661105
miR-5010-5p	CR712028,CR710953,CR696120
miR-4767	CR638155,CR654586,CR724257
miR-4261	CR637857,CR638122,CR642623
miR-6124	CR639129,CR641370,CR643050
miR-34-5p	CR707379,CR715824,CR707379
miR-27a	CR657158,CR658651,CR662726
miR-191	CR650303,CR653255,CR684272
miR-718	CR695508,CR711901,CR696280
miR-1649-3p	CR701432,CR703210,CR640560
miR-1260	CR647903,CR641867,CR636092
miR-4674	CR685060,CR646583,CR658073
miR-34	CR707379,CR715824,CR691976
miR-3842-5p	CR701389,CR708597,CR693347
miR-4701-3p	CR649106,CR705458,CR711102
miR-4112-3p	CR673538,CR705747,CR685103
miR-1199-3p	CR643171,CR657269,CR662679
miR-4706	CR696949,CR666802,CR631263

## Sheet: Con VS IFNr2
miRNA	predicted targets(Top 3)
miR-223-5p	CR639427,CR663528,CR664448
miR-2426	CR661145,CR669012,CR679239
miR-2888	CR648846,CR654973,CR716733
miR-3739	CR733502,CR675118,CR734595
miR-4707-5p	CR645950,CR645950,CR734292
miR-2137	CR696763,CR660745,CR684238
miR-1227	CR646181,CR668959,CR669377
miR-6519	CR668811,CR721384,CR697653
miR-4611	CR711999,CR707077,CR646642
miR-2462	CR701159,CR685032,CR675704
miR-1956	CR724466,CR725053,CR703181
miR-6133	CR708070,CR699117,CR706201
miR-4299	CR727846,CR705758,CR707118
miR-204	CR711893,CR723537,CR724061
miR-456	CR697255,CR723419,CR728281
miR-28	CR734930,CR655549,CR714935
miR-3183	CR713673,CR720246,CR724643
miR-100a-3p	CR685082,CR709366,CR664854
miR-2127	CR709759,CR700945,CR707568
miR-3135a	CR707026,CR708456,CR710203
miR-3475	CR723129,CR707840,CR718710
miR-669	CR642126,CR697220,CR652283
miR-5187-5p	CR638804,CR644009,CR644524
miR-5739	CR705766,CR680509,CR675629
miR-3858-5p	CR715911,CR682772,CR690350
miR-702-5p	CR710536,CR719374,CR671375
miR-4116-5p	CR707714,CR718059,CR717000
miR-6098	CR657770,CR672367,CR680089
miR-4455	CR726036,CR726694,CR729544
miR-15b-5p	CR699849,CR705811,CR705873
miR-4589	CR705700,CR706346,CR732170
miR-3060-5p	CR696042,CR657287,CR687690
miR-211-3p	CR676882,CR675020,CR669221
miR-1696	CR658066,CR652379,CR714766
miR-279-3p	CR702704,CR633218,CR635360
miR-317	CR637341,CR683352,CR703128
miR-1839	CR648141,CR651307,CR669069
miR-1369	CR673168,AB212814,CR712926
miR-2464-3p	CR634320,CR636347,CR640714
miR-4667	CR689126,CR709485,CR696798
miR-320b	CR665636,CR664643,CR709638
miR-3921	CR711774,CR728902,CR642939
miR-431	CR725831,CR727817,CR729212
miR-4634	CR634694,CR701367,CR700382
miR-1343-5p	CR694630,CR681721,CR682162
miR-4690-3p	CR661790,CR663827,CR673882
miR-2375	CR714187,CR728403,CR726044
miR-5108	CR690287,CR634692,CR673274
miR-6633-5p	CR711553,CR653403,CR657564
miR-1268	CR725237,CR728822,CR676961
miR-1273e	CR656482,CR637750,CR661738
miR-1348	CR636984,CR653717,CR713616
miR-1813	CR723535,CR734513,CR667109
miR-296-5p	CR688512,CR684408,CR702055
miR-1765	CR702515,CR686104,CR708387
miR-30a	CR709802,CR641197,CR643249
miR-6567-3p	DM175748,FV526714,CR646698
miR-4949-3p	CR667178,CR666803,CR710992
miR-4531	CR650287,CR709810,CR692027
miR-922	CR705961,CR707126,CR649075
miR-1912-3p	CR732620,CR733640,CR734344
miR-10-5p	CR634471,CR638539,CR653952
miR-2208b-3p	CR718550,CR692698,CR662406
miR-5736b-5p	CR725081,CR725758,CR726832
miR-1250	CR666449,CR667080,CR681139
miR-30a-5p	CR653100,CR641197,CR643249
miR-3186-3p	CR719039,CR714137,CR715748
miR-3620-3p	CR663957,CR723500,CR724342
miR-2962-5p	CR668302,CR710953,CR660507
miR-650c	CR697738,CR664036,CR706511
miR-31a-5p	CR702544,CR705160,CR714243
miR-4090-3p	CR677272,CR632736,CR633093
miR-2b	CR651829,CR713554,CR726689
miR-1224-5p	CR662160,CR710850,CR715544
miR-3132	CR684691,CR651784,CR691625
miR-100a-5p	CR707984,CR718793,CR728749
miR-3653	CR681012,CR718176,CR690565
miR-4183-5p	CR650014,CR647171,CR658347
miR-676-5p	CR691115,CR686361,CR717726
miR-222-5p	CR699103,CR730825,CR729656
miR-6050	CR712598,CR721409,CR719228
miR-993b-5p	CR676040,CR722441,CR724914
miR-3843-5p	CR713535,CR713535,CR634547
miR-4534	CR711284,CR725334,CR730139
miR-2388-3p	CR716196,CR715303,CR678948
miR-4430	CR691037,CR648221,CR672566
miR-2539-3p	CR706230,CR685287,CR634710
miR-6530	AY374494,CR725172,CR703944
miR-3486-5p	CR678268,CR734177,CR665402
miR-1419d-5p	CR661105,CR663671,CR666135
miR-6528	CR712410,CR722206,CR711985
miR-4632-5p	CR648405,CR712713,CR714778
miR-3605	CR681462,CR702497,CR730083
miR-4298	CR714284,CR717725,CR636254
miR-1719	CR641473,CR644425,CR652306
miR-2282-3p	CR682883,CR725338,CR681558
miR-1268b	CR723778,CR685754,CR652542
miR-264	CR710825,CR716104,CR673803
miR-130c-5p	CR661811,CR646329,CR646400
miR-16c-3p	CR708285,CR706722,CR733184
miR-275-3p	CR731805,CR731805,CR632005
miR-6556-3p	CR633821,CR639329,CR653332
miR-6090	CR731114,CR663694,CR664535
miR-71a	CR724447,CR727851,CR706930
let-7b-3p	CR658791,CR684304,CR658791
let-7a-3p	CR684304,CR684304,CR635675
miR-296-3p	CR638378,CR697840,CR731359
miR-4281	CR672589,CR637470,CR660581
miR-3964	CR726986,CR731771,CR732645
miR-2818	CR716536,CR702295,CR723473
miR-6099	CR656829,CR692255,CR726995
miR-1653	CR682749,CR689939,CR697116
miR-195b	CR669150,CR683954,CR667381
miR-4770	CR636824,CR639954,CR649634
miR-584	CR664720,CR674270,CR675056
miR-877-5p	CR725753,CR712083,CR680272
miR-449d	CR730938,CR711729,CR723065
miR-927	CR691625,CR704837,CR666268
miR-4732-5p	CR633986,CR644441,CR689117
miR-2993	CR672308,CR673443,CR674885
miR-1207-5p	CR691972,CR709517,CR718949
miR-4487	CR689486,CR707618,CR636882
miR-1421ah-5p	CR681549,CR682567,CR683821
miR-1273f	CR731665,CR692218,CR684573
miR-191-5p	CR650303,CR653255,CR716403
miR-1228	CR667332,CR673954,CR728324
miR-748-3p	CR708888,CR728738,CR729500
miR-152b	CR640700,CR653277,CR682623
miR-1252	CR635345,CR636779,CR636922
miR-3064-5p	CR655529,CR641055,CR653236
miR-1600	CR715324,CR688288,CR693548
miR-2381	CR705658,CR706139,CR713217
miR-1816	CR670790,CR673778,CR707559
miR-1611	CR731040,CR732109,CR733631
miR-2954-5p	CR647456,CR647456,CR706224
miR-4463	CR687942,CR723409,CR726186
miR-927a-3p	CR633878,CR648032,CR682257
miR-3529-5p	CR646373,CR709276,CR724218
miR-4769-5p	CR658749,CR709830,CR696034
miR-92b	CR637467,CR705825,CR707539
miR-2411	CR683761,CR684517,CR691042
miR-3662	CR648977,CR724286,CR725131
miR-4458	CR690316,CR658926,CR694552
miR-667-5p	CR685125,CR685125,CR686930
miR-5391	CR684409,CR691131,CR697283
miR-3527	CR732854,CR723253,CR728711
miR-2265	CR696798,CR700774,CR643605
miR-78	CR692438,CR724755,CR725196
miR-3897-3p	CR725722,CR712151,CR724361
miR-3156-5p	CR683108,CR693103,CR655845
miR-4024-5p	CR712776,CR730271,CR704304
miR-2126	CR640173,CR649421,CR649713
miR-1716	CR727410,CR729077,CR700408
miR-5107-5p	CR709743,CR708235,CR684075
miR-1827	CR696695,CR635249,CR642019
miR-2840	CR636852,CR637107,CR639214
miR-2325b	CR684812,CR721309,CR660172
miR-4110-5p	CR683768,CR721840,CR652754
miR-337-5p	CR682838,CR674513,CR723670
miR-5320	CR660979,CR647103,CR724758
miR-5359-5p	CR712620,CR675370,CR701397
miR-4289	CR708105,CR716882,AJ544914
miR-4051-3p	CR724709,CR683270,CR687661
miR-2371	CR725055,CR725990,CR728927
miR-990-5p	CR633739,CR636689,CR637594
miR-4429	CR634699,CR647070,CR648494
miR-2886	CR693745,CR708205,CR642924
miR-106a-3p	CR656951,CR657137,CR658633
miR-3125	CR723425,CR714868,CR634818
miR-17	CR685157,CR693959,CR723417
miR-1281	CR730543,CR731436,CR727899
miR-6236	CR700227,CR642072,CR727051
miR-3141	CR670382,CR677834,CR664249
miR-1790	CR682837,CR683644,CR686081
miR-662	CR675026,CR675115,CR727764
miR-10-3p	CR731081,CR707758,CR731081
miR-6130	CR716240,CR709238,CR710485
miR-92e-5p	CR707559,CR708381,CR698608
miR-765	CR732630,CR698190,CR730830
miR-2997-3p	CR707716,CR728062,CR733097
miR-1599	CR711785,CR688570,CR693166
miR-770-3p	CR715740,CR715781,CR716338
miR-4462	CR694025,CR728608,CR734792
miR-1648-3p	CR725457,CR704315,CR725678
miR-3473	CR709497,CR714089,CR706224
miR-92c-5p	CR639160,CR717471,CR734840
miR-6527	CR706095,CR707232,CR712587
miR-301b-5p	CR734459,CR734459,CR704898
miR-1268a	CR709695,CR710922,CR717412
miR-1553-3p	CR642184,CR642294,CR638415
miR-81c-5p	CR726462,CR727312,CR731867
miR-2987	CR729332,CR732529,CR661509
miR-1713	CR705873,CR647157,CR723850
miR-2325c	CR655005,CR710420,CR697193
miR-347	CR727660,CR727660,CR636277
miR-4716-3p	CR728101,CR638726,CR642989
miR-4102-3p	CR647212,CR648302,CR651495
miR-753c	CR681515,CR681802,CR707098
miR-2887	CR637178,CR644956,CR685925
miR-516b-5p	CR642978,CR661825,CR684165
miR-4599a	CR639659,CR639964,CR671000
miR-2777-5p	CR709915,CR714940,CR697044
miR-4516	CR690348,CR691488,CR692093
miR-3870-5p	CR707419,CR709623,CR711664
miR-6510-5p	CR684388,CR638199,CR639422
miR-6724-5p	CR656959,CR687906,CR692285
miR-1839-5p	CR648141,CR651307,CR669069
miR-1247-3p	CR681327,CR732658,CR726585
miR-6494	CR660942,CR675261,CR682600
miR-500	CR730369,CR689010,CR692481
miR-6644-3p	CR689971,CR697448,CR725716
miR-6076	CR730770,CR727208,CR725996
miR-4738-3p	CR702024,CR715945,CR723520
miR-466h-3p	CR635170,CR725173,CR723395
miR-6583-5p	CR711238,CR708750,CR710963
miR-64b	CR649858,CR655820,CR658242
miR-15a-3p	CR725200,CR704909,CR709374
miR-35-3p	CR643388,CR724269,CR713976
miR-6552-3p	CR690397,CR729702,CR728060
miR-1759	CR711785,CR706980,CR707455
miR-4539	CR710978,CR713222,CR718924
miR-196-5p	CR682105,CR687443,CR689261
miR-1584-5p	CR709540,CR707679,CR668191
miR-1767	CR636107,CR636312,CR636890
miR-29	CR669623,CR711630,CR714314
miR-5876	CR723197,CR699412,CR704772
miR-3896-5p	CR712425,CR642858,CR658315
miR-1010-5p	CR721469,CR692399,CR734196
miR-3676-5p	CR729395,CR731839,CR691550
miR-5412-5p	CR657239,CR708395,CR708528
miR-4003c-5p	CR672007,CR714492,CR715076
miR-367-3p	CR693195,CR719842,CR712061
miR-92b-5p	CR638083,CR711192,CR701831
miR-2389	CR727934,CR674444,CR723469
miR-4092-5p	CR652710,CR730492,CR733570
miR-4505	CR717438,CR664769,CR668750
miR-132-3p	CR728070,CR728070,CR634634
miR-128-1-5p	CR673622,CR722554,CR667943
miR-375b-3p	CR699647,CR713718,CR734170
miR-920	CR678160,CR710250,CR711053
miR-2576	CR666672,CR670441,CR682709
miR-4121-3p	CR706467,CR709444,CR714358
miR-764-5p	CR730826,CR657188,CR659427
miR-3138	CR685457,CR650121,CR686227
miR-6672-3p	CR721496,CR664261,CR675571
miR-716a	CR707815,CR687355,CR643740
miR-6368	CR719779,CR702215,CR647420
miR-71	CR706930,CR724447,CR727851
miR-378a-3p	CR686795,CR668511,CR641141
miR-5348-5p	CR692557,CR702217,CR681458
miR-3934	CR705186,CR708192,CR710575
miR-6646-3p	CR732554,CR636791,CR720544
miR-1561	CR726869,CR718803,CR645467
miR-1693	CR640339,CR641348,CR719977
miR-9-3p	CR687231,CR709562,CR724559
miR-4753-5p	CR718866,CR654007,CR722309
miR-4464	CR729702,CR706218,AM421523
miR-3194-5p	CR691198,CR716461,CR716990
miR-4037-3p	CR655253,CR724913,CR726687
miR-881-3p	CR692686,CR719818,CR682747
miR-241-5p	CR710122,CR667696,CR669357
miR-4448	CR734115,CR734115,CR675017
miR-3879-5p	CR715802,CR679924,CR681224
miR-3488	CR657393,CR663189,CR668863
miR-2436-3p	CR678863,CR641084,CR727059
miR-124b-3p	CR731452,CR719075,CR731452
miR-2278	CR663161,CR664156,CR664710
miR-4303	CR707536,CR681730,CR658230
miR-1299	CR658283,CR675112,CR685232
miR-5596a-3p	CR713378,CR683193,CR687636
miR-2192	CR723639,CR642637,CR649767
miR-346	CR669860,CR700430,CR690320
miR-3794	CR733095,CR641064,CR718649
miR-455-3p	CR667400,CR667948,CR673094
miR-3072-5p	CR707029,CR719145,CR669623
miR-4434	CR686759,CR694698,CR734382
miR-4032-5p	CR693206,CR662067,CR654197
miR-4306	CR727228,CR683811,CR690070
miR-6492	CR638238,CR666144,CR682435
miR-92-3p	CR699865,CR700781,CR642042
miR-1842	CR726043,CR702180,CR634912
miR-5133	CR716736,CR682701,CR698232
miR-4939-3p	CR665581,CR681539,CR681860
miR-4834	CR719269,CR717665,CR636649
miR-1694	CR708303,CR659343,CR727553
miR-6385	CR710778,CR634692,CR727420
miR-24c	CR706099,CR728187,CR662835
miR-1601	CR666823,CR676414,CR679160
miR-378	CR641141,CR643443,CR687368
miR-2974	CR710798,CR711469,CR645206
miR-130b-5p	CR661811,CR646400,CR700118
miR-327	CR723453,CR729335,CR728815
miR-6056	AY374494,CR731460,CR732903
miR-4468	CR640040,CR712173,CR719809
miR-4499	CR664924,CR688783,CR696610
miR-3917	CR709401,CR704814,CR707291
miR-2415-5p	CR640399,CR656880,CR729032
miR-1814	CR730193,CR659236,CR680928
miR-574-3p	CR655021,CR715486,CR657909
miR-6556-5p	CR706630,CR707052,CR716014
miR-615	CR717104,CR718002,CR703892
miR-219-3p	CR677866,CR706906,CR650683
miR-33-1-3p	CR690858,CR693147,CR724296
miR-1469	CR651459,CR660645,CR703752
miR-745a	CR658131,CR719480,CR656325
miR-1187	CR715817,CR706620,CR725296
miR-6608-5p	CR692071,CR706512,CR718565
miR-5106	CR707336,CR706055,CR708613
miR-1940	CR645255,CR641271,CR659555
miR-33-5p	CR659162,CR659945,CR661801
miR-3173	CR681507,CR684841,CR649677
miR-4335	CR676484,CR667617,CR636396
miR-312	CR705565,CR716744,CR707539
miR-279d-5p	CR697247,CR641141,CR643443
miR-383-5p	CR692277,CR731966,CR715954
miR-3656	CR686350,CR635434,CR654499
miR-1584	CR681987,CR681987,CR698679
miR-129-1-3p	CR721888,CR723897,CR696630
miR-665-3p	CR693920,CR714422,CR719115
miR-3584-5p	CR714332,CR717038,CR645428
miR-678	CR705662,CR711389,CR726195
miR-466i-3p	CR707713,CR657909,CR691563
miR-30f	CR682460,CR711652,CR670407
miR-352	CR643646,CR655594,CR717347
miR-2020-3p	CR688434,CR665534,CR668649
miR-6632-5p	CR690813,CR695886,CR633712
miR-6418-5p	CR667603,CR684858,CR723208
miR-466b-1-3p	CR655021,CR715486,CR673493
miR-4504	CR646339,CR668310,CR687570
miR-4173-3p	CR660288,CR678737,CR699483
miR-341	CR706106,CR682817,CR693404
miR-323a-5p	CR707123,CR709449,CR717539
miR-4806-3p	CR711458,CR715823,CR721097
miR-202-3p.1	CR635840,CR635302,CR636700
miR-4491	CR641871,CR647147,CR648543
miR-6042	CR691028,CR694357,CR717419
miR-3962	CR635509,CR636290,CR641275
miR-4311	CR710843,CR643605,CR652041
miR-5097	CR657325,CR665497,CR666238
miR-130a-3p	CR730303,CR708764,CR717304
miR-1237-5p	CR674737,CR730170,CR690849
miR-4419b	CR727064,CR734995,CR681631
miR-1349	CR633589,CR633598,CR633664
miR-59-5p	CR659610,CR663730,CR665521
miR-2893	CR634928,CR637815,CR659228
miR-2354	CR726640,CR678927,CR713698
miR-3530	CR722726,CR675648,CR651200
miR-2491-3p	CR649480,CR684247,CR685125
miR-2753	CR733157,CR724313,CR636623
miR-5627-3p	CR659568,CR663354,CR713541
miR-4962-3p	CR711699,CR718192,CR677560
miR-2324	CR639832,CR640860,CR646259
miR-184	CR691119,CR691119,CR710939
miR-1224	CR680254,CR657210,CR659486
miR-1565	CR710004,CR715256,CR725620
miR-1421ag-5p	CR716138,CR712713,CR729823
miR-2374	CR693064,CR682725,CR685571
miR-276a-3p	CR706264,CR658436,CR672113
miR-4170-5p	CR714846,CR716027,CR731253
miR-989b	CR716566,CR650014,CR653947
miR-344i	CR669809,CR706897,CR669221
miR-5110	CR657689,CR671478,CR678216
miR-276-5p	CR682050,CR692581,CR681243
miR-4737	CR697738,CR718834,CR660901
miR-1895	CR726237,CR726996,CR631467
miR-4800-5p	CR726924,CR683973,CR724886
miR-3533	CR635873,CR655576,CR695286
miR-1458	CR670835,CR725708,CR730901
miR-1989	CR670712,CR651096,CR696194
miR-1228-3p	CR710795,CR718877,CR658683
miR-669c-5p	CR711211,CR713146,CR688271
miR-451b	CR671928,CR696987,CR698251
miR-320d	CR709209,CR714360,CR645001
miR-499a	CR691181,CR714374,CR709130
miR-275	CR633820,CR643393,CR648049
miR-4098-5p	CR714862,CR690567,CR662187
miR-995-3p	CR708561,CR647379,CR643248
miR-276-3p	CR658436,CR667304,CR672113
miR-3776	CR730690,CR700292,CR725367
miR-2406	CR671303,CR656151,CR681887
miR-1384	CR661594,CR734459,CR733326
miR-1614-3p	CR713732,CR718470,CR664154
miR-5130	CR644869,CR717152,CR734281
miR-6059	CR671303,CR716499,CR705730
miR-4169-3p	CR724934,CR634243,CR635425
miR-2892	CR634912,CR638137,CR639384
miR-1637	CR654932,CR658700,CR659339
miR-6654-3p	CR686842,CR693842,CR695219
miR-30d-3p	CR728945,CR652672,CR666726
miR-2206-3p	CR731439,CR711183,CR633898
miR-2441	CR670396,CR687282,CR682214
miR-4535	CR686575,CR725803,CR726289
miR-263a-5p	CR684831,CR684831,CR637179
miR-3622b-5p	CR705656,CR706181,CR710547
miR-3107-3p	AJ544914,AY616520,CR633623
miR-184-3p	CR711299,CR711299,CR635885
miR-4796	CR712871,CR715413,CR647903
miR-310-3p	CR654583,CR723993,CR637467
miR-1412	CR705484,CR691162,CR667365
miR-4825-5p	CR648902,CR652332,CR663662
miR-1903	CR639045,CR635963,CR638998
miR-1247-5p	CR649076,CR657457,CR660996
miR-3940-5p	CR715875,CR716442,CR716446
miR-1400-5p	CR635249,CR642019,CR685926
miR-4436a	CR679299,CR706247,CR707134
miR-650d	CR655573,CR654472,CR686763
miR-648	CR696145,CR697508,CR715735
miR-3741	CR682433,CR698858,CR686165
miR-4436b-3p	CR693090,CR725556,CR726683
miR-1260a	CR659972,CR676057,CR682080
miR-2226-5p	CR722415,CR675962,CR661105
miR-5010-5p	CR712028,CR729855,CR668912
miR-241	CR690438,CR633988,CR674578
miR-6124	CR639129,CR641370,CR643050
miR-4261	CR637857,CR638122,CR642623
miR-34-5p	CR707379,CR715824,CR656968
miR-5595-3p	CR631162,CR631226,CR632035
miR-455b	CR699150,CR734819,CR643817
miR-3614-3p	CR652633,CR646698,CR701751
miR-191	CR650303,CR653255,CR684272
miR-718	CR695508,CR711901,CR696280
miR-1260	CR647903,CR641867,CR636092
miR-1649-3p	CR701432,CR703210,CR640560
miR-265	CR723555,CR725980,CR726684
miR-378a	CR641141,CR643443,CR687368
miR-4674	CR662187,CR662187,CR713367
miR-3538	CR633964,CR647052,CR653750
miR-34	CR707379,CR715824,CR691976
miR-4442	CR634885,CR637401,CR640788
miR-4701-3p	CR711102,CR631270,CR631306
miR-4513	CR719014,CR689908,CR690058
miR-4112-3p	CR673538,CR705747,CR685103
miR-4726-5p	CR662845,CR663161,CR664710
miR-1199-3p	CR643171,CR657269,CR662679
miR-4706	CR696949,CR666802,CR631263
miR-5126	CR689483,CR689483,CR649316

## Sheet: IFNr1 VS IFNr2
miRNA	predicted targets(Top 3)
miR-223-5p	CR638360,CR675835,CR689818
miR-3739	CR733502,CR675118,CR734595
miR-5113	CR692365,CR711264,CR671328
miR-6126	CR721408,CR730174,CR696084
miR-6088	CR708750,CR710963,CR644319
miR-2958	CR709699,CR726730,CR707079
miR-1227	CR646181,CR668959,CR669377
miR-2462	CR701159,CR685032,CR675704
miR-181d	CR711546,CR711971,CR711993
miR-6133	CR708070,CR699117,CR705884
miR-1275	CR633785,CR633803,CR634460
miR-4299	CR727846,CR705758,CR707118
miR-1345	CR708836,CR656908,CR656953
miR-28	CR734930,CR655549,CR714935
miR-4926	CR711248,CR716458,CR716511
miR-1623	CR727714,CR639685,CR640856
let-7a-5p	CR693962,CR698019,CR642383
miR-2127	CR698400,CR714278,CR728875
miR-3135a	CR707026,CR708456,CR710203
miR-669	CR687746,CR675748,DQ333314
miR-5187-5p	CR688834,CR638804,CR644009
miR-1629	CR645003,CR701638,CR704988
miR-702-5p	CR710536,CR719374,CR671375
miR-31b	CR642294,CR710090,CR724743
miR-320	CR645148,CR654829,CR645148
miR-31-5p	CR635524,CR635848,CR635851
miR-1839	CR648141,CR651307,CR669069
miR-431	CR725831,CR727817,CR729212
miR-3759	CR633874,CR638504,CR638544
miR-4634	CR634694,CR701367,CR700382
miR-6606-5p	CR720710,CR724687,CR634403
miR-5108	CR690287,CR634692,CR673274
miR-6633-5p	CR711553,CR653403,CR657564
miR-1348	CR636984,CR653717,CR713616
miR-1813	CR723535,CR734513,CR667109
miR-184b	CR723877,CR692507,CR716336
miR-3775	CR733072,CR731516,CR711533
miR-1765	CR702515,CR686104,CR708387
miR-1407	CR711521,CR732556,CR724004
miR-30a	CR709802,CR641197,CR643249
miR-24-3p	CR639817,CR692804,CR639817
miR-4489	CR725752,CR644765,CR726903
miR-6567-3p	DM175748,FV526714,CR646698
miR-103a-2-5p	CR659463,CR674747,CR679304
miR-4531	CR650287,CR709810,CR692027
miR-4949-3p	CR667178,CR666803,CR710992
miR-1762	CR705046,CR724447,CR678183
miR-10-5p	CR634471,CR638539,CR653952
miR-2208b-3p	CR718550,CR692698,CR662406
miR-1250	CR684058,CR637641,CR647399
miR-4695-5p	CR690724,CR700343,CR723765
miR-2962-5p	CR683936,CR668302,CR710953
miR-1371	CR722202,CR654146,CR689603
miR-6681-5p	CR647277,CR650066,CR694041
miR-4293	CR705474,CR706091,CR706094
miR-1224-5p	CR677385,CR708029,CR718513
miR-4183-5p	CR700928,CR638969,CR649607
miR-676-5p	CR691115,CR686361,CR717726
miR-6643-5p	CR678815,CR684435,CR689245
miR-129b-5p	CR645467,CR709129,CR715930
miR-993b-5p	CR636779,CR731722,AY374503
miR-3843-5p	CR713535,CR713535,CR654190
miR-4534	CR718615,CR644149,CR647757
miR-2021-5p	CR646875,CR648786,CR667861
miR-3486-5p	CR678268,CR734177,CR665402
miR-967-5p	CR709118,CR710650,CR712249
miR-328-5p	CR633903,CR714091,CR642583
miR-4298	CR696488,CR645035,CR649234
miR-1719	CR641473,CR644425,CR652306
miR-2282-3p	CR682883,CR725338,CR681558
miR-492	CR662980,CR718528,CR685336
miR-275-3p	CR731805,CR731805,CR632005
miR-6556-3p	CR633821,CR639329,CR653332
miR-6090	AM398834,CR661486,CR669161
let-7a-3p	CR684304,CR684304,CR635675
miR-296-3p	CR638378,CR697840,CR731359
miR-281-5p	CR724916,CR643983,CR650805
miR-650b	CR668752,CR652250,CR699930
miR-1894-5p	CR732334,CR734432,CR723651
miR-4281	CR672589,CR637470,CR660581
miR-3964	CR726986,CR731771,CR732645
miR-2818	CR716536,CR702295,CR723473
miR-6099	CR656829,CR692255,CR726995
miR-195b	CR708678,CR669150,CR683954
miR-196a-5p	CR675275,CR675275,CR680761
miR-4770	CR730610,CR690028,CR728234
miR-320c	CR713116,CR709209,CR714360
miR-584	CR664720,CR674270,CR675056
miR-449d	CR730938,CR711729,CR676040
miR-927	CR691625,CR704837,CR666268
miR-1196-3p	CR728504,CR665543,CR676532
miR-146a-5p	CR665478,CR703614,CR705084
miR-738	CR646642,CR674072,CR696818
miR-1207-5p	CR691972,CR635652,CR680168
miR-466i-5p	CR710504,CR703827,CR726283
miR-152b	CR640700,CR653277,CR682623
miR-4048-3p	CR706966,CR709914,AY884300
miR-3064-5p	CR655529,CR641055,CR653236
miR-4459	CR687333,CR668302,CR710953
miR-3198	CR656959,CR684240,CR690685
miR-1894-3p	CR663981,CR729648,CR717609
miR-1816	CR707982,CR638413,CR644411
miR-29d-3p	CR730821,CR730821,CR642202
miR-2954-5p	CR714541,CR662456,CR647456
miR-927a-3p	CR633878,CR648032,CR682257
miR-3529-5p	CR705028,CR705984,CR706538
miR-92b	CR637467,CR705825,CR707539
miR-3662	CR648977,CR724286,CR725131
miR-5391	CR684409,CR691131,CR697283
miR-191-3p	CR708059,CR720494,CR701213
miR-3208	CR683586,CR721204,CR727174
miR-3957	CR639822,CR687734,CR705439
miR-3156-5p	CR683108,CR693103,CR655845
miR-3792	CR683045,CR683240,CR683404
miR-133a-3p	CR712968,CR712990,CR718717
miR-2126	CR640173,CR649421,CR649713
miR-484	CR676188,CR727597,CR709976
miR-2965	CR734617,CR632087,CR633834
miR-5107-5p	CR708235,CR684075,CR692148
miR-126	CR665816,CR672045,CR632006
miR-1827	CR668063,CR688283,CR661797
miR-2840	CR639066,CR636852,CR637107
miR-2325b	CR719869,CR664847,CR709923
miR-2493-5p	CR646442,CR655021,CR715486
miR-337-5p	CR682838,CR674513,CR723670
miR-5320	CR660979,CR647103,CR724758
miR-4289	CR659411,CR706510,CR664440
miR-6581-5p	CR673278,CR677399,CR681189
miR-3835-5p	CR637749,CR719416,CR681029
miR-1834-5p	CR683399,CR646015,CR649796
miR-990-5p	CR633739,CR636689,CR637594
miR-2886	CR714739,CR724634,CR725737
miR-4429	CR733675,CR634572,CR711282
miR-4286	CR691582,CR691582,CR730443
miR-106a-3p	CR656951,CR657137,CR658633
miR-17	CR685157,CR693959,CR670407
miR-3125	CR723425,CR714868,CR634818
miR-4018b-5p	CR679857,CR717935,CR704352
miR-1281	CR730543,CR731436,CR727899
miR-6236	CR666027,CR635019,CR635371
miR-3154	CR711468,CR661006,CR714672
miR-20b-3p	CR695888,CR636347,CR640714
miR-1790	AY374494,CR710705,CR712964
miR-662	CR675026,CR675115,CR727764
miR-6130	CR716240,CR709238,CR710485
miR-92e-5p	CR692434,CR719137,CR654007
miR-765	CR694433,CR724978,CR725993
miR-4138-5p	CR654950,CR709790,CR711491
miR-4268	CR660968,CR661647,CR662152
miR-1680-3p	CR706765,CR648141,CR715079
miR-770-3p	CR686754,CR729214,CR699719
miR-2401	CR727973,CR693922,CR695882
miR-4687-3p	CR633440,CR690499,CR695383
miR-296	CR713914,CR654957,CR656616
miR-3473	CR657508,CR658198,CR659936
miR-4185-5p	CR639064,CR682278,CR721508
miR-196c-5p	CR683499,CR690810,CR696171
miR-301b-5p	CR734459,AY374499,CR642286
miR-2898	CR666223,CR697285,CR727465
miR-4014-3p	CR712149,CR682848,CR716348
miR-81c-5p	CR726462,CR727312,CR731867
miR-4120-5p	CR677454,CR728114,CR641499
miR-2987	CR729332,CR732529,CR661509
miR-23-5p	CR666276,CR678528,CR678910
miR-5452-5p	CR678452,CR708719,CR723845
miR-1713	CR723850,CR678117,CR687123
miR-2325c	CR655005,CR710420,CR697193
miR-347	CR727660,CR727660,CR636277
miR-767-5p	CR645877,CR678117,CR687123
miR-753c	CR681515,CR681802,CR643722
miR-147-3p	CR642939,CR645766,CR649388
miR-2887	CR637178,CR644956,CR685925
miR-3526	CR685881,CR690275,CR659059
miR-516b-5p	CR642978,CR661825,CR684165
miR-4599a	CR639659,CR639964,CR671000
miR-2900	CR725552,CR684784,AJ868541
miR-24b	CR681658,CR682000,CR685149
miR-2777-5p	CR709915,CR714940,CR641064
miR-3870-5p	CR688967,CR705926,CR710332
miR-5114	CR725387,CR707785,CR721999
miR-6724-5p	CR656959,CR687906,CR692285
miR-6510-5p	CR684388,CR638199,CR639422
miR-1839-5p	CR648141,CR651307,CR669069
miR-6494	CR723600,GU592499,CR634317
miR-500	CR730369,CR689010,CR692481
miR-1254	CR711284,CR723061,CR733188
miR-6644-3p	CR689971,CR697448,CR725716
miR-4738-3p	CR702024,CR715945,CR723520
miR-2770-5p	CR634914,CR636824,CR657237
miR-6076	CR716925,CR717846,CR691155
miR-142	CR639310,CR639310,CR645125
miR-6583-5p	CR712135,CR657627,CR673729
miR-64b	CR649858,CR655820,CR658242
miR-466h-3p	CR635170,CR725173,CR723395
miR-2428	CR654796,CR707936,CR646393
miR-2723	CR638310,CR684996,CR696871
miR-15a-3p	CR725200,CR704909,CR709374
miR-35-3p	CR672693,CR726264,CR733154
miR-1759	CR718204,CR706467,CR707061
miR-1763	CR690650,CR650442,CR672345
miR-1421b-3p	CR720780,CR667105,CR704725
miR-196-5p	CR682105,CR687443,CR689261
miR-1584-5p	CR709099,CR709540,CR707679
miR-29	CR693329,CR690352,CR634843
miR-1767	CR684737,CR702480,CR713724
miR-5876	CR723197,CR699412,CR704772
miR-4741	CR733574,CR674801,CR677928
miR-3896-5p	CR712425,CR642858,CR658315
miR-1010-5p	CR721469,CR692399,CR734196
miR-23a-5p	CR706885,CR708477,CR709967
miR-4672	CR710183,CR716123,CR692496
miR-3676-5p	CR729395,CR731839,CR691550
miR-5412-5p	CR643055,CR648814,CR658583
miR-367-3p	CR693195,CR719842,CR712061
miR-92b-5p	CR701831,CR733847,CR682232
miR-2899	CR731135,CR725503,CR709751
miR-4505	CR717438,CR664769,CR668750
miR-6626-5p	CR711774,CR687022,CR708600
miR-128-1-5p	CR673622,CR722554,CR667943
miR-2576	CR666672,CR670441,CR682709
miR-993a-5p	CR638406,CR651203,CR664557
miR-4121-3p	CR682527,CR682968,CR685787
miR-6619-5p	CR714374,CR710789,CR709759
miR-4935	CR724536,CR719215,CR657055
miR-3138	CR685457,CR650121,CR686227
miR-6672-3p	CR721496,CR664261,CR675571
miR-716a	CR707815,CR687355,CR643740
miR-378a-3p	CR686795,CR686795,CR641141
miR-5348-5p	CR692557,CR702217,CR681458
miR-3934	CR703093,CR703990,CR726558
miR-6646-3p	CR636791,CR639855,CR650565
miR-1561	CR726869,CR718803,CR645467
miR-33-2-3p	CR675370,CR701397,CR646639
miR-101a-5p	CR635015,CR664118,CR668592
miR-4321	CR710864,CR716503,CR729876
miR-1693	CR640339,CR641348,CR719977
miR-1841	CR710534,CR658464,CR658731
miR-4464	CR729702,CR706218,AM421523
miR-6657-3p	CR669860,CR673433,CR682724
miR-5872	CR706618,CR714083,CR633965
miR-241-5p	CR710122,CR667696,CR669357
miR-4037-3p	CR655253,CR724913,CR726687
miR-19a	CR701408,CR679545,CR650421
miR-4448	CR734115,CR734115,CR675017
miR-3488	CR709250,CR683196,CR686503
miR-107b	CR701211,CR712995,CR669453
miR-124b-3p	CR731452,CR669452,CR681062
miR-2278	CR648348,CR710715,CR711880
miR-4526	CR638065,CR723570,CR709806
miR-3192	CR686144,CR695388,CR705828
miR-1299	CR658283,CR675112,CR685232
miR-6165	CR713784,CR681332,CR691686
miR-5596a-3p	CR713378,CR683193,CR687636
miR-150-3p	CR714361,CR649567,CR674174
miR-24	CR662835,CR662835,CR677243
miR-202-3p	CR732695,CR645900,CR670276
miR-299b-3p	CR700548,CR700960,CR708095
miR-3072-5p	CR695404,CR664782,CR707029
miR-3575	CR670639,CR695187,CR678244
miR-6000a-3p	CR634306,CR675314,CR707839
miR-6570-3p	CR693289,CR658891,CR662822
miR-4306	CR727228,CR683811,CR710741
miR-2017-5p	CR725669,CR718560,CR673238
miR-6492	CR710679,CR705197,CR712434
miR-2449	CR682221,CR640777,CR648055
miR-92-3p	CR723993,CR699865,CR700781
miR-5133	CR716736,CR682701,CR698232
miR-1255a	CR705431,CR709447,CR713752
miR-4939-3p	CR665581,CR681539,CR681860
miR-4185-3p	CR635680,CR640946,CR681473
miR-4834	CR719269,CR717665,CR636649
miR-1694	CR721036,CR632159,CR633015
miR-24c	CR706099,CR730492,CR730830
miR-6385	CR706604,CR690369,CR634934
miR-378	CR634623,CR636945,CR638885
miR-2475	CR709856,CR710132,CR637179
miR-327	CR723453,CR729335,CR728815
miR-4499	CR664924,CR688783,CR696610
miR-3917	CR643055,CR658583,CR660669
miR-574-3p	CR655021,CR715486,CR657909
miR-6556-5p	CR705711,CR658623,CR708039
miR-1910	CR734450,CR680114,CR685896
miR-33-1-3p	CR690858,CR693147,CR724296
miR-219-3p	CR677866,CR706906,CR650683
miR-1469	CR651459,CR660645,CR703752
miR-604	CR719276,CR713616,CR691605
miR-1187	CR651670,CR711012,CR710169
miR-6608-5p	CR692071,CR660274,CR723574
miR-3173	CR681507,CR684841,CR649677
miR-4335	CR676484,CR667617,CR636396
miR-206	CR729668,CR722541,CR729668
miR-3652	CR733985,CR711699,CR718192
miR-1554	CR635844,CR712059,CR635170
miR-312	CR694818,CR705565,CR716744
miR-279d-5p	CR709432,CR715232,CR717472
miR-383-5p	CR692277,CR731966,CR715954
miR-3656	CR686375,CR711468,CR734299
miR-1584	CR681987,CR681987,CR698679
miR-192-5p	CR688389,CR647896,CR657441
miR-129-1-3p	CR721888,CR721888,CR692037
miR-3584-5p	CR725349,CR730538,CR714332
miR-1381-3p	CR726211,CR717421,CR726958
miR-466b-1-3p	CR655021,CR715486,CR673493
miR-4173-3p	CR660288,CR678737,CR699483
miR-323a-5p	CR709438,CR705829,CR643220
miR-341	CR682817,CR693404,CR680572
miR-202-3p.1	CR635840,CR635302,CR636700
miR-4806-3p	CR711458,CR715823,CR721097
miR-6042	CR691028,CR694357,CR717419
miR-4491	CR641871,CR647147,CR648543
miR-101-5p	CR646456,CR674529,CR724419
miR-4311	CR723776,CR725223,CR674065
miR-1253	CR682151,CR729156,CR642122
miR-24b-3p	CR714102,CR714102,CR713264
miR-16b-3p	CR676785,CR733184,CR733184
miR-2489	CR695651,CR695957,CR683269
miR-59-5p	CR659610,CR663730,CR665521
miR-1782	CR641977,CR726422,CR712001
miR-1764-5p	CR709610,CR710786,CR684169
miR-2893	CR634928,CR637815,CR659228
miR-3530	CR670423,CR711618,CR643017
miR-2354	CR708624,CR678927,CR670790
miR-631	CR680105,CR645729,CR648786
miR-2491-3p	CR649480,CR684247,CR685125
miR-1410	CR677877,CR696822,CR698889
miR-2753	CR733157,CR724313,CR636623
miR-5627-3p	CR659568,CR663354,CR713541
miR-5737-3p	CR666733,CR721621,CR660917
miR-4962-3p	CR711699,CR718192,CR677560
miR-320a	CR645148,CR654829,CR645148
miR-2999	CR683379,CR686085,CR696159
miR-1224	CR680254,CR657210,CR659486
miR-206-3p	CR722541,CR722541,CR729668
miR-1565	CR710004,CR710004,CR633741
miR-6491	CR658694,CR675481,CR715817
miR-4830c	CR709391,CR637743,CR666284
miR-4170-5p	CR714846,CR716027,CR731253
miR-638	CR717192,CR696180,CR712076
miR-344i	CR669809,CR706897,CR669221
miR-276-5p	CR682050,CR692581,CR681243
miR-4156-3p	CR644236,CR648982,CR672003
miR-2304	CR707339,CR709041,CR712334
miR-20a-1-3p	CR710647,CR710647,CR650308
miR-1895	CR631467,CR631574,CR631575
miR-4800-5p	CR652114,CR726924,CR717996
miR-4484	CR640030,CR689448,CR693061
miR-5940	CR709438,CR709605,CR719876
miR-1458	CR707479,CR690148,CR701305
miR-1989	CR670712,CR651096,CR696194
miR-1470	CR724054,CR725950,CR728494
miR-3654	CR666614,CR694696,CR697123
miR-4098-5p	CR714862,CR690567,CR662187
miR-6314	CR660767,CR674565,CR659302
miR-1287	CR691576,CR707625,CR710389
miR-3776	CR700292,CR693388,CR698822
miR-5440	CR705029,CR709037,CR709349
miR-2406	CR656151,CR681887,CR683972
miR-4728-5p	CR660507,CR661679,CR679385
miR-1614-3p	CR664154,CR694684,CR699975
miR-2474	CR662303,CR675021,CR698127
miR-2892	CR637737,CR634912,CR638137
miR-1637	CR654932,CR658700,CR659339
miR-6654-3p	CR686842,CR693842,CR695219
miR-4028-3p	CR718304,CR661245,CR663736
miR-2441	CR697374,CR646963,CR663554
miR-6614-3p	CR659183,CR638834,CR640304
miR-2369	CR678119,CR664857,CR680189
miR-3622b-5p	CR705656,CR706181,CR710547
miR-3107-3p	AJ544914,AY616520,CR633623
miR-26a-2-3p	CR658923,CR662952,CR680894
miR-6588-3p	CR663858,CR665656,CR668542
miR-4327	CR696641,CR668373,CR638737
miR-3940-5p	CR667211,CR683562,CR687435
miR-4825-5p	CR641553,CR710445,CR711942
miR-1247-5p	CR649076,CR657457,CR660996
miR-4776-5p	CR691417,CR691493,CR716998
miR-1400-5p	CR714091,CR689507,CR702791
miR-4436a	CR634831,CR638477,CR639269
miR-3741	CR725038,CR721396,CR639149
miR-1718	CR709169,CR710731,CR734168
miR-4436b-3p	CR693090,CR725556,CR726683
miR-1260a	CR666600,CR645894,CR659972
miR-1753	CR715010,CR719468,CR720348
miR-2360	CR635753,CR700404,CR728948
miR-241	CR716863,CR642874,CR647058
miR-4767	CR638155,CR654586,CR724257
miR-6124	CR637226,CR639744,CR711553
miR-5595-3p	GQ489232,CR637627,CR639739
miR-27a	CR657158,CR658651,CR662726
miR-455b	CR699150,CR734819,CR643817
miR-3614-3p	CR652633,CR646698,CR701751
miR-378a	CR712260,CR724775,CR682484
miR-265	CR654194,CR690365,CR636789
miR-3538	CR633964,CR647052,CR653750
miR-4674	CR685060,CR646583,CR658073
miR-4442	CR634885,CR637401,CR640788
miR-4513	CR645731,CR702897,CR714161
miR-4726-5p	CR662845,CR663161,CR664710
miR-5126	CR712094,CR717290,CR689483
